# Supplementary material for: Impact of stereochemistry in 3D energetic materials science: a case based on peripheral editing of the 2,4,10-trioxaadamantane backbone
Source: Chem Sci. 2025 Jul 21;16(34):15587–96. doi: 10.1039/d5sc02800k (PMC12315248; doi:10.1039/d5sc02800k)
Supplement: SC-016-D5SC02800K-s002 [file SC-016-D5SC02800K-s002.cif]

# Supplementary Information (SI) for Chemical Science.
# This journal is © The Royal Society of Chemistry 2025

####################################################################### 
# 
# This file contains crystal structure data downloaded from the 
# Cambridge Structural Database (CSD) hosted by the Cambridge 
# Crystallographic Data Centre (CCDC).
# 
# Full information about CCDC data access policies and citation 
# guidelines are available at http://www.ccdc.cam.ac.uk/access/V1 
# 
# Audit and citation data items may have been added by the CCDC. 
# Please retain this information to preserve the provenance of 
# this file and to allow appropriate attribution of the data. 
# 
#######################################################################

data_mo_240407LU_ZL_NLG_LH_691_0m
_database_code_depnum_ccdc_archive 'CCDC 2425239'
loop_
_audit_author_name
_audit_author_address
'huan Li'
;Nanjing University of Science and Technology
China
;
_audit_update_record             
;
2025-02-19 deposited with the CCDC.	2025-07-21 downloaded from the CCDC.
;
_audit_creation_date             2024-12-27
_audit_creation_method           
;
Olex2 1.3
(compiled 2020.11.12 svn.r5f609507 for OlexSys, GUI svn.r6408)
;
_chemical_formula_moiety         'C7 H7 N3 O12'
_chemical_formula_sum            'C7 H7 N3 O12'
_chemical_formula_weight         325.147
loop_
_atom_type_symbol
_atom_type_scat_dispersion_real
_atom_type_scat_dispersion_imag
_atom_type_scat_Cromer_Mann_a1
_atom_type_scat_Cromer_Mann_a2
_atom_type_scat_Cromer_Mann_a3
_atom_type_scat_Cromer_Mann_a4
_atom_type_scat_Cromer_Mann_b1
_atom_type_scat_Cromer_Mann_b2
_atom_type_scat_Cromer_Mann_b3
_atom_type_scat_Cromer_Mann_b4
_atom_type_scat_Cromer_Mann_c
_atom_type_scat_source
_atom_type_scat_dispersion_source
H 0.00000 0.00000 0.49300 0.32291 0.14019 0.04081 10.51090 26.12570 3.14236
57.79970 0.0030380000826
'International Tables Volume C Table 6.1.1.4 (pp. 500-502)'
'Henke, Gullikson and Davis, At. Data and Nucl. Data Tables, 1993, 54, 2'
C 0.00347 0.00161 2.31000 1.02000 1.58860 0.86500 20.84390 10.20750 0.56870
51.65120 0.215599998832
'International Tables Volume C Table 6.1.1.4 (pp. 500-502)'
'Henke, Gullikson and Davis, At. Data and Nucl. Data Tables, 1993, 54, 2'
O 0.01158 0.00611 3.04850 2.28680 1.54630 0.86700 13.27710 5.70110 0.32390
32.90890 0.250800013542
'International Tables Volume C Table 6.1.1.4 (pp. 500-502)'
'Henke, Gullikson and Davis, At. Data and Nucl. Data Tables, 1993, 54, 2'
N 0.00653 0.00323 12.21260 3.13220 2.01250 1.16630 0.00570 9.89330 28.99750
0.58260 -11.5290002823
'International Tables Volume C Table 6.1.1.4 (pp. 500-502)'
'Henke, Gullikson and Davis, At. Data and Nucl. Data Tables, 1993, 54, 2'

_space_group_crystal_system      monoclinic
_space_group_IT_number           14
_space_group_name_H-M_alt        'P 1 21/c 1'
_space_group_name_Hall           '-P 2ybc'
loop_
_space_group_symop_id
_space_group_symop_operation_xyz
1 x,y,z
2 -x,y+1/2,-z+1/2
3 -x,-y,-z
4 x,-y-1/2,z-1/2

_symmetry_Int_Tables_number      14
_cell_length_a                   6.6576(2)
_cell_length_b                   18.5752(5)
_cell_length_c                   9.4128(2)
_cell_angle_alpha                90
_cell_angle_beta                 100.585(1)
_cell_angle_gamma                90
_cell_volume                     1144.24(5)
_cell_formula_units_Z            4
_cell_measurement_reflns_used    7660
_cell_measurement_temperature    301.00
_cell_measurement_theta_max      27.48
_cell_measurement_theta_min      2.46
_exptl_absorpt_coefficient_mu    0.187
_exptl_absorpt_correction_T_max  0.7456
_exptl_absorpt_correction_T_min  0.6689
_exptl_absorpt_correction_type   none
_exptl_absorpt_process_details   
;
SADABS-2016/2 (Bruker,2016/2) was used for absorption correction.
wR2(int) was 0.1020 before and 0.0614 after correction.
The Ratio of minimum to maximum transmission is 0.8971.
The \l/2 correction factor is Not present.
;
_exptl_crystal_density_diffrn    1.887
_exptl_crystal_description       block
_exptl_crystal_F_000             664.613
_exptl_crystal_size_max          0.1
_exptl_crystal_size_mid          0
_exptl_crystal_size_min          0
_diffrn_reflns_av_R_equivalents  0.0576
_diffrn_reflns_av_unetI/netI     0.0237
_diffrn_reflns_Laue_measured_fraction_full 1.0000
_diffrn_reflns_Laue_measured_fraction_max 1.0000
_diffrn_reflns_limit_h_max       8
_diffrn_reflns_limit_h_min       -8
_diffrn_reflns_limit_k_max       22
_diffrn_reflns_limit_k_min       -24
_diffrn_reflns_limit_l_max       12
_diffrn_reflns_limit_l_min       -12
_diffrn_reflns_number            30702
_diffrn_reflns_point_group_measured_fraction_full 1.0000
_diffrn_reflns_point_group_measured_fraction_max 1.0000
_diffrn_reflns_theta_full        25.2417
_diffrn_reflns_theta_max         27.49
_diffrn_reflns_theta_min         2.19
_diffrn_ambient_temperature      301.0
_diffrn_measured_fraction_theta_full 1.0000
_diffrn_measured_fraction_theta_max 1.0000
_diffrn_measurement_device_type  'Bruker APEX-II CCD'
_diffrn_measurement_method       '\f and \w scans'
_diffrn_radiation_type           'Mo K\a'
_diffrn_radiation_wavelength     0.71073
_diffrn_source_current           1.6
_diffrn_source_power             0.08
_diffrn_source_voltage           50.0
_diffrn_standards_number         0
_reflns_Friedel_coverage         0.0
_reflns_limit_h_max              8
_reflns_limit_h_min              -8
_reflns_limit_k_max              24
_reflns_limit_k_min              0
_reflns_limit_l_max              12
_reflns_limit_l_min              0
_reflns_number_gt                2166
_reflns_number_total             2636
_reflns_threshold_expression     I>=2u(I)
_computing_cell_refinement       'SAINT V8.40B (?, 2016)'
_computing_data_reduction        'SAINT V8.40B (?, 2016)'
_computing_molecular_graphics    'Olex2 1.3 (Dolomanov et al., 2009)'
_computing_publication_material  'Olex2 1.3 (Dolomanov et al., 2009)'
_computing_structure_refinement  'olex2.refine 1.3 (Bourhis et al., 2015)'
_computing_structure_solution    'SHELXT 2018/2 (Sheldrick, 2018)'
_refine_diff_density_max         0.3266
_refine_diff_density_min         -0.2248
_refine_diff_density_rms         0.0550
_refine_ls_d_res_high            0.7698
_refine_ls_d_res_low             9.2876
_refine_ls_extinction_coef       0.0183(18)
_refine_ls_extinction_expression Fc^*^=kFc[1+0.001xFc^2^\l^3^/sin(2\q)]^-1/4^
_refine_ls_goodness_of_fit_ref   1.0715
_refine_ls_hydrogen_treatment    constr
_refine_ls_matrix_type           full
_refine_ls_number_constraints    14
_refine_ls_number_parameters     200
_refine_ls_number_reflns         2636
_refine_ls_number_restraints     0
_refine_ls_R_factor_all          0.0451
_refine_ls_R_factor_gt           0.0337
_refine_ls_restrained_S_all      1.0715
_refine_ls_shift/su_max          0.0465
_refine_ls_shift/su_mean         0.0008
_refine_ls_structure_factor_coef Fsqd
_refine_ls_weighting_details     
'w=1/[\s^2^(Fo^2^)+(0.0405P)^2^+0.4430P] where P=(Fo^2^+2Fc^2^)/3'
_refine_ls_weighting_scheme      calc
_refine_ls_wR_factor_gt          0.0848
_refine_ls_wR_factor_ref         0.0979
_olex2_refinement_description    
;
1. Fixed Uiso
 At 1.2 times of:
  All C(H) groups
2.a Ternary CH refined with riding coordinates:
 C1(H1), C2(H2), C3(H3), C4(H4), C5(H5), C6(H6), C7(H7)
;
loop_
_atom_site_label
_atom_site_type_symbol
_atom_site_fract_x
_atom_site_fract_y
_atom_site_fract_z
_atom_site_U_iso_or_equiv
_atom_site_adp_type
_atom_site_occupancy
_atom_site_refinement_flags_posn
O1 O 0.9897(2) 0.20212(9) 0.95857(17) 0.0692(4) Uani 1.000000 .
O2 O 1.06366(19) 0.20307(7) 0.74415(16) 0.0580(4) Uani 1.000000 .
O3 O 0.81030(16) 0.26961(6) 0.78107(11) 0.0366(3) Uani 1.000000 .
O4 O 0.85006(17) 0.42398(6) 0.77643(13) 0.0407(3) Uani 1.000000 .
O5 O 1.05045(19) 0.48764(7) 0.66929(14) 0.0522(3) Uani 1.000000 .
O6 O 0.9176(2) 0.53959(6) 0.83579(15) 0.0556(4) Uani 1.000000 .
O7 O 0.3354(2) 0.44276(7) 0.48240(14) 0.0567(4) Uani 1.000000 .
O8 O 0.52771(17) 0.35277(6) 0.59157(10) 0.0349(3) Uani 1.000000 .
O9 O 0.5435(3) 0.38515(8) 0.37280(14) 0.0633(4) Uani 1.000000 .
O10 O 0.37121(16) 0.42927(5) 0.91651(11) 0.0337(3) Uani 1.000000 .
O11 O 0.61046(18) 0.36160(6) 1.07075(11) 0.0398(3) Uani 1.000000 .
O12 O 0.34404(17) 0.30502(6) 0.91720(12) 0.0393(3) Uani 1.000000 .
N1 N 0.9682(2) 0.21961(7) 0.83494(17) 0.0415(3) Uani 1.000000 .
N2 N 0.94783(18) 0.49060(7) 0.76016(14) 0.0348(3) Uani 1.000000 .
N3 N 0.4611(2) 0.39806(7) 0.47227(14) 0.0401(3) Uani 1.000000 .
C1 C 0.4620(2) 0.29598(7) 0.80438(16) 0.0319(3) Uani 1.000000 .
H1 H 0.4173(2) 0.25280(7) 0.74747(16) 0.0383(4) Uiso 1.000000 R
C2 C 0.6822(2) 0.28700(7) 0.88387(15) 0.0315(3) Uani 1.000000 .
H2 H 0.6873(2) 0.24706(7) 0.95248(15) 0.0378(4) Uiso 1.000000 R
C3 C 0.7458(2) 0.35565(8) 0.96787(15) 0.0325(3) Uani 1.000000 .
H3 H 0.8880(2) 0.35204(8) 1.01829(15) 0.0390(4) Uiso 1.000000 R
C4 C 0.7143(2) 0.42466(7) 0.87910(15) 0.0302(3) Uani 1.000000 .
H4 H 0.7466(2) 0.46614(7) 0.94359(15) 0.0363(4) Uiso 1.000000 R
C5 C 0.4915(2) 0.42920(7) 0.80361(15) 0.0289(3) Uani 1.000000 .
H5 H 0.4676(2) 0.47340(7) 0.74614(15) 0.0347(4) Uiso 1.000000 R
C6 C 0.4203(2) 0.36325(7) 0.70978(15) 0.0302(3) Uani 1.000000 .
H6 H 0.2734(2) 0.36711(7) 0.67200(15) 0.0362(4) Uiso 1.000000 R
C7 C 0.4066(3) 0.36655(8) 1.00101(17) 0.0370(3) Uani 1.000000 .
H7 H 0.3223(3) 0.36960(8) 1.07592(17) 0.0444(4) Uiso 1.000000 R

loop_
_atom_site_aniso_label
_atom_site_aniso_U_11
_atom_site_aniso_U_22
_atom_site_aniso_U_33
_atom_site_aniso_U_12
_atom_site_aniso_U_13
_atom_site_aniso_U_23
O1 0.0582(9) 0.0765(10) 0.0721(10) 0.0256(7) 0.0105(7) 0.0295(8)
O2 0.0375(6) 0.0620(8) 0.0748(9) 0.0044(6) 0.0108(6) -0.0338(7)
O3 0.0402(6) 0.0343(5) 0.0369(6) 0.0100(4) 0.0111(5) 0.0001(4)
O4 0.0442(6) 0.0323(5) 0.0513(7) -0.0087(5) 0.0241(5) -0.0102(5)
O5 0.0407(6) 0.0605(8) 0.0607(8) 0.0067(6) 0.0237(6) 0.0176(6)
O6 0.0740(9) 0.0332(6) 0.0635(8) -0.0132(6) 0.0230(7) -0.0076(6)
O7 0.0653(8) 0.0613(8) 0.0435(7) 0.0319(7) 0.0098(6) 0.0115(6)
O8 0.0422(6) 0.0379(5) 0.0246(5) 0.0114(4) 0.0065(4) -0.0008(4)
O9 0.0937(11) 0.0658(9) 0.0372(7) 0.0237(8) 0.0302(7) 0.0060(6)
O10 0.0394(6) 0.0318(5) 0.0333(5) 0.0057(4) 0.0155(4) -0.0010(4)
O11 0.0502(7) 0.0446(6) 0.0259(5) 0.0056(5) 0.0104(5) 0.0003(4)
O12 0.0413(6) 0.0341(5) 0.0476(6) -0.0061(5) 0.0215(5) -0.0013(5)
N1 0.0306(7) 0.0324(6) 0.0599(9) 0.0015(5) 0.0043(6) -0.0087(6)
N2 0.0283(6) 0.0350(7) 0.0402(7) 0.0009(5) 0.0037(5) 0.0079(6)
N3 0.0505(8) 0.0400(7) 0.0296(7) 0.0071(6) 0.0070(6) -0.0000(5)
C1 0.0341(7) 0.0260(7) 0.0376(7) -0.0039(5) 0.0117(6) -0.0044(6)
C2 0.0372(8) 0.0260(6) 0.0329(7) 0.0037(6) 0.0108(6) 0.0035(5)
C3 0.0338(7) 0.0361(7) 0.0268(7) 0.0032(6) 0.0033(6) -0.0013(6)
C4 0.0343(7) 0.0269(6) 0.0313(7) -0.0036(5) 0.0109(6) -0.0060(5)
C5 0.0350(7) 0.0256(6) 0.0281(7) 0.0041(5) 0.0106(6) 0.0008(5)
C6 0.0294(7) 0.0337(7) 0.0276(7) 0.0031(6) 0.0055(5) -0.0031(6)
C7 0.0449(9) 0.0355(8) 0.0348(8) 0.0015(6) 0.0181(7) 0.0006(6)

loop_
_geom_bond_atom_site_label_1
_geom_bond_atom_site_label_2
_geom_bond_distance
_geom_bond_site_symmetry_2
_geom_bond_publ_flag
O1 N1 1.191(2) . ?
O2 N1 1.1950(18) . ?
O3 N1 1.4245(17) . ?
O3 C2 1.4394(17) . ?
O4 N2 1.4196(16) . ?
O4 C4 1.4395(16) . ?
O5 N2 1.1901(17) . ?
O6 N2 1.1950(18) . ?
O7 N3 1.1949(17) . ?
O8 N3 1.4079(16) . ?
O8 C6 1.4420(16) . ?
O9 N3 1.1931(17) . ?
O10 C5 1.4436(16) . ?
O10 C7 1.4058(18) . ?
O11 C3 1.4432(17) . ?
O11 C7 1.398(2) . ?
O12 C1 1.4419(17) . ?
O12 C7 1.4078(18) . ?
C1 C2 1.527(2) . ?
C1 C6 1.530(2) . ?
C2 C3 1.519(2) . ?
C3 C4 1.523(2) . ?
C4 C5 1.524(2) . ?
C5 C6 1.5335(19) . ?

loop_
_geom_angle_atom_site_label_1
_geom_angle_atom_site_label_2
_geom_angle_atom_site_label_3
_geom_angle
_geom_angle_site_symmetry_1
_geom_angle_site_symmetry_3
_geom_angle_publ_flag
C2 O3 N1 113.38(11) . . ?
C4 O4 N2 114.94(10) . . ?
C6 O8 N3 113.99(10) . . ?
C7 O10 C5 110.96(10) . . ?
C7 O11 C3 111.22(11) . . ?
C7 O12 C1 111.23(11) . . ?
O2 N1 O1 130.10(15) . . ?
O3 N1 O1 118.30(13) . . ?
O3 N1 O2 111.57(14) . . ?
O5 N2 O4 111.86(12) . . ?
O6 N2 O4 117.96(12) . . ?
O6 N2 O5 130.18(14) . . ?
O8 N3 O7 118.30(12) . . ?
O9 N3 O7 129.17(14) . . ?
O9 N3 O8 112.53(13) . . ?
C2 C1 O12 104.80(12) . . ?
C6 C1 O12 105.57(11) . . ?
C6 C1 C2 115.44(12) . . ?
C1 C2 O3 109.21(11) . . ?
C3 C2 O3 113.27(12) . . ?
C3 C2 C1 108.31(11) . . ?
C2 C3 O11 105.35(12) . . ?
C4 C3 O11 105.27(11) . . ?
C4 C3 C2 115.07(12) . . ?
C3 C4 O4 108.69(11) . . ?
C5 C4 O4 111.38(11) . . ?
C5 C4 C3 109.05(11) . . ?
C4 C5 O10 106.31(11) . . ?
C6 C5 O10 105.67(11) . . ?
C6 C5 C4 113.31(11) . . ?
C1 C6 O8 106.03(11) . . ?
C5 C6 O8 114.05(11) . . ?
C5 C6 C1 108.27(11) . . ?
O11 C7 O10 111.57(12) . . ?
O12 C7 O10 110.75(12) . . ?
O12 C7 O11 111.81(12) . . ?

loop_
_geom_torsion_atom_site_label_1
_geom_torsion_atom_site_label_2
_geom_torsion_atom_site_label_3
_geom_torsion_atom_site_label_4
_geom_torsion
_geom_torsion_site_symmetry_1
_geom_torsion_site_symmetry_2
_geom_torsion_site_symmetry_3
_geom_torsion_site_symmetry_4
_geom_torsion_publ_flag
O1 N1 O3 C2 -5.95(17) . . . . ?
O2 N1 O3 C2 175.76(12) . . . . ?
O3 C2 C1 O12 173.70(11) . . . . ?
O3 C2 C1 C6 -70.63(12) . . . . ?
O3 C2 C3 O11 -176.28(12) . . . . ?
O3 C2 C3 C4 68.25(13) . . . . ?
O4 C4 C3 O11 178.06(11) . . . . ?
O4 C4 C3 C2 -66.43(12) . . . . ?
O4 C4 C5 O10 179.82(11) . . . . ?
O4 C4 C5 C6 64.21(12) . . . . ?
O7 N3 O8 C6 4.61(17) . . . . ?
O8 C6 C1 O12 -176.59(11) . . . . ?
O8 C6 C1 C2 68.18(12) . . . . ?
O8 C6 C5 O10 -178.53(11) . . . . ?
O8 C6 C5 C4 -62.53(12) . . . . ?
O10 C5 C4 C3 59.86(11) . . . . ?
O10 C5 C6 C1 -60.77(11) . . . . ?
O10 C7 O11 C3 -63.36(13) . . . . ?
O10 C7 O12 C1 63.34(14) . . . . ?
O11 C3 C2 C1 62.41(11) . . . . ?
O11 C3 C4 C5 -60.33(11) . . . . ?
O11 C7 O12 C1 -61.76(13) . . . . ?
O12 C1 C2 C3 -62.52(11) . . . . ?
O12 C1 C6 C5 60.63(11) . . . . ?
C1 C2 C3 C4 -53.06(12) . . . . ?
C1 C6 C5 C4 55.23(12) . . . . ?
C2 C3 C4 C5 55.17(13) . . . . ?
C3 C4 C5 C6 -55.75(12) . . . . ?

loop_
_diffrn_refln_index_h
_diffrn_refln_index_k
_diffrn_refln_index_l
_diffrn_refln_intensity_net
_diffrn_refln_intensity_u
1 0 0 1553.14 62.89
-1 0 0 1604.64 62.89
-2 0 0 4794.12 173.68
2 0 0 4853.51 175.48
-3 0 0 729.33 26.2
3 0 0 729.83 25.9
4 0 0 23.8 3.6
-4 0 0 17.3 2.2
4 0 0 16.3 3.7
-4 0 0 21.2 4.4
4 0 0 23.4 2.5
4 0 0 17.9 2.2
-4 0 0 20.3 2.4
-4 0 0 21.6 3.6
-5 0 0 1.7 1
5 0 0 1.6 0.9
-5 0 0 -3.4 2.3
-5 0 0 0.9 0.9
5 0 0 0.3 0.7
-5 0 0 1.5 1.3
5 0 0 2.4 1.5
5 0 0 0.2 2.3
6 0 0 19.3 2.8
-6 0 0 17.3 3.9
6 0 0 23.9 5.7
6 0 0 16.3 2.6
-6 0 0 17.7 2.8
6 0 0 20.2 4.1
-6 0 0 21.1 5.7
7 0 0 17.4 2.9
7 0 0 17.9 3
-7 0 0 18.3 3
-7 0 0 28.5 5.5
7 0 0 10.2 5.4
-7 0 0 17.5 3.1
7 0 0 19.9 4.4
-7 0 0 24.8 7
-8 0 0 3.9 6.7
8 0 0 11.2 2.4
8 0 0 14.9 2.9
8 0 0 16.4 4.5
8 0 0 27.2 7.8
-1 -1 0 335.37 11.4
1 -1 0 333.17 11.2
1 1 0 335.17 11.3
-2 -1 0 691.73 24.6
2 -1 0 781.22 24.8
2 1 0 775.52 24.8
-2 1 0 716.43 24.5
-3 -1 0 658.23 24.3
3 -1 0 663.13 23.9
-3 1 0 641.84 23.9
3 1 0 665.93 23.9
4 -1 0 51.89 3.2
4 -1 0 51.29 4.5
-4 -1 0 49.6 3.3
-4 -1 0 56.89 4.9
4 -1 0 62.09 6
-4 -1 0 53.99 3.4
4 -1 0 55.09 3.4
-4 -1 0 47.8 5.4
-4 1 0 52.39 3.3
-4 1 0 48.4 3.2
-4 1 0 52.89 4.6
4 1 0 50.79 3.3
-4 1 0 54.79 5.6
4 1 0 54.99 5.6
4 1 0 47.6 3.1
4 1 0 53.89 4.6
5 -1 0 1.4 1.4
5 -1 0 -0.2 0.5
-5 -1 0 1.1 2.7
-5 -1 0 0.6 0.7
5 -1 0 0.3 0.6
5 -1 0 0.5 2.2
-5 -1 0 -0.4 0.5
-5 -1 0 0.7 1.4
5 1 0 0.1 0.6
-5 1 0 1.2 2.6
5 1 0 -1.1 1.5
-5 1 0 -1.2 0.8
5 1 0 0.3 0.6
-5 1 0 -0.2 0.5
5 1 0 0.4 1
-5 1 0 0.5 0.8
-6 -1 0 0.5 0.8
-6 -1 0 -1 0.9
6 -1 0 4 3.3
6 -1 0 0.2 0.6
-6 -1 0 -0.1 3.7
6 -1 0 -0.8 0.3
6 -1 0 0.9 1.6
-6 1 0 0.8 0.9
6 1 0 -5.1 2.7
-6 1 0 2.3 3.3
6 1 0 0 0.6
6 1 0 0.3 1.2
6 1 0 1.3 0.9
-6 1 0 -0.4 1.1
-7 -1 0 5.9 5.5
7 -1 0 -3.8 4.6
7 -1 0 6.3 1.8
-7 -1 0 8.6 2.1
7 -1 0 7.7 1.8
-7 -1 0 9 2.2
-7 -1 0 7.1 3
7 -1 0 6.4 2.5
7 1 0 10 3.2
7 1 0 7.9 1.8
-7 1 0 7.2 5.3
-7 1 0 10.4 2.4
-7 1 0 8.7 2.1
7 1 0 5.7 3.5
7 1 0 6.1 1.7
-7 1 0 6.6 3
8 -1 0 25.1 5.4
8 -1 0 20 3.1
-8 -1 0 4.3 5.4
8 -1 0 19.5 3.1
8 -1 0 32.4 8.2
8 1 0 21.1 3.4
-8 1 0 4.5 6.8
8 1 0 19.6 4.8
8 1 0 23.4 3.5
8 1 0 13.3 7.5
0 -2 0 47.9 1.9
0 -2 0 43.4 2
1 -2 0 18.7 1
-1 -2 0 16.7 1.7
-1 -2 0 19 1.1
1 -2 0 20.1 1.4
-1 -2 0 18.5 1.5
1 -2 0 18.4 1.6
1 -2 0 18.1 1
1 2 0 21.3 1.6
1 2 0 19.2 1.1
-1 2 0 19.2 1
1 2 0 18.1 1.7
1 2 0 17.8 1
-2 -2 0 23.9 2.8
2 -2 0 22.2 1.5
2 -2 0 21.2 1.5
2 -2 0 19 2.7
-2 -2 0 20.3 1.5
-2 -2 0 21.8 1.6
2 -2 0 22.3 2.6
-2 -2 0 23.5 2.7
2 2 0 20.6 1.5
-2 2 0 22.9 1.5
2 2 0 25.3 2.2
-2 2 0 23.3 1.5
2 2 0 25.2 2.6
2 2 0 21.9 1.5
3 -2 0 20 2.9
-3 -2 0 17.2 1.9
-3 -2 0 17.1 3.3
-3 -2 0 23.9 3.3
3 -2 0 17.5 1.6
3 -2 0 19.8 3.4
-3 -2 0 19.9 1.7
3 2 0 18.8 1.7
3 2 0 18.9 3.3
3 2 0 15.6 2.6
-3 2 0 14.2 2.8
-3 2 0 17.3 2.7
-3 2 0 17.6 1.9
-3 2 0 17.7 1.6
3 2 0 12.4 1.5
4 -2 0 98.09 5
4 -2 0 111.49 6.8
-4 -2 0 111.29 5.3
4 -2 0 113.89 8.2
-4 -2 0 110.49 8.4
4 -2 0 101.99 5
-4 -2 0 114.39 5.5
4 2 0 101.09 7.8
4 2 0 120.09 8.5
-4 2 0 110.29 5.3
4 2 0 103.59 5.1
-4 2 0 103.69 7.9
-4 2 0 118.39 5.3
4 2 0 109.79 5.1
-4 2 0 106.29 6.8
-5 -2 0 117.19 10
-5 -2 0 109.59 8
5 -2 0 113.59 9
5 -2 0 100.09 7.2
-5 -2 0 108.89 5.8
5 -2 0 106.99 5.6
-5 -2 0 103.89 5.8
5 -2 0 113.89 5.6
-5 2 0 113.39 9.2
-5 2 0 106.79 5.7
5 2 0 102.89 5.5
5 2 0 106.99 5.6
-5 2 0 114.89 5.8
-5 2 0 99.89 7.4
5 2 0 98.59 7.3
-6 -2 0 30.6 5.4
-6 -2 0 37.3 4.1
6 -2 0 34.2 6.6
6 -2 0 34.2 3.2
-6 -2 0 19.7 6
6 -2 0 44 6.1
6 -2 0 35.3 3.2
-6 2 0 26.7 3.3
6 2 0 44.8 6.1
-6 2 0 32.4 5.3
6 2 0 31.7 3.6
-6 2 0 32.2 6.7
6 2 0 36.6 3.9
6 2 0 46.5 7.4
-7 -2 0 9.9 3.4
7 -2 0 5.4 1.7
7 -2 0 5.3 1.7
7 -2 0 7.7 3.5
-7 -2 0 7.4 2.1
7 -2 0 1.2 4.7
-7 -2 0 6.4 1.9
-7 -2 0 3.8 5.6
-7 2 0 5.1 1.7
7 2 0 4.6 1.5
-7 2 0 7.7 2
-7 2 0 2.1 4.8
7 2 0 8.7 3
7 2 0 4.8 1.6
7 2 0 5.5 5
8 -2 0 0 1.9
8 -2 0 0.4 1
-8 -2 0 -0.2 0.5
-8 -2 0 7.9 7.5
8 -2 0 -6.4 6.5
8 -2 0 1.5 1.3
8 2 0 2.3 1.4
8 2 0 2.9 6.5
8 2 0 -0.4 1.6
-8 2 0 -0.1 0.5
8 2 0 1.3 1.1
0 -3 0 0 0.2
0 -3 0 -0.1 0.1
0 -3 0 0 0.1
0 -3 0 0.1 0.4
0 3 0 0.2 0.3
0 3 0 0.3 0.2
0 3 0 0 0.2
-1 -3 0 194.58 7.3
-1 -3 0 204.38 8
1 3 0 203.38 7.9
-2 -3 0 210.98 7.5
2 -3 0 228.08 8.6
-2 -3 0 217.78 9.8
-2 -3 0 220.78 8.9
2 -3 0 206.28 9.2
2 3 0 219.38 9.6
2 3 0 203.48 7.3
2 3 0 229.68 8.8
-3 -3 0 46.1 4
3 -3 0 44.9 4.4
-3 -3 0 40.3 4.5
3 -3 0 47.6 2.7
3 -3 0 44.8 2.6
3 -3 0 39.7 3.4
-3 -3 0 49.4 2.9
-3 -3 0 44.5 2.8
-3 3 0 44.2 3.6
3 3 0 44.7 4.5
-3 3 0 38.6 2.5
3 3 0 49.9 2.8
-3 3 0 37.8 4.1
-3 3 0 47.6 2.7
3 3 0 47.1 2.7
-4 -3 0 18.7 2.4
-4 -3 0 19 3.6
-4 -3 0 19 2.4
4 -3 0 17.7 2.2
-4 -3 0 18.5 4.4
4 -3 0 17.6 3.8
4 -3 0 17.4 2.2
4 -3 0 19.5 3.3
-4 3 0 22.6 4
4 3 0 14.6 1.9
4 3 0 14.2 2.9
4 3 0 8.4 3.1
-4 3 0 16.9 2
-4 3 0 25 3.7
-4 3 0 12.4 1.8
4 3 0 18.7 2.2
-5 -3 0 4.4 3.1
5 -3 0 5.7 3
-5 -3 0 4.6 2
5 -3 0 5.3 1.3
-5 -3 0 7 1.6
-5 -3 0 7.8 1.7
5 -3 0 4.5 1.3
5 -3 0 9 2.6
-5 3 0 7.1 1.6
5 3 0 4.5 1.3
-5 3 0 5.6 3.2
-5 3 0 3.5 1.1
-5 3 0 6.5 2.3
5 3 0 6.2 1.5
5 3 0 2.6 2.8
5 3 0 8.5 2.6
-6 -3 0 86.49 9.9
-6 -3 0 83.99 9.4
6 -3 0 79.49 5
-6 -3 0 82.59 5.3
-6 -3 0 78.89 5.3
6 -3 0 79.99 6.8
6 -3 0 82.19 8.8
6 -3 0 86.39 5.2
6 3 0 66.89 7.7
-6 3 0 76.39 6.9
6 3 0 72.09 8
6 3 0 80.79 5.1
-6 3 0 76.29 5
-6 3 0 77.19 8.8
-6 3 0 69.69 5.7
6 3 0 78.09 4.9
7 -3 0 15 2.6
-7 -3 0 6.9 5.9
-7 -3 0 4.1 2.8
7 -3 0 5.9 2.9
-7 -3 0 12.3 3
7 -3 0 13.4 5.3
7 -3 0 13.7 2.6
-7 -3 0 15.3 2.8
7 3 0 10.5 2.3
7 3 0 19.9 6.5
-7 3 0 18.6 3.3
-7 3 0 14.1 5.8
7 3 0 15.7 2.7
-7 3 0 16.6 4.2
-7 3 0 14.4 2.6
7 3 0 10.9 3.4
8 -3 0 0.2 5.6
8 -3 0 1.1 2.2
8 -3 0 0.2 0.9
8 -3 0 -0.8 0.6
-8 -3 0 0.9 7.3
-8 -3 0 -0.2 0.5
8 3 0 0.2 0.9
8 3 0 1.9 6.1
8 3 0 0.6 2
-8 3 0 0 0.5
8 3 0 2 1.5
-8 3 0 -2.8 5.8
0 -4 0 128.79 5.3
0 -4 0 125.19 4.8
0 4 0 139.59 5.4
1 -4 0 9456.25 291.67
-1 -4 0 9607.04 296.97
1 4 0 9093.09 297.57
-1 4 0 9999 294.47
2 -4 0 2.1 0.5
-2 -4 0 2.4 0.6
2 -4 0 1.7 0.8
-2 -4 0 2 0.6
-2 -4 0 1.8 1
2 -4 0 2.5 0.6
-2 -4 0 1.9 1.4
2 -4 0 2.7 1.2
2 4 0 2.2 1.2
2 4 0 2.2 0.6
-2 4 0 2.4 0.6
2 4 0 1.5 0.5
-2 4 0 2.2 0.6
3 -4 0 748.73 27
-3 -4 0 762.62 27.9
3 4 0 789.62 27.5
4 -4 0 32.4 4.3
-4 -4 0 28.6 5.1
-4 -4 0 32.1 4.6
-4 -4 0 33.2 2.7
4 -4 0 27.2 4.6
4 -4 0 33.2 2.6
-4 -4 0 34.1 2.8
4 -4 0 34.1 2.6
-4 4 0 26.2 4.5
-4 4 0 35.7 2.6
-4 4 0 35.7 4.4
4 4 0 31.9 2.5
-4 4 0 34.4 2.6
4 4 0 39.9 5.5
4 4 0 35.4 4.5
4 4 0 31.2 2.5
5 -4 0 -0.7 0.4
5 -4 0 -1.4 0.7
-5 -4 0 1.4 1.4
-5 -4 0 1 2.5
-5 -4 0 0.3 0.8
5 -4 0 0.1 0.5
-5 -4 0 0.1 0.6
5 -4 0 -0.2 2.4
-5 4 0 -0.8 2.2
-5 4 0 0.2 0.6
5 4 0 0.2 1.3
5 4 0 0.2 0.6
5 4 0 -0.6 0.4
-5 4 0 0.2 1.1
-5 4 0 0.6 0.7
5 4 0 2 2.6
6 -4 0 52.69 8.3
6 -4 0 45.7 3.6
-6 -4 0 46.7 4.9
6 -4 0 41 3.6
-6 -4 0 36 7.6
-6 -4 0 46.1 6.8
6 -4 0 42.7 6
-6 -4 0 33.1 3.9
6 4 0 46.2 7.9
6 4 0 39.2 3.4
-6 4 0 42.2 6
-6 4 0 60.09 7.3
6 4 0 37.2 4
6 4 0 37.1 5.6
-6 4 0 43.3 3.5
-6 4 0 31.8 6.8
-7 -4 0 54.59 4.8
-7 -4 0 53.59 9.5
-7 -4 0 65.29 8.8
7 -4 0 52.49 4.4
7 -4 0 54.59 4.3
7 -4 0 63.99 8.1
7 -4 0 66.99 9.9
-7 4 0 46.8 6.8
-7 4 0 52.39 4.3
7 4 0 70.69 10.2
7 4 0 53.09 4.3
-7 4 0 54.49 9.1
7 4 0 63.79 8.1
7 4 0 58.19 4.5
8 -4 0 39 4.6
8 -4 0 43.8 6.9
8 -4 0 22.3 8.4
8 -4 0 35.7 4.4
8 4 0 34.1 4.2
8 4 0 41.3 4.8
8 4 0 36.9 9.3
8 4 0 37.1 6.6
0 -5 0 -0.1 0.2
0 -5 0 -0.1 0.6
0 -5 0 0.1 0.4
0 -5 0 0 0.2
0 5 0 0.3 0.5
0 5 0 0.6 0.6
-1 -5 0 36.2 1.8
1 -5 0 42.8 2.8
1 -5 0 39.5 2.4
-1 -5 0 35.3 2.6
1 -5 0 34.9 1.7
-1 -5 0 33.5 2.9
-1 -5 0 34.7 2.1
1 -5 0 34 1.7
-1 5 0 35.5 1.7
-1 5 0 28.8 2.4
1 5 0 30.7 2.6
-1 5 0 36.1 1.7
1 5 0 35.8 1.8
-1 5 0 36.9 2.2
1 5 0 35.3 1.8
1 5 0 38.8 2.5
-2 -5 0 490.35 18.5
2 -5 0 475.75 17.6
2 5 0 511.95 18.2
3 -5 0 439.76 17.5
-3 -5 0 419.96 18.1
-3 -5 0 421.66 16.6
3 -5 0 434.46 16
3 5 0 430.26 17.6
3 5 0 434.26 16.2
4 -5 0 63.19 3.7
-4 -5 0 61.59 5.5
-4 -5 0 60.99 6.4
-4 -5 0 58.89 3.8
4 -5 0 64.99 6.2
4 -5 0 69.09 5.3
4 -5 0 69.99 3.9
-4 -5 0 70.59 4.8
-4 5 0 62.09 4.3
4 5 0 69.29 3.9
4 5 0 72.09 5.5
4 5 0 78.19 6.8
4 5 0 68.69 3.8
-4 5 0 66.39 3.8
5 -5 0 14.7 2.2
-5 -5 0 16.4 2.5
5 -5 0 18.5 2.5
-5 -5 0 13.2 3.5
5 -5 0 18.1 3.5
-5 -5 0 16.9 4.7
-5 -5 0 13.9 2.3
5 -5 0 11.8 3.6
-5 5 0 18.5 3.7
5 5 0 18.5 2.5
5 5 0 13.3 3.1
-5 5 0 18.6 2.4
-5 5 0 13.3 4
5 5 0 20.5 4.9
-5 5 0 12.2 2
5 5 0 13.4 2.2
6 -5 0 -0.6 1.1
-6 -5 0 0.3 0.8
6 -5 0 0.4 0.9
-6 -5 0 1.4 1.1
-6 -5 0 1.3 3.3
6 -5 0 1.5 3.1
-6 -5 0 -2 0.7
6 5 0 0.3 0.7
-6 5 0 -0.3 0.7
6 5 0 1.6 1.8
-6 5 0 -0.3 1.3
-6 5 0 1.6 3.3
6 5 0 -0.1 0.7
6 5 0 -0.7 3.1
-7 -5 0 6.5 2
7 -5 0 8.9 3.1
7 -5 0 9.2 2
7 -5 0 6.1 1.8
-7 -5 0 4.7 4.4
-7 -5 0 5.7 3.1
7 -5 0 10.3 5.3
-7 5 0 10.2 5.5
7 5 0 7.4 1.8
7 5 0 4.2 2.5
7 5 0 6.6 1.8
7 5 0 9.2 4.4
-7 5 0 11.4 3.3
8 -5 0 44.1 5.1
8 -5 0 40.4 7
8 -5 0 21 7.8
8 -5 0 35.9 4.5
8 5 0 30.2 6
8 5 0 43.2 4.9
8 5 0 37.2 4.3
8 5 0 43.5 9.7
0 -6 0 204.28 7.4
0 6 0 193.48 8.1
1 -6 0 475.35 15.5
-1 6 0 428.06 15.1
1 6 0 433.46 16.9
2 -6 0 759.42 25.3
-2 -6 0 768.62 26.4
-2 6 0 711.33 24.7
2 6 0 779.42 25.9
-3 -6 0 258.37 9.4
3 -6 0 229.98 10.5
-3 -6 0 246.38 11.4
-3 -6 0 241.68 12.6
3 -6 0 240.88 9
3 -6 0 243.28 11.9
-3 6 0 258.07 8.9
3 6 0 272.27 11.2
3 6 0 257.77 12.3
4 -6 0 23.9 4.4
-4 -6 0 31.7 2.7
-4 -6 0 36 5
4 -6 0 33.9 4.4
-4 -6 0 28.8 2.7
4 -6 0 32 2.5
-4 -6 0 28.6 5.3
4 -6 0 29.6 2.4
-4 6 0 28 2.3
4 6 0 34.4 5.4
4 6 0 39.6 4.9
4 6 0 30.2 2.5
4 6 0 28.3 2.4
-4 6 0 29.1 2.4
-5 -6 0 2.7 1.2
5 -6 0 7.8 3.3
5 -6 0 3.2 1.2
-5 -6 0 1.2 1.6
5 -6 0 2.5 1
5 -6 0 2 1.5
-5 -6 0 1.1 2.6
-5 -6 0 2.5 1.2
5 6 0 2.1 1
-5 6 0 1.5 1.2
5 6 0 0.5 1.4
-5 6 0 4.1 1.3
5 6 0 0.5 2.4
5 6 0 1.8 1
-5 6 0 -0.7 2.3
-5 6 0 1.9 0.9
6 -6 0 117.29 7.1
-6 -6 0 119.39 6.7
6 -6 0 104.99 8.1
-6 -6 0 94.99 6.3
-6 -6 0 106.89 11.1
6 -6 0 108.39 6.1
6 -6 0 119.89 10.7
-6 -6 0 98.39 8.7
-6 6 0 102.19 7.7
6 6 0 113.69 10.1
6 6 0 112.89 6.1
-6 6 0 90.09 9.4
6 6 0 93.89 7.9
-6 6 0 109.69 6
7 -6 0 0.8 4.8
7 -6 0 9.5 2.1
-7 -6 0 10.5 2.3
-7 -6 0 3.6 6.8
7 -6 0 3.8 1.5
7 -6 0 10.5 3.4
-7 -6 0 9.1 3.4
7 6 0 6.9 1.9
-7 6 0 2.4 1.9
7 6 0 7.9 5
7 6 0 10 2.2
-7 6 0 0.1 4.3
7 6 0 4.5 2.5
8 -6 0 9.6 2.2
-8 -6 0 1.5 8.2
8 -6 0 10.5 6.7
8 -6 0 8.5 2.2
8 -6 0 4.6 2.9
8 6 0 11.9 7.2
8 6 0 5.2 1.7
-8 6 0 0.8 5.9
8 6 0 4.1 3
8 6 0 3.3 1.6
0 -7 0 -0.1 0.2
0 -7 0 0.1 0.4
0 -7 0 0.1 0.2
0 -7 0 0.2 0.7
0 -7 0 -0.3 0.1
0 -7 0 0.1 0.2
0 7 0 -1.1 0.5
0 7 0 0.3 0.5
-1 -7 0 901.11 28.8
1 -7 0 889.61 28
-1 7 0 858.11 27.8
1 7 0 869.91 28.4
-2 -7 0 28.1 3.4
-2 -7 0 22.2 1.8
-2 -7 0 19.1 1.7
2 -7 0 18.4 1.5
-2 -7 0 31.4 4.1
2 -7 0 20.7 3
2 -7 0 19.6 1.6
2 -7 0 24.7 2.8
2 7 0 21.6 3.4
2 7 0 19 1.6
-2 7 0 18.3 2.8
-2 7 0 20.6 2.5
2 7 0 20.4 1.6
-2 7 0 23.6 1.6
2 7 0 22.1 2.9
-2 7 0 20.8 1.5
-3 -7 0 116.99 7.1
3 -7 0 110.99 5
-3 -7 0 115.89 5.3
-3 -7 0 106.99 5.2
3 -7 0 114.89 6.5
3 -7 0 112.89 5
-3 -7 0 120.19 8.4
3 -7 0 120.19 7.6
-3 7 0 114.19 4.8
-3 7 0 96.69 6.6
3 7 0 118.69 5.1
-3 7 0 113.49 6
3 7 0 116.09 7.6
-3 7 0 109.99 4.8
3 7 0 109.99 6.6
3 7 0 108.99 4.9
4 -7 0 69.79 4
4 -7 0 68.49 3.9
-4 -7 0 61.69 6.6
-4 -7 0 55.29 5.4
-4 -7 0 62.99 4.1
-4 -7 0 65.19 4
4 -7 0 72.79 6.7
4 -7 0 60.89 5.1
-4 7 0 64.29 3.7
4 7 0 52.79 6.1
4 7 0 66.19 5.3
-4 7 0 60.69 3.6
4 7 0 65.39 3.8
-4 7 0 55.69 7.5
4 7 0 68.99 3.9
-4 7 0 51.69 7.6
5 -7 0 14.5 3.3
5 -7 0 18.5 4.7
-5 -7 0 18.9 4.2
-5 -7 0 7.7 3.6
5 -7 0 16.3 2.4
-5 -7 0 14 2.4
5 -7 0 17.7 2.5
-5 -7 0 19.5 2.9
5 7 0 12.3 2.1
5 7 0 14.6 2.3
-5 7 0 17.9 2.4
5 7 0 16.9 3.5
5 7 0 14.3 4.4
-5 7 0 14.5 2.2
6 -7 0 18.9 2.9
6 -7 0 18.7 2.8
-6 -7 0 12.5 5.2
-6 -7 0 18 3
6 -7 0 18 5.3
6 -7 0 12.3 3.3
-6 -7 0 19.5 4.6
-6 -7 0 18.5 3
6 7 0 12.1 4.9
6 7 0 10.2 3
6 7 0 12.4 2.3
6 7 0 19.2 2.9
-7 -7 0 4.7 1.7
-7 -7 0 6.9 3.1
7 -7 0 5.8 3
7 -7 0 7.4 2
7 -7 0 5.9 5.6
7 -7 0 3.6 1.5
-7 -7 0 -4.5 6
7 7 0 1.5 1.1
7 7 0 10.1 2.2
7 7 0 -6.7 4.7
7 7 0 6.2 2.3
-7 7 0 -2.2 4.1
8 -7 0 -7.8 6.8
-8 -7 0 -0.5 0.6
-8 -7 0 -5.9 8.9
8 -7 0 3.5 1.9
8 7 0 5.2 2.8
-8 7 0 -8.7 5.8
8 7 0 9.1 7
8 7 0 4.2 1.9
8 7 0 4.4 1.6
0 -8 0 99.79 4
0 -8 0 93.39 3.8
0 -8 0 103.69 5.6
0 -8 0 100.59 4.9
0 -8 0 105.99 4
0 -8 0 102.79 4
0 8 0 101.59 5.6
0 8 0 104.59 5
-1 -8 0 69.49 3.2
1 -8 0 68.69 3.9
-1 -8 0 66.19 3.1
1 -8 0 73.69 3.2
1 -8 0 68.39 3.5
-1 -8 0 76.09 4.4
1 -8 0 70.19 4.6
-1 -8 0 73.69 5.1
1 8 0 66.29 3
1 8 0 70.89 4.2
1 8 0 71.49 3.2
-1 8 0 69.19 3
-1 8 0 71.99 3.1
1 8 0 70.09 4.8
2 -8 0 265.27 10.3
-2 -8 0 255.87 11
-2 -8 0 245.38 12.1
2 -8 0 261.37 11.3
-2 8 0 244.28 9.8
2 8 0 265.77 11.8
-2 8 0 250.17 10.8
2 8 0 247.88 10.4
-3 -8 0 221.28 10.8
3 -8 0 219.38 10
3 -8 0 208.48 8.1
-3 -8 0 220.88 8.5
-3 -8 0 221.18 8.6
-3 -8 0 230.58 12.5
3 -8 0 218.08 8.2
3 -8 0 222.08 11.4
3 8 0 216.38 8.2
3 8 0 206.28 11.2
-3 8 0 220.58 9.5
3 8 0 205.28 10
-3 8 0 217.98 8
-3 8 0 220.68 8
-3 8 0 206.08 10.4
3 8 0 225.18 8.2
4 -8 0 54.99 5.9
-4 -8 0 47 6.9
-4 -8 0 60.89 3.9
4 -8 0 53.69 3.4
-4 -8 0 48 3.6
4 -8 0 56.79 4.8
4 -8 0 54.89 3.5
-4 -8 0 53.69 6.4
4 8 0 48.6 3.2
-4 8 0 53.39 3.3
-4 8 0 59.39 5.6
4 8 0 52.09 3.4
-4 8 0 49.2 4.3
4 8 0 47.3 5.5
4 8 0 49.4 5.6
-4 8 0 51.49 3.2
5 -8 0 142.09 6.9
-5 -8 0 154.58 12
-5 -8 0 146.29 7.4
-5 -8 0 150.48 10.3
5 -8 0 137.29 9
5 -8 0 142.79 11
5 -8 0 145.49 7
-5 -8 0 146.29 7.5
-5 8 0 156.48 6.9
-5 8 0 136.09 8.8
5 8 0 147.09 9.3
-5 8 0 137.19 6.6
-5 8 0 131.39 11.6
5 8 0 171.98 11.7
5 8 0 145.29 6.9
5 8 0 144.49 7
-6 -8 0 161.48 11.4
-6 -8 0 159.68 8.4
6 -8 0 159.38 12.5
6 -8 0 161.28 7.9
6 -8 0 160.98 10.4
6 -8 0 146.69 7.7
-6 -8 0 160.98 14.2
6 8 0 160.18 7.8
-6 8 0 140.89 7.6
-6 8 0 162.78 7.6
6 8 0 160.68 12.3
6 8 0 164.68 7.9
6 8 0 155.48 10.4
7 -8 0 5.5 1.7
-7 -8 0 0.8 1.9
7 -8 0 2 1.2
-7 -8 0 6.7 5.3
7 -8 0 2.8 2.3
7 -8 0 7.3 5.5
-7 -8 0 3.8 1.8
7 8 0 5.9 1.8
7 8 0 5.2 1.6
7 8 0 4.2 5
7 8 0 2.2 2.1
8 -8 0 7.4 2.3
8 -8 0 9.3 2.5
8 -8 0 13.7 8
8 8 0 11.8 2.5
8 8 0 11.1 3.9
0 -9 0 -0.6 0.8
0 -9 0 -0.1 0.5
0 -9 0 -0.3 0.2
0 -9 0 0.2 0.3
0 -9 0 0.6 0.4
0 -9 0 0.1 0.3
1 -9 0 123.39 6.5
-1 -9 0 120.99 7
-1 -9 0 114.59 4.8
-1 -9 0 116.19 4.7
-1 -9 0 125.09 6.2
1 -9 0 111.49 4.6
1 -9 0 119.29 6.5
1 -9 0 119.89 5.7
1 -9 0 117.99 4.7
1 -9 0 122.69 5.7
1 9 0 104.39 6.5
1 9 0 129.69 4.8
-1 9 0 120.49 4.6
-1 9 0 117.49 4.6
1 9 0 108.19 5.8
2 -9 0 505.85 18.8
-2 -9 0 505.35 20
-2 -9 0 505.05 18.4
-2 9 0 483.85 18.1
-2 9 0 491.65 17.1
2 9 0 503.05 19.3
3 -9 0 1.2 1.1
3 -9 0 2.3 2.1
-3 -9 0 0.5 0.6
-3 -9 0 3.2 2.1
3 -9 0 2.2 0.8
3 -9 0 1.6 0.7
-3 -9 0 1.2 1.2
-3 -9 0 2.7 1
3 9 0 3.7 1.9
-3 9 0 1.3 1
3 9 0 1.3 0.7
3 9 0 2.4 1.3
3 9 0 2.2 0.8
-3 9 0 1.5 1.4
-3 9 0 1.5 0.7
-3 9 0 1.9 0.7
-4 -9 0 8.3 1.8
-4 -9 0 9.4 1.8
-4 -9 0 5.8 2.3
-4 -9 0 9.5 4
4 -9 0 7.6 1.5
4 -9 0 12 3.5
4 -9 0 10.5 2.6
4 -9 0 9.4 1.7
4 9 0 9.3 1.6
-4 9 0 6.9 1.3
4 9 0 5.9 1.3
4 9 0 5.8 1.9
-4 9 0 7.4 2.7
-4 9 0 7.6 1.9
4 9 0 10.3 3.1
-4 9 0 10.1 1.6
-5 -9 0 2.5 2.2
-5 -9 0 16.2 5.4
5 -9 0 8.6 3.8
5 -9 0 7.2 1.6
-5 -9 0 5.1 1.7
5 -9 0 4.6 2.3
-5 -9 0 7.6 1.9
5 -9 0 6.9 1.7
-5 9 0 6 2.1
5 9 0 6.5 1.6
5 9 0 6.6 1.6
5 9 0 5.1 2.8
-5 9 0 9.6 1.8
-5 9 0 9.8 3.3
5 9 0 7.5 2.5
-6 -9 0 4.4 1.7
6 -9 0 4.1 2.5
6 -9 0 6.9 1.8
-6 -9 0 4.1 5.2
6 -9 0 5.6 4.4
6 -9 0 8.1 2
-6 -9 0 5.2 1.7
-6 9 0 8.7 1.8
6 9 0 7.4 4.4
6 9 0 9.2 2
-6 9 0 9.5 2.8
-6 9 0 7.9 3.7
-6 9 0 4.8 1.4
6 9 0 7.5 1.9
7 -9 0 7.5 2
-7 -9 0 5.9 3.3
7 -9 0 5 2.6
-7 -9 0 10.3 7.5
7 -9 0 6.8 1.9
-7 -9 0 9.8 2.3
7 -9 0 15 6.4
-7 9 0 -0.4 4.1
7 9 0 8.6 5
7 9 0 7.7 2
7 9 0 12.5 2.4
7 9 0 8.9 3
0 -10 0 64.69 3
0 -10 0 64.09 3.1
0 -10 0 58.39 4.6
0 -10 0 59.19 3.9
0 -10 0 63.69 2.9
0 -10 0 59.39 3
-1 -10 0 588.04 21.8
-1 -10 0 571.34 20.4
1 -10 0 591.44 21.1
1 -10 0 614.44 21.1
1 10 0 602.04 21.6
2 -10 0 486.05 18.4
-2 -10 0 470.65 17.9
-2 -10 0 490.35 19.7
2 -10 0 453.45 16.9
2 10 0 464.75 18.7
-2 10 0 470.45 17.8
2 10 0 471.25 17.4
-3 -10 0 154.18 10.5
3 -10 0 145.09 9.2
3 -10 0 152.98 8.1
3 -10 0 147.49 6.4
-3 -10 0 156.08 6.9
-3 -10 0 147.39 8.7
-3 -10 0 153.98 6.8
3 -10 0 153.98 6.4
-3 10 0 162.58 6.2
3 10 0 153.98 6.4
3 10 0 153.38 9.7
3 10 0 160.08 8.5
-3 10 0 145.99 8.5
-3 10 0 153.38 6.1
-3 10 0 144.39 7.4
3 10 0 147.49 6.4
4 -10 0 50.69 4.9
4 -10 0 59.19 3.8
-4 -10 0 63.59 4.2
4 -10 0 65.99 4
-4 -10 0 57.49 4.1
-4 -10 0 70.39 7.4
-4 -10 0 58.89 6.9
4 -10 0 61.09 6.6
-4 10 0 62.09 3.6
-4 10 0 56.19 3.5
-4 10 0 69.89 5
-4 10 0 56.39 5.6
4 10 0 53.79 6.1
4 10 0 57.59 3.7
4 10 0 68.09 4
4 10 0 62.09 5.4
5 -10 0 11.4 2
5 -10 0 8.7 4.3
-5 -10 0 16 2.7
5 -10 0 15.7 3.5
-5 -10 0 10.2 4.3
5 -10 0 11.8 2.1
-5 -10 0 14.7 2.6
-5 -10 0 13.5 3.6
5 10 0 14.7 2.4
-5 10 0 13.4 2.1
5 10 0 13.7 3.3
5 10 0 17.4 5.1
-5 10 0 12.8 2.7
5 10 0 15.5 2.4
-5 10 0 23.5 4.8
-6 -10 0 22.7 3.6
6 -10 0 17.8 2.8
-6 -10 0 19.1 4.8
6 -10 0 17.6 2.7
-6 -10 0 17.5 6.7
-6 -10 0 21.2 3.4
6 -10 0 24 7
6 -10 0 20.5 4.3
-6 10 0 22.3 2.9
6 10 0 19.2 5.2
6 10 0 21.2 4.5
6 10 0 17.8 2.9
-6 10 0 19.1 5.3
6 10 0 21 3
-6 10 0 19.1 3.8
-6 10 0 16.5 2.5
-7 -10 0 1.2 2.5
7 -10 0 0.8 1
7 -10 0 4.5 5.7
7 -10 0 1.1 1.8
7 -10 0 0 0.8
-7 -10 0 0 1
7 10 0 -0.9 1.1
-7 10 0 -6.9 3.9
7 10 0 0.9 1
-7 10 0 -0.1 0.3
7 10 0 0.4 1
0 -11 0 0 0.4
0 -11 0 0.3 0.4
0 -11 0 -0.2 0.3
0 -11 0 -0.4 0.6
0 -11 0 0 1.1
0 -11 0 0.5 1.2
0 -11 0 0.4 0.5
0 -11 0 -0.1 0.6
1 -11 0 125.49 6.3
1 -11 0 118.69 6.1
1 -11 0 109.79 4.9
1 -11 0 115.49 6.8
-1 -11 0 128.99 5.2
-1 -11 0 128.69 6.8
1 -11 0 120.89 7.1
-1 -11 0 129.49 7.8
-1 -11 0 121.29 5.1
-1 -11 0 114.29 5
1 -11 0 114.79 5
-1 -11 0 116.99 5
1 11 0 127.49 6.6
1 11 0 124.89 7.5
-1 11 0 113.79 4.8
-1 11 0 118.69 4.8
-2 -11 0 189.68 10.8
2 -11 0 190.78 9.9
2 -11 0 178.38 8.5
2 -11 0 175.98 7.1
-2 -11 0 186.68 7.3
-2 -11 0 188.08 7.5
2 -11 0 182.18 7.1
-2 -11 0 179.38 9.3
-2 11 0 170.98 9.1
-2 11 0 174.78 6.8
-2 11 0 187.88 8.3
2 11 0 178.88 10
2 11 0 191.98 9.1
2 11 0 180.48 7.1
-2 11 0 177.98 6.8
2 11 0 186.78 7
3 -11 0 10.5 1.7
-3 -11 0 9.5 3.5
3 -11 0 13.8 1.9
-3 -11 0 10.8 1.9
3 -11 0 13 2.7
-3 -11 0 14.2 2.2
3 -11 0 13 3.4
-3 -11 0 12 3
3 11 0 10.7 1.6
3 11 0 17.1 3.2
-3 11 0 12.6 1.6
3 11 0 14.1 3.5
-3 11 0 18.9 2.8
-3 11 0 13.4 3.1
3 11 0 12 1.9
-3 11 0 13.9 1.7
4 -11 0 12.9 2.1
-4 -11 0 18.1 2.6
4 -11 0 15.3 3.1
-4 -11 0 17 3.8
-4 -11 0 19 2.7
4 -11 0 13 2.1
4 -11 0 12.6 3.8
-4 -11 0 17.3 5.1
-4 11 0 18.8 2.2
-4 11 0 16 2.1
4 11 0 14.9 3.2
4 11 0 15.2 4
-4 11 0 20.1 3.4
4 11 0 16.5 2.3
4 11 0 17.3 2.3
-4 11 0 19 3.8
-5 -11 0 44.2 3.9
5 -11 0 43.7 7.2
-5 -11 0 52.09 8.6
-5 -11 0 43.8 6.7
5 -11 0 46 3.6
5 -11 0 47.9 6.1
5 -11 0 45.8 3.6
-5 -11 0 47.3 3.9
-5 11 0 41.5 3.2
5 11 0 45 3.5
5 11 0 40.6 5.7
-5 11 0 46.6 5.5
5 11 0 39.9 7
-5 11 0 45.5 6.6
5 11 0 39.4 3.4
6 -11 0 38.2 7.8
-6 -11 0 21.2 5.1
6 -11 0 20.4 3.1
-6 -11 0 20.1 7.3
-6 -11 0 21 3.3
6 -11 0 21.7 4.6
-6 -11 0 21.2 3.5
6 -11 0 15.1 2.6
6 11 0 26.8 3.6
6 11 0 23.3 4.7
6 11 0 20 6.3
-6 11 0 27 5.9
-6 11 0 32.2 4.9
6 11 0 28.1 3.5
-6 11 0 26.4 3.2
-7 -11 0 -0.6 5.7
7 -11 0 0.6 6.9
7 -11 0 0.1 1.3
7 -11 0 2.2 1.3
-7 -11 0 0.5 1.1
-7 -11 0 2.5 2.6
7 -11 0 1.3 1.1
7 11 0 1.4 1.2
-7 11 0 6.6 4.6
-7 11 0 -0.1 0.3
7 11 0 2.9 6.8
7 11 0 3.4 2.5
7 11 0 0.6 1.1
0 -12 0 551.44 20.6
0 -12 0 557.34 20.7
0 -12 0 529.05 19.1
-1 -12 0 31 3.8
1 -12 0 28.3 2.1
-1 -12 0 26.1 2.1
1 -12 0 27.8 2.1
-1 -12 0 31.1 2.2
-1 -12 0 28.6 2.1
1 -12 0 31.6 4.2
-1 -12 0 30.1 2.2
1 -12 0 24.8 3.9
1 -12 0 25.6 3.3
1 -12 0 28.2 3.3
-1 -12 0 28 4.4
-1 12 0 24.6 1.9
-1 12 0 29.4 2
1 12 0 30.7 4.5
1 12 0 28.6 3.6
2 -12 0 197.48 9.2
2 -12 0 181.88 10.2
2 -12 0 178.28 7.4
-2 -12 0 199.68 7.9
-2 -12 0 196.78 11.3
-2 -12 0 198.48 10
2 -12 0 191.18 7.5
-2 -12 0 184.78 7.6
-2 12 0 192.28 7.2
2 12 0 189.58 7.3
-2 12 0 192.98 7.2
2 12 0 202.08 7.6
2 12 0 187.18 10.6
2 12 0 188.98 9.4
3 -12 0 111.29 5.5
-3 -12 0 108.89 9.3
3 -12 0 115.59 5.5
3 -12 0 112.59 8.3
3 -12 0 124.59 7.3
-3 -12 0 116.79 5.9
-3 -12 0 106.49 6.6
-3 -12 0 109.09 7.8
-3 12 0 121.99 6.8
-3 12 0 133.49 8.1
-3 12 0 121.89 5.3
3 12 0 119.99 5.6
3 12 0 121.69 5.5
-3 12 0 118.79 5.3
3 12 0 131.19 9.1
3 12 0 111.09 7.3
-4 -12 0 6.5 1.6
-4 -12 0 4.5 3.5
-4 -12 0 12.4 3.4
4 -12 0 5.9 1.4
4 -12 0 7.4 1.6
4 -12 0 11.4 2.8
4 -12 0 6.2 3.2
-4 -12 0 8.5 1.7
-4 12 0 9 3.1
-4 12 0 4.2 1.7
4 12 0 5 1.9
4 12 0 8.2 1.7
4 12 0 6.1 1.4
-4 12 0 6.4 1.3
4 12 0 7.5 3.1
-5 -12 0 13 5.6
5 -12 0 19.5 4
5 -12 0 23 3.1
5 -12 0 9.6 4.8
-5 -12 0 19.8 3.2
-5 -12 0 14.8 3.9
5 -12 0 16.7 2.7
-5 -12 0 20.3 3.1
5 12 0 14.3 5
5 12 0 19.2 2.7
-5 12 0 10 2.6
-5 12 0 17.8 4.6
5 12 0 19.1 3.9
5 12 0 17.9 2.6
-6 -12 0 4.6 2
6 -12 0 2.4 1.3
6 -12 0 2.9 2.3
6 -12 0 4.7 1.6
6 -12 0 0.6 5.5
-6 -12 0 5.4 1.9
-6 -12 0 9.7 6.5
-6 -12 0 1.7 2.1
-6 12 0 5.8 4.2
6 12 0 3.8 2.4
6 12 0 0.1 3.4
6 12 0 8.2 2
-6 12 0 2.1 1.3
-6 12 0 3.9 2.1
6 12 0 4.9 1.6
-7 -12 0 0.1 1
-7 -12 0 -6.8 6.2
7 -12 0 -0.3 0.5
7 -12 0 0.4 1.7
7 -12 0 1.3 1.1
7 -12 0 -0.8 6
-7 -12 0 1.3 1.8
-7 12 0 -1.7 4.7
7 12 0 -1.7 6
7 12 0 0.7 1
7 12 0 -1.4 0.8
7 12 0 1.3 1.2
-7 12 0 -0.2 0.3
0 -13 0 1.2 0.8
0 -13 0 0 0.5
0 -13 0 0.4 0.5
0 -13 0 -0.2 0.4
0 -13 0 -0.3 1.5
0 -13 0 -0.9 0.7
0 -13 0 2 1.8
-1 -13 0 2.7 0.8
-1 -13 0 2.4 0.9
1 -13 0 1.5 0.8
1 -13 0 2.8 1.3
1 -13 0 4.4 1.9
-1 -13 0 1.3 1.5
1 -13 0 4.8 2.1
1 -13 0 3.8 1.5
-1 -13 0 3 0.9
-1 -13 0 2 0.8
1 -13 0 3.6 1
-1 -13 0 3.3 1.5
1 13 0 2.9 1.6
-1 13 0 2.6 0.8
1 13 0 0.4 1.6
-2 -13 0 16.9 2.3
2 -13 0 21.2 2.3
2 -13 0 11 2.7
2 -13 0 17.3 2.8
-2 -13 0 19.2 4.2
2 -13 0 23.8 3.4
2 -13 0 17.5 2.1
-2 -13 0 21.8 2.5
2 -13 0 19.5 3.9
-2 13 0 19.7 1.8
2 13 0 19.1 3.8
-2 13 0 19.3 2.1
2 13 0 21.5 2
2 13 0 28 4.7
3 -13 0 50.09 6.6
-3 -13 0 53.49 3.8
3 -13 0 51.29 4.7
3 -13 0 61.09 3.7
-3 -13 0 54.19 3.8
3 -13 0 53.69 3.5
-3 -13 0 62.59 6.9
-3 -13 0 59.39 5.6
3 13 0 52.99 6.9
-3 13 0 50.59 3.2
-3 13 0 57.39 5.5
-3 13 0 61.09 3.4
3 13 0 58.29 5.1
3 13 0 57.19 3.6
-3 13 0 56.49 4.5
3 13 0 55.39 3.4
-4 -13 0 1.4 1.1
4 -13 0 3.8 3.1
4 -13 0 0.3 1
-4 -13 0 0.1 3.2
4 -13 0 1.5 0.9
4 -13 0 1.3 0.8
-4 -13 0 0 0.7
-4 -13 0 0.8 1.6
4 13 0 2.7 1.8
4 13 0 0.9 0.8
-4 13 0 2 1.3
-4 13 0 1.6 2.2
4 13 0 0.7 3
-4 13 0 1.5 0.8
4 13 0 0.8 0.7
5 -13 0 2 1
5 -13 0 1.1 1.6
-5 -13 0 5.3 2.2
5 -13 0 0 3.7
5 -13 0 4.3 1.3
-5 -13 0 5.4 1.7
-5 -13 0 3.2 1.6
5 13 0 2.4 1.1
-5 13 0 0.2 3
-5 13 0 0.4 1.1
5 13 0 2.4 1.1
-5 13 0 2.3 1.1
5 13 0 1.2 1.7
-6 -13 0 1.3 1.3
6 -13 0 -0.3 4.9
-6 -13 0 3.7 2.7
6 -13 0 2.2 1.3
-6 -13 0 -0.5 6.1
6 -13 0 1.3 1.7
6 -13 0 2.3 1.3
6 13 0 1.6 1.9
6 13 0 1.6 1.1
-6 13 0 1 4.1
6 13 0 1.1 1.1
-6 13 0 0.1 0.8
6 13 0 -0.3 5
7 -13 0 6.1 7.2
7 -13 0 5.4 1.8
-7 -13 0 6.6 2.2
7 13 0 9.2 3.7
-7 13 0 -3.4 5.6
7 13 0 16.6 6.2
7 13 0 7.8 2
7 13 0 7.5 2
0 -14 0 1834.52 58.29
0 -14 0 1817.12 58.09
-1 -14 0 44.3 3
1 -14 0 45.5 4
-1 -14 0 44.5 3
1 -14 0 42.3 4.8
-1 -14 0 52.69 5.7
1 -14 0 51.49 3.2
1 -14 0 44.7 3.9
1 -14 0 53.49 3
1 -14 0 48.7 3.1
-1 -14 0 48 4.4
1 -14 0 45.6 5
-1 -14 0 46.3 3.1
-1 -14 0 49.6 3.2
1 14 0 43.4 5
1 14 0 46.8 4.2
-2 -14 0 17.6 4.2
2 -14 0 12.3 3.2
-2 -14 0 11.5 1.8
-2 -14 0 12.8 2
-2 -14 0 12.4 2.9
-2 -14 0 10.6 1.8
2 -14 0 12.6 2.7
2 -14 0 11.9 2.3
2 -14 0 12.8 1.9
-2 -14 0 14.6 2.1
2 -14 0 12.7 1.9
2 14 0 13.2 2.8
-2 14 0 14.2 1.7
-2 14 0 14.2 1.7
2 14 0 12.8 3.8
-3 -14 0 46.1 3.6
3 -14 0 42.9 3.2
-3 -14 0 48.7 3.7
3 -14 0 44 5.2
3 -14 0 42.6 6.2
-3 -14 0 44.1 5.9
-3 -14 0 49.99 7.5
3 -14 0 50.79 3.4
-3 14 0 50.89 3.1
-3 14 0 50.39 5.3
3 14 0 50.89 5.9
3 14 0 47.2 3.3
3 14 0 48.3 5.6
3 14 0 47.7 3.2
4 -14 0 7.4 2.3
4 -14 0 2.7 1.1
4 -14 0 8.6 1.7
-4 -14 0 4.9 1.5
-4 -14 0 6.8 1.8
4 -14 0 2.2 3
-4 -14 0 8 2.8
-4 14 0 8.7 2.3
4 14 0 2.5 1.8
-4 14 0 -1.8 2.4
4 14 0 7.1 1.6
-4 14 0 3.3 1
4 14 0 5.9 1.4
-5 -14 0 6.4 5.2
5 -14 0 0 0.7
5 -14 0 0.4 4.7
-5 -14 0 -0.3 0.7
5 -14 0 -0.1 1.3
-5 -14 0 -0.6 0.5
5 -14 0 -0.2 0.6
-5 -14 0 1.2 1.9
-5 14 0 0.2 0.5
5 14 0 -6.8 3.5
-5 14 0 1.4 1.4
5 14 0 0.3 0.8
-5 14 0 1.2 0.7
5 14 0 -0.1 1.4
5 14 0 0.2 0.8
-5 14 0 -1.6 2.8
-6 -14 0 2.2 2.3
-6 -14 0 0 7.1
6 -14 0 7.5 5.7
6 -14 0 4.1 1.4
6 -14 0 7.5 2
6 -14 0 6 2.6
-6 -14 0 2 1.3
6 14 0 3.3 5.1
6 14 0 8.3 2
6 14 0 7.3 1.9
6 14 0 11.3 3.4
-6 14 0 4.4 4
0 -15 0 -0.1 1
0 -15 0 0.4 0.7
0 -15 0 0.8 2
0 -15 0 0.4 0.6
0 -15 0 -1.4 0.8
0 -15 0 -0.8 0.5
0 -15 0 0.1 0.7
0 -15 0 3.4 2.3
1 -15 0 258.97 9.9
1 -15 0 274.27 10
1 -15 0 255.67 9.6
-1 -15 0 253.47 10
-1 -15 0 258.37 10
1 -15 0 264.57 9.4
1 -15 0 270.67 11.8
-1 -15 0 269.97 10
-1 -15 0 280.77 14.3
-1 -15 0 247.88 9.8
1 -15 0 265.07 13.3
-1 -15 0 277.37 12.6
1 -15 0 248.48 11.5
1 15 0 261.97 12
1 15 0 270.77 13.7
-2 -15 0 -0.2 0.5
2 -15 0 0.8 0.7
2 -15 0 2.7 2.5
-2 -15 0 0 0.6
-2 -15 0 0.7 1.2
2 -15 0 0.4 0.9
-2 -15 0 0 0.5
2 -15 0 -1.5 1.7
2 -15 0 0.4 0.6
-2 -15 0 0.4 0.6
-2 -15 0 1.8 2.8
2 -15 0 0.4 1
2 15 0 0.8 2.2
-2 15 0 0.3 0.5
-2 15 0 -0.3 0.5
2 15 0 -0.6 0.8
-3 -15 0 0.6 0.8
3 -15 0 2.1 2.6
3 -15 0 -0.5 0.5
3 -15 0 0.1 0.7
-3 -15 0 1.4 3.6
3 -15 0 0.2 0.6
-3 -15 0 0.6 0.8
3 -15 0 -0.3 0.9
3 -15 0 -0.4 1.9
-3 -15 0 -0.1 1.4
3 15 0 0.3 1.2
3 15 0 0.5 0.5
-3 15 0 0.1 0.5
3 15 0 0.5 0.7
3 15 0 -1.8 2.8
4 -15 0 29 3.4
-4 -15 0 26.1 5.1
4 -15 0 28 4.7
-4 -15 0 18.3 5.7
4 -15 0 28.4 3.3
-4 -15 0 22.8 3.2
4 -15 0 10.2 4.6
-4 -15 0 19.7 3.1
4 15 0 24.4 3.1
4 15 0 25.6 5.3
4 15 0 29.1 5
4 15 0 25.1 3
-4 15 0 32.4 5.5
-4 15 0 24 3.8
5 -15 0 1.7 2.7
5 -15 0 -0.3 4.9
5 -15 0 4.9 1.3
-5 -15 0 2.6 1.4
-5 -15 0 -3.8 5.3
-5 -15 0 4 2.5
-5 -15 0 7.8 2
5 -15 0 3.3 1.4
5 15 0 3.4 4.6
5 15 0 4 1.3
-5 15 0 1.2 3.6
-5 15 0 2.4 1.1
5 15 0 7.5 2.5
5 15 0 2.9 1.3
6 -15 0 1.2 1
6 -15 0 7.6 3
-6 -15 0 4.4 1.9
6 -15 0 2.5 1.4
6 -15 0 4.1 5.6
-6 15 0 -1.2 4.3
6 15 0 5.6 1.7
6 15 0 2.2 2.4
6 15 0 9.4 5
6 15 0 8 1.9
0 -16 0 21.2 3.4
0 -16 0 20.5 2.3
0 -16 0 22.5 3.7
0 -16 0 17.6 3.9
0 -16 0 19.8 2.5
0 -16 0 19.1 2.2
0 -16 0 23.1 2.7
0 -16 0 21.3 4.3
-1 -16 0 75.29 4.4
1 -16 0 70.79 6.8
-1 -16 0 73.99 4.3
1 -16 0 80.89 4.4
1 -16 0 71.09 5.5
-1 -16 0 82.39 4.5
1 -16 0 75.29 4.3
1 -16 0 75.29 5.6
-1 -16 0 77.89 7.4
1 -16 0 76.69 4.1
-1 -16 0 67.59 5.7
1 -16 0 80.39 4.1
1 -16 0 81.29 6.9
-1 -16 0 78.89 4.4
1 16 0 83.19 6
1 16 0 96.59 7.7
2 -16 0 1.8 2.4
2 -16 0 8.1 1.6
-2 -16 0 3.7 1.3
-2 -16 0 6.2 1.5
2 -16 0 7.7 2.2
2 -16 0 3.8 2.4
2 -16 0 3.8 1.2
-2 -16 0 5.4 1.5
-2 -16 0 4.5 1.2
-2 -16 0 8.6 3.2
-2 -16 0 6.4 2.2
2 -16 0 1.6 1.4
2 16 0 8.9 3.4
2 16 0 10 2.6
-2 16 0 6.6 1.3
3 -16 0 33.1 5.9
-3 -16 0 25.9 4.9
-3 -16 0 23.7 3.1
-3 -16 0 17.9 5.3
3 -16 0 22.6 3.9
-3 -16 0 21.7 2.9
3 -16 0 18.2 2.5
-3 -16 0 23.4 3
3 -16 0 20.1 2.7
3 16 0 15.1 4.4
3 16 0 27.1 4.5
3 16 0 25.5 3
-3 16 0 22.3 2.5
-4 -16 0 35.4 4.2
4 -16 0 41.7 6.5
-4 -16 0 33.1 5.7
4 -16 0 30.9 6.3
4 -16 0 38.2 3.3
-4 -16 0 36.9 4.2
-4 -16 0 36.3 7.8
4 -16 0 37.7 4
4 16 0 34.9 3
-4 16 0 32.2 5.4
-4 16 0 32.9 2.8
-4 16 0 34 2.7
4 16 0 34.8 6.6
4 16 0 34.4 3.1
4 16 0 38.3 5.7
5 -16 0 3.5 5.5
-5 -16 0 -0.1 0.9
5 -16 0 2.5 1.3
5 -16 0 -0.3 1.3
-5 -16 0 1.6 1.2
5 -16 0 2.8 1.1
5 16 0 1.6 4.6
5 16 0 -1.6 0.8
-5 16 0 0.8 1.2
5 16 0 0.6 0.9
5 16 0 4.7 1.5
-5 16 0 1.3 3.9
-6 -16 0 -4.2 7.8
6 -16 0 -1.3 0.8
6 -16 0 -9.5 6.5
6 -16 0 0.4 0.9
-6 -16 0 -0.1 1.1
-6 -16 0 -1.4 1.3
6 -16 0 0.8 1
6 16 0 0.4 0.9
6 16 0 0.7 1
6 16 0 -0.7 1.4
-6 16 0 -0.2 0.3
-6 16 0 7 5.2
6 16 0 -7 5.7
0 -17 0 0.6 2.2
0 -17 0 -0.3 0.5
0 -17 0 2.4 1.7
0 -17 0 -1.1 0.8
0 -17 0 0.2 0.7
0 -17 0 0.3 0.6
0 -17 0 -0.4 0.4
0 -17 0 0.2 2.4
-1 -17 0 2.6 1.1
1 -17 0 5.5 1.2
1 -17 0 5.6 1.3
1 -17 0 2.7 1.6
-1 -17 0 3.7 1.3
1 -17 0 3.9 1.2
-1 -17 0 0.5 1.3
1 -17 0 2.9 2.7
-1 -17 0 5.4 1.4
1 -17 0 7.3 2
1 -17 0 5 1.3
-1 -17 0 5.2 1.3
1 -17 0 1.2 2.6
-1 -17 0 12.6 3.8
2 -17 0 115.39 5.8
-2 -17 0 120.09 6
2 -17 0 107.39 8.7
-2 -17 0 106.59 9.9
-2 -17 0 112.19 8.1
-2 -17 0 105.69 5.9
2 -17 0 103.89 7.1
2 -17 0 104.69 5.7
-2 -17 0 124.89 6.1
-2 -17 0 119.29 6
2 17 0 104.49 7.5
2 17 0 111.09 9.2
-3 -17 0 8.7 2
3 -17 0 19 4.7
3 -17 0 12.2 4
3 -17 0 14.3 2.3
-3 -17 0 12.1 2.4
-3 -17 0 16.9 4.2
-3 -17 0 9.3 4.5
-3 -17 0 6 1.5
3 -17 0 11.6 2.2
3 -17 0 7.8 2.2
-3 -17 0 9.1 1.9
3 -17 0 9.7 2.7
3 17 0 14.2 3.3
3 17 0 9.6 4.3
4 -17 0 -0.6 0.6
4 -17 0 0.6 0.8
-4 -17 0 0 0.8
4 -17 0 -0.4 3.7
4 -17 0 -1.3 0.6
4 17 0 -0.1 0.7
4 17 0 -0.6 1.3
4 17 0 -0.4 2.7
4 17 0 0.9 0.9
-4 17 0 -0.9 0.3
-5 -17 0 -1.6 6.6
5 -17 0 2 1.3
5 -17 0 2.2 1.9
-5 -17 0 2.8 2.4
-5 -17 0 1.3 1.3
5 -17 0 3.5 1.4
-5 -17 0 2.1 1.4
5 17 0 5.7 5.6
-5 17 0 -5 3.5
5 17 0 2.3 1.3
5 17 0 3 2.2
5 17 0 2.6 1.2
6 -17 0 13.6 8.4
6 -17 0 13.9 2.8
-6 -17 0 22 8.6
6 -17 0 13.3 2.7
-6 -17 0 10.1 3.1
6 17 0 19.6 3.1
-6 17 0 8 6
6 17 0 12.9 2.4
6 17 0 14 7.5
0 -18 0 114.19 5.9
0 -18 0 108.19 8.8
0 -18 0 105.39 7.2
0 -18 0 104.79 5.5
0 -18 0 112.29 5.5
-1 -18 0 55.79 7.8
1 -18 0 40 6.4
1 -18 0 61.39 5.3
1 -18 0 57.29 3.9
1 -18 0 59.79 3.6
-1 -18 0 52.79 4.4
1 -18 0 59.09 3.6
-1 -18 0 53.39 9
-1 -18 0 57.99 6.6
-1 -18 0 67.09 4.2
-1 -18 0 58.99 3.8
-1 -18 0 53.89 3.8
2 -18 0 -0.5 1
2 -18 0 -1 3.1
2 -18 0 2.8 1.2
-2 -18 0 0.8 0.9
2 -18 0 -1.4 2.3
2 -18 0 0.3 0.7
-2 -18 0 0 0.6
-2 -18 0 0.4 0.7
2 -18 0 0.2 0.7
2 -18 0 0.8 0.7
-2 -18 0 -0.2 0.6
2 18 0 -0.1 1.1
2 18 0 1.3 2.9
-3 -18 0 -0.2 0.7
3 -18 0 0.1 0.6
3 -18 0 -0.5 2.8
-3 -18 0 -0.5 0.7
3 -18 0 -0.6 3.6
-3 -18 0 1 0.9
-3 -18 0 1.4 1
3 -18 0 -0.7 0.9
3 -18 0 0.2 0.7
3 18 0 5.6 3.8
-3 18 0 1.9 0.9
3 18 0 0.4 1.1
-3 18 0 0.6 0.6
-4 -18 0 4.7 1.5
4 -18 0 7.5 1.8
4 -18 0 9.3 4
-4 -18 0 9 2.7
-4 -18 0 10.1 6.5
4 -18 0 7.4 1.7
4 -18 0 2.4 1.9
-4 -18 0 10.7 2.3
-4 -18 0 1 2.2
4 18 0 8 2.6
-4 18 0 6.6 1.5
4 18 0 1.8 4.1
5 -18 0 0.8 1.7
5 -18 0 -7.1 5.1
-5 -18 0 -1.5 7.8
-5 -18 0 3.2 2.7
5 -18 0 0.1 0.7
5 -18 0 1.5 1.1
-5 -18 0 1 1.2
5 18 0 0.5 1.6
5 18 0 1.1 4.3
5 18 0 0.4 0.9
5 18 0 0.7 0.9
0 -19 0 0.8 1.4
0 -19 0 -0.3 0.6
0 -19 0 4.5 1.7
0 -19 0 -1.2 2.8
0 -19 0 0.9 0.8
0 -19 0 0.1 0.7
0 -19 0 0.8 0.8
0 -19 0 -2.2 3.1
-1 -19 0 20.7 3.8
-1 -19 0 24.8 5.4
1 -19 0 19.5 2.4
1 -19 0 13.1 4.3
1 -19 0 16.3 3.4
1 -19 0 23.6 2.9
-1 -19 0 12.2 4.9
1 -19 0 20.2 2.8
-1 -19 0 23.4 3
-1 -19 0 16.6 4.5
1 -19 0 24.6 5.4
-1 -19 0 20.5 2.7
-1 -19 0 18.6 2.7
-1 -19 0 16.9 2.5
1 -19 0 20 3.7
1 -19 0 17 2.7
-2 -19 0 24.8 3.1
2 -19 0 20.4 2.8
2 -19 0 20.1 2.5
2 -19 0 23.9 2.7
2 -19 0 25.1 3
-2 -19 0 20.6 2.9
2 -19 0 21.4 5.3
-2 -19 0 18.7 5.6
-2 -19 0 29.4 3.6
-2 -19 0 23.1 4.4
-2 -19 0 20.9 3
2 -19 0 32.4 4.7
2 -19 0 25.9 5.6
2 -19 0 19.4 3.8
2 19 0 21.3 5.2
2 19 0 21.3 4.2
3 -19 0 30.9 6.3
-3 -19 0 32.1 3.8
-3 -19 0 28.4 3.7
3 -19 0 24.3 5.3
3 -19 0 25.8 3.2
3 -19 0 30.1 4.9
3 -19 0 30.4 3.5
-3 -19 0 26.2 3.7
-3 -19 0 24.7 3.3
-3 -19 0 23.1 5
-3 -19 0 14.6 6
3 19 0 26.9 6.2
3 19 0 24.5 4.5
-3 19 0 21.9 2.6
4 -19 0 4.2 1.4
4 -19 0 0.1 1.1
-4 -19 0 1.6 2.2
4 -19 0 -1.1 5.2
-4 -19 0 3 1.3
-4 -19 0 2.6 1.5
-4 -19 0 1.9 1.2
-4 -19 0 -0.7 6.2
4 -19 0 7.1 4.8
-4 -19 0 4 1.7
4 -19 0 4.7 1.5
4 19 0 4 2.5
4 19 0 0.3 4.8
5 -19 0 -2.1 6.8
5 -19 0 0.2 0.8
-5 -19 0 0.5 1
-5 -19 0 0.3 0.9
5 -19 0 0.8 1.8
5 19 0 -0.4 0.7
5 19 0 -0.4 0.6
0 -20 0 -0.6 0.4
0 -20 0 -1 0.8
0 -20 0 1.4 0.9
0 -20 0 -0.1 0.6
0 -20 0 -0.8 0.4
0 -20 0 2.5 3.4
0 -20 0 0.1 1.2
0 -20 0 -0.7 3.9
1 -20 0 10.2 2
-1 -20 0 11.5 2
1 -20 0 8.8 1.7
1 -20 0 6.9 2.3
1 -20 0 4.9 1.3
-1 -20 0 9.5 2
-1 -20 0 8.9 2.8
1 -20 0 8.7 2.6
-1 -20 0 6.7 1.7
-1 -20 0 10.4 4.7
-1 -20 0 8.6 1.8
-1 -20 0 2.8 4.1
-1 -20 0 10.9 3
1 -20 0 6.3 4.1
1 -20 0 8.1 4.1
-2 -20 0 23.2 3.2
-2 -20 0 20.3 6.4
2 -20 0 26.4 3.2
-2 -20 0 24.9 3.3
2 -20 0 23 3
2 -20 0 22.8 5.4
-2 -20 0 28 3.4
2 -20 0 27.8 6.4
2 -20 0 22.8 4.5
2 -20 0 22.7 2.7
-2 -20 0 26.8 3.2
-2 -20 0 30.3 5.6
2 -20 0 26.9 2.5
2 20 0 26.3 6
2 20 0 23.7 4.3
3 -20 0 -1 0.6
-3 -20 0 -0.5 2
3 -20 0 2.4 1.2
3 -20 0 -0.9 0.7
3 -20 0 2.5 3.7
-3 -20 0 -0.7 4
-3 -20 0 0.3 0.8
-3 -20 0 1.4 1.1
-3 -20 0 -0.2 0.7
-3 -20 0 1.7 1.2
3 20 0 -2.4 3.9
3 20 0 -0.2 1.3
4 -20 0 2.4 1.1
-4 -20 0 3.1 1.7
-4 -20 0 1.7 1.5
4 -20 0 1.1 1
-4 -20 0 1.5 1
-4 -20 0 1.3 1.2
4 -20 0 -0.8 5
4 -20 0 6.4 2.7
4 20 0 6.5 4.6
0 -21 0 0.2 0.8
0 -21 0 -1.8 3.8
0 -21 0 0.7 0.8
0 -21 0 -0.1 0.6
0 -21 0 0.5 0.7
0 -21 0 0.9 1.3
0 -21 0 1.9 4.1
1 -21 0 14.6 4.7
1 -21 0 20 3.8
1 -21 0 22.4 3
1 -21 0 20.4 3
-1 -21 0 9.2 5.3
-1 -21 0 18.4 2.7
-1 -21 0 11.7 3
-1 -21 0 8.8 4.7
-1 -21 0 16.5 2.6
-1 -21 0 12 2.1
-1 -21 0 14.9 2.5
1 -21 0 12.5 3.1
1 -21 0 17.6 2.6
-2 -21 0 0.1 0.7
2 -21 0 0.2 0.6
-2 -21 0 -0.1 0.7
-2 -21 0 -8.9 4.8
2 -21 0 0.2 0.7
2 -21 0 -4.1 3.8
2 -21 0 1.1 1.6
2 -21 0 5.8 4.3
-2 -21 0 0 0.7
2 -21 0 -0.5 0.5
-2 -21 0 0.2 0.8
2 -21 0 0.3 0.7
-3 -21 0 0 0.8
3 -21 0 4.4 5.3
-3 -21 0 1.9 1
3 -21 0 -0.2 0.6
-3 -21 0 -0.8 0.5
3 -21 0 0.5 1.3
3 -21 0 1.1 1
-3 -21 0 -7.8 5.8
3 -21 0 3.3 4.7
3 -21 0 -0.5 0.7
-3 -21 0 0.5 1
3 21 0 6.3 5.6
-4 -21 0 0.1 1
-4 -21 0 -0.3 0.8
-4 -21 0 1.5 7.6
4 -21 0 2.7 5.8
-4 -21 0 1.8 0.9
4 -21 0 -0.8 0.4
4 -21 0 0.1 0.8
4 21 0 -2.1 5.5
0 -22 0 1 1.5
0 -22 0 2.9 1.2
0 -22 0 4.5 5.6
0 -22 0 5.4 1.6
0 -22 0 1.9 1.1
0 -22 0 2.7 1.3
0 -22 0 -6.7 3.9
1 -22 0 8.2 5.1
1 -22 0 16.3 2.5
1 -22 0 19.2 2.7
-1 -22 0 13.4 2.3
-1 -22 0 0.5 4.6
-1 -22 0 13.5 2.5
1 -22 0 14.8 2.5
1 -22 0 15.3 3.5
-1 -22 0 15.8 3.8
1 -22 0 18.4 2.8
-1 -22 0 19.5 2.9
-1 -22 0 14.8 2.5
1 -22 0 26.8 6.8
-1 -22 0 11.6 5.8
-2 -22 0 5.9 4.9
-2 -22 0 3.4 1.3
-2 -22 0 1.3 1.7
2 -22 0 2.9 5.1
-2 -22 0 3.2 1.6
2 -22 0 2.8 1.2
2 -22 0 0.8 0.8
-2 -22 0 1.2 1.1
2 -22 0 2.4 2
2 -22 0 2.3 1.2
-2 -22 0 0.7 5.8
-2 -22 0 2.7 1.4
2 -22 0 3.3 1.4
2 -22 0 10.8 6.9
-3 -22 0 1.9 1.3
3 -22 0 0 0.7
-3 -22 0 -0.4 0.8
-3 -22 0 -0.7 0.7
3 -22 0 -0.4 0.6
3 -22 0 -0.7 0.5
3 -22 0 -2.8 5.9
3 -22 0 0.4 1.4
-3 -22 0 0.7 6.8
-3 -22 0 0.7 1.2
3 22 0 -0.3 5.6
0 -23 0 0.4 0.8
0 -23 0 0.5 0.8
0 -23 0 0.3 1.6
0 -23 0 2.3 5.3
0 -23 0 2.7 4.6
0 -23 0 -0.6 0.6
0 -23 0 -0.1 0.8
-1 -23 0 -0.9 0.6
-1 -23 0 -1.2 4.6
-1 -23 0 -0.1 0.7
1 -23 0 0.7 0.8
-1 -23 0 1.1 1.8
1 -23 0 -4.7 5.1
-1 -23 0 0.6 0.9
1 -23 0 1.1 2.4
-1 -23 0 -9.7 5.3
-1 -23 0 -0.3 0.7
1 -23 0 -0.5 0.6
1 -23 0 0.3 0.8
1 -23 0 -0.1 0.7
2 -23 0 3.2 1.2
2 -23 0 3.5 1.5
-2 -23 0 1.5 1.3
-2 -23 0 5 5.3
-2 -23 0 2.8 1
2 -23 0 -1.3 6.3
-2 -23 0 4 1.4
2 -23 0 0.9 1.8
-2 -23 0 2.3 1.4
2 -23 0 1.4 0.9
0 -24 0 4.5 1.6
0 -24 0 8.5 5.8
0 -24 0 3.8 1.5
0 -24 0 2.5 1.2
-8 0 1 -0.2 0.5
8 0 -1 -0.2 0.9
8 0 -1 6.2 6.4
8 0 -1 -0.5 1.8
-8 0 1 -0.2 6.7
8 0 -1 0.2 1
7 0 -1 -0.8 3.8
7 0 -1 -0.2 0.7
-7 0 1 -0.9 0.4
-7 0 1 3.3 4.4
7 0 -1 -0.3 0.7
-7 0 1 -2 1
7 0 -1 -1.5 1
-6 0 1 -0.8 1.3
6 0 -1 0.2 0.7
6 0 -1 -0.7 0.7
-6 0 1 0.3 0.8
-6 0 1 -6.2 3.2
6 0 -1 0 0.7
-6 0 1 0.4 0.8
6 0 -1 5.6 3.5
5 0 -1 -1.4 1.5
5 0 -1 0.1 1.1
-5 0 1 0.3 0.6
5 0 -1 -0.2 0.5
5 0 -1 1 0.8
-5 0 1 -1.4 0.6
-5 0 1 -0.1 0.6
-4 0 1 1.9 2
4 0 -1 0.1 0.4
4 0 -1 -0.2 0.4
4 0 -1 0.8 1.8
-4 0 1 0.7 1.1
-4 0 1 0.6 0.6
4 0 -1 -0.3 0.7
-4 0 1 0.4 0.5
3 0 -1 0 0.6
3 0 -1 0 0.4
3 0 -1 -0.1 0.3
-3 0 1 1.8 1.5
3 0 -1 0.5 1
-3 0 1 -0.2 0.3
-3 0 1 0.6 0.9
-3 0 1 0.1 0.4
-2 0 1 0 0.3
-2 0 1 0.5 1
2 0 -1 0 0.3
2 0 -1 -0.2 0.3
2 0 -1 0.8 0.7
-2 0 1 0 0.6
2 0 -1 0.3 0.7
-2 0 1 0 0.3
-1 0 1 -0.1 0.4
-1 0 1 0.2 0.2
-1 0 1 -0.1 0.2
-1 0 1 0.7 0.5
1 0 -1 -0.5 0.2
1 0 -1 -0.2 0.2
1 0 -1 -0.2 0.3
1 0 -1 0.2 0.2
0 0 1 1.1 0.2
0 0 -1 0.1 0.2
0 0 1 0.5 0.2
0 0 1 0.3 0.2
-1 0 -1 0.2 0.2
1 0 1 0 0.2
-1 0 -1 0 0.4
1 0 1 0.1 0.4
1 0 1 0 0.2
-1 0 -1 0 0.2
1 0 1 0.2 0.3
-1 0 -1 0.4 0.6
2 0 1 -1.2 0.6
2 0 1 -0.3 0.3
2 0 1 -0.1 0.4
2 0 1 0 0.3
-2 0 -1 0.2 0.4
-2 0 -1 0.1 0.3
3 0 1 1.1 1.3
-3 0 -1 -0.4 0.3
3 0 1 0.7 0.5
-3 0 -1 -0.3 0.7
3 0 1 0.1 0.7
-3 0 -1 -0.8 1.2
3 0 1 0 0.4
-3 0 -1 0.1 0.4
-4 0 -1 -1.6 1.7
4 0 1 2 1.8
-4 0 -1 0.4 0.6
-4 0 -1 -0.3 0.9
-4 0 -1 -0.3 0.5
4 0 1 -0.4 0.4
4 0 1 -0.5 0.8
4 0 1 -0.4 0.4
-5 0 -1 0.4 1.2
5 0 1 -0.5 0.4
-5 0 -1 0.4 0.7
5 0 1 -0.4 0.4
5 0 1 1.5 1.4
-5 0 -1 0.7 1.8
-5 0 -1 0.1 0.6
5 0 1 1.4 2.3
-6 0 -1 -4.6 3
6 0 1 -0.3 0.5
-6 0 -1 -0.5 0.6
6 0 1 0.1 0.6
-6 0 -1 1.2 1.7
6 0 1 1.1 2.2
6 0 1 -0.3 1
-7 0 -1 0.6 1.5
7 0 1 0 0.7
7 0 1 1.1 4.3
7 0 1 -0.4 0.9
-7 0 -1 0.1 0.7
7 0 1 0.8 0.9
-7 0 -1 -1.5 4.8
8 0 1 0.3 0.9
8 0 1 -0.1 5.9
-8 0 -1 -0.2 0.5
8 0 1 0.1 1.5
8 0 1 -0.3 0.7
-8 0 -1 4.6 7.2
8 -1 -1 25.8 5.5
8 -1 -1 30.3 8.5
8 -1 -1 27.9 3.8
8 -1 -1 26.5 3.8
8 1 -1 18.8 3.1
8 1 -1 22.5 3.4
8 1 -1 27.9 6
8 1 -1 22.9 8.2
7 -1 -1 -0.3 1.3
7 -1 -1 -0.1 0.8
-7 -1 1 3.8 1.4
7 -1 -1 1.9 2.9
7 -1 -1 0.5 0.9
-7 -1 1 1.4 1.9
-7 -1 1 -1 0.6
-7 -1 1 -0.6 4.7
-7 1 1 0.9 1
7 1 -1 -9.3 3.9
-7 1 1 -2.6 3
7 1 -1 0.9 1
-7 1 1 1 0.6
7 1 -1 1.1 1.7
-7 1 1 1.5 2
7 1 -1 2.2 1.2
6 -1 -1 78.39 5.1
-6 -1 1 93.39 9.7
-6 -1 1 83.99 5.3
-6 -1 1 88.59 5.5
6 -1 -1 84.29 9.1
6 -1 -1 74.69 6.8
-6 -1 1 72.59 8.5
6 -1 -1 79.79 5.2
-6 1 1 81.99 9.3
-6 1 1 79.99 7.1
6 1 -1 91.49 5.4
6 1 -1 85.99 5.3
6 1 -1 92.39 9
-6 1 1 83.09 5.2
6 1 -1 82.79 7.2
-5 -1 1 3 3
-5 -1 1 3.2 1.9
-5 -1 1 3.6 1.2
5 -1 -1 4.8 1.4
5 -1 -1 2.3 2.4
5 -1 -1 2.5 1.8
-5 -1 1 5.6 1.7
5 -1 -1 3.2 1.1
-5 1 1 1.5 2.4
5 1 -1 7.4 2.3
-5 1 1 6.1 2.3
5 1 -1 5.5 3
-5 1 1 2.1 1
5 1 -1 4 1.3
5 1 -1 3.3 1.1
-5 1 1 4.1 1.3
4 -1 -1 35 2.7
-4 -1 1 39.7 2.8
-4 -1 1 35.9 4.6
-4 -1 1 38.9 5.8
4 -1 -1 33.8 2.7
-4 -1 1 40.4 2.9
4 -1 -1 45.7 5.2
4 -1 -1 44.5 6
4 1 -1 49 5.6
-4 1 1 35 4.4
-4 1 1 40 2.8
4 1 -1 36.7 2.7
-4 1 1 40.2 5.7
4 1 -1 37.8 2.8
-4 1 1 32.7 2.7
4 1 -1 44.3 4.2
3 -1 -1 15.6 1.8
-3 -1 1 18.4 3.4
-3 -1 1 16.3 1.9
3 -1 -1 12 2.3
-3 -1 1 12.5 1.7
-3 -1 1 18.9 3
3 -1 -1 17 3.1
-3 1 1 15.7 1.8
-3 1 1 15.9 3.2
3 1 -1 18.4 1.7
-3 1 1 15.4 2.5
3 1 -1 20.4 3.5
-3 1 1 18.3 1.6
3 1 -1 18.1 1.6
2 -1 -1 115.49 4.5
2 -1 -1 115.79 4.5
2 -1 -1 111.39 5.5
-2 -1 1 117.79 5.7
2 -1 -1 113.99 6.3
-2 -1 1 103.59 6.2
-2 -1 1 119.09 4.6
-2 -1 1 110.69 4.5
2 1 -1 116.09 4.5
-2 1 1 120.49 4.6
-2 1 1 107.69 6.2
2 1 -1 113.39 4.5
2 1 -1 126.19 6.6
-2 1 1 121.89 5.7
2 1 -1 117.99 5.7
-1 -1 1 270.47 9.9
1 -1 -1 283.37 10
1 1 -1 303.47 10.2
-1 1 1 263.47 9.8
0 -1 1 205.18 6.4
0 -1 -1 224.08 7.1
0 1 -1 216.48 6.4
1 -1 1 257.97 8.7
-1 1 -1 250.67 8.8
-2 -1 -1 4120.99 152.78
2 -1 1 4269.37 154.58
2 1 1 3899.51 168.48
-2 1 -1 4297.97 152.08
-3 -1 -1 270.97 12.9
3 -1 1 265.97 12.2
-3 -1 -1 285.47 11.7
3 -1 1 277.67 11.2
3 1 1 308.47 11.7
3 1 1 276.47 12.5
4 -1 1 508.25 19.2
4 -1 1 491.55 20.7
-4 -1 -1 528.25 21.9
-4 -1 -1 524.45 20
4 1 1 497.35 20.9
4 1 1 514.35 19.3
-4 1 -1 541.65 19.8
-4 1 -1 506.05 21.4
5 -1 1 26.5 4.8
-5 -1 -1 21.4 2.7
-5 -1 -1 22.4 5.4
-5 -1 -1 22.4 4
5 -1 1 20.5 3.8
5 -1 1 21 2.6
5 -1 1 24.7 2.8
-5 -1 -1 19.8 2.8
5 1 1 24.1 4.8
-5 1 -1 22.4 2.8
5 1 1 17.5 2.4
5 1 1 22.4 2.7
-5 1 -1 25.7 5.4
-5 1 -1 22.2 4.1
-5 1 -1 18 2.4
5 1 1 17.2 3.4
6 -1 1 1.9 1.7
6 -1 1 4 1.6
-6 -1 -1 1.9 3.6
6 -1 1 3.7 3.4
6 -1 1 2.9 1.1
-6 -1 -1 4.1 2.3
-6 -1 -1 7 1.6
-6 1 -1 2.7 3.7
6 1 1 5.5 1.5
6 1 1 6 3.5
-6 1 -1 5.2 1.5
6 1 1 5.7 2.2
6 1 1 2.4 1.5
-6 1 -1 3.9 2.3
-7 -1 -1 4.3 2.7
7 -1 1 0.6 1
7 -1 1 -1 4.1
-7 -1 -1 4.2 5.1
7 -1 1 3.3 1.2
7 -1 1 2.2 2.1
-7 -1 -1 2.2 1.3
-7 1 -1 1.3 1.8
-7 1 -1 -1.9 4.2
7 1 1 5.1 1.5
7 1 1 1.9 1.9
7 1 1 1.4 3.6
7 1 1 4.1 1.4
-7 1 -1 4 1.5
8 -1 1 4.3 1.6
8 -1 1 3.1 6.5
8 -1 1 3.3 2.4
-8 -1 -1 -2 7.3
8 1 1 3.1 6
8 1 1 0.1 1.6
8 1 1 6.1 1.6
8 1 1 2.3 1.4
-8 1 -1 4.1 6.6
8 -2 -1 3.3 1.7
8 -2 -1 0.2 6.6
8 -2 -1 3.7 2.9
8 -2 -1 2.6 1.4
-8 -2 1 5.2 6.1
8 2 -1 1.7 1.3
-8 2 1 3.3 6.5
8 2 -1 2.9 2.5
8 2 -1 8.4 6.3
8 2 -1 2.2 1.5
-7 -2 1 28.5 7.9
7 -2 -1 26.9 3.8
7 -2 -1 27.2 7.4
-7 -2 1 33.5 4.3
7 -2 -1 25.9 3.5
7 -2 -1 32 5.8
-7 -2 1 37.5 6.3
-7 -2 1 30.9 4.1
7 2 -1 28.1 3.8
-7 2 1 35.9 8
-7 2 1 31.6 4
7 2 -1 48 8.7
-7 2 1 26.8 5.3
7 2 -1 42 6.6
-6 -2 1 78.59 10.7
-6 -2 1 90.39 7.8
6 -2 -1 87.99 7.5
-6 -2 1 82.69 5.4
6 -2 -1 74.99 5
6 -2 -1 83.89 5.3
-6 -2 1 86.79 5.5
-6 2 1 96.99 13
6 2 -1 84.29 5.3
6 2 -1 84.79 5.2
-6 2 1 88.99 7.6
6 2 -1 91.39 9.4
-6 2 1 78.19 5.2
6 2 -1 84.89 7.2
5 -2 -1 14.6 2.3
5 -2 -1 6.4 3.2
5 -2 -1 12.5 2
-5 -2 1 12.9 3.8
-5 -2 1 13.1 2.2
-5 -2 1 7.7 2.6
5 -2 -1 7.8 3
5 2 -1 16.5 2.5
5 2 -1 12.7 2.1
5 2 -1 12 4
-5 2 1 8.1 3.6
-5 2 1 14 2.3
-5 2 1 14.9 2.3
5 2 -1 13.1 3.1
-4 -2 1 17.2 3.3
-4 -2 1 17.9 4.1
4 -2 -1 22.3 2.5
-4 -2 1 18.9 2.3
4 -2 -1 23.5 2.1
-4 -2 1 17.2 2.3
4 -2 -1 21.5 4.4
4 -2 -1 21.3 3.5
4 2 -1 20.1 2.4
-4 2 1 20.4 2.4
-4 2 1 22.1 3.6
4 2 -1 17 2.1
4 2 -1 19.3 3.3
-4 2 1 18.2 2.2
4 2 -1 13.9 3.5
-4 2 1 18.2 3.8
-3 -2 1 45.4 4.7
3 -2 -1 48.5 2.9
-3 -2 1 45.6 3.9
3 -2 -1 51.39 2.9
-3 -2 1 47.2 2.9
3 -2 -1 42.3 4.4
3 -2 -1 46.8 3.8
-3 -2 1 43.8 2.7
3 2 -1 52.39 4.8
3 2 -1 50.89 2.9
-3 2 1 43.3 4.4
3 2 -1 48.8 2.8
-3 2 1 47.4 2.8
-3 2 1 48.8 2.8
3 2 -1 48.5 3.9
-3 2 1 39.3 3.5
2 -2 -1 363.96 13.8
-2 -2 1 354.66 13.9
2 2 -1 353.76 13.7
-2 2 1 330.97 13.3
2 2 -1 350.56 12.7
1 -2 -1 2343.17 88.99
-1 -2 1 2413.16 89.29
-1 2 1 2338.27 89.69
0 -2 1 1500.15 44.5
0 2 -1 1404.06 45
0 2 1 1367.16 53.99
-1 -2 -1 228.78 8.6
1 -2 1 222.18 7.8
1 2 1 233.48 8.5
-1 2 -1 215.48 7.7
2 -2 1 140.09 5.8
-2 -2 -1 126.89 5
2 -2 1 133.19 4.8
-2 -2 -1 124.39 6.1
2 -2 1 128.99 4.7
-2 -2 -1 129.39 4.9
2 -2 1 128.69 6.4
-2 -2 -1 128.49 6.9
-2 2 -1 141.19 4.9
-2 2 -1 125.29 6.4
2 2 1 132.59 6
-2 2 -1 134.39 4.8
2 2 1 127.99 6.6
-2 2 -1 121.89 5.7
-3 -2 -1 1031.5 36.1
3 -2 1 1066.89 35.4
3 2 1 1120.89 35.9
-4 -2 -1 21.3 4.3
-4 -2 -1 16.7 2.2
-4 -2 -1 15.3 3.1
4 -2 1 16.8 3
4 -2 1 19.7 2.2
4 -2 1 21 2.3
4 -2 1 12.1 3.1
4 2 1 12.8 2.7
-4 2 -1 20.6 2.7
4 2 1 14.5 1.9
4 2 1 14.3 1.9
-4 2 -1 16.4 2
4 2 1 16.8 3.7
-5 -2 -1 1 0.9
-5 -2 -1 1.5 1.6
-5 -2 -1 4.8 2.8
5 -2 1 2.8 2.4
5 -2 1 2.8 1.1
-5 -2 -1 1.1 0.9
5 -2 1 1.9 0.9
5 -2 1 2.3 1.6
5 2 1 3.8 1.7
5 2 1 4 1.3
-5 2 -1 3.8 2
-5 2 -1 0.4 2.3
5 2 1 4.9 2.9
-5 2 -1 1.7 1
-5 2 -1 1.9 1
5 2 1 2.2 0.9
6 -2 1 -4.7 2.6
-6 -2 -1 -2.7 3.5
6 -2 1 0.3 1.2
-6 -2 -1 1.4 0.8
6 -2 1 0 0.6
-6 -2 -1 -0.6 1.4
6 -2 1 0.3 0.7
6 2 1 -0.1 0.6
-6 2 -1 2.4 2.4
-6 2 -1 2.2 1.7
-6 2 -1 0.3 0.7
6 2 1 1 3.2
6 2 1 0.1 1.3
7 -2 1 0 0.7
7 -2 1 -5.1 4
-7 -2 -1 0.9 1.1
-7 -2 -1 1.9 2.3
7 -2 1 -0.3 0.6
-7 -2 -1 -2.2 4.8
7 -2 1 -0.7 1.2
7 2 1 0.7 1.5
7 2 1 -0.1 0.6
7 2 1 0.5 0.8
-7 2 -1 -4.3 4.1
7 2 1 -3.3 3.2
-7 2 -1 1.1 1.5
8 -2 1 2.4 6.1
8 -2 1 1.3 2
8 -2 1 7.1 2
-8 -2 -1 -1.4 7.2
8 -2 1 6.1 1.8
8 2 1 6.6 1.8
8 2 1 9.9 2.2
8 2 1 -2.4 6.2
8 2 1 11.9 3.8
-8 2 -1 6.1 6.9
-8 -3 1 5.8 6
8 -3 -1 2.2 2.4
8 -3 -1 -1.7 6
8 -3 -1 1.6 1.2
8 -3 -1 1.5 1.3
-8 -3 1 -0.6 1
-8 3 1 -1 4.4
8 3 -1 1.5 2.2
8 3 -1 5.1 1.7
8 3 -1 2.9 1.6
8 3 -1 14.7 7.3
-7 -3 1 1 1.1
7 -3 -1 0.7 1.7
-7 -3 1 2 2.2
7 -3 -1 0.4 1
7 -3 -1 6.1 5.1
-7 -3 1 1.9 1.4
-7 -3 1 0.4 3.9
7 -3 -1 2 1.2
-7 3 1 1.4 0.9
7 3 -1 2.7 1.3
7 3 -1 0.7 1
-7 3 1 2.3 4.5
-7 3 1 3.3 2.4
7 3 -1 4.9 2.7
-7 3 1 2.3 1.3
7 3 -1 -0.5 4.3
6 -3 -1 8.1 4.5
-6 -3 1 8.2 2
6 -3 -1 4.1 2.4
6 -3 -1 6.5 1.8
-6 -3 1 7.2 3.2
-6 -3 1 6.8 1.8
6 -3 -1 8.3 1.9
-6 -3 1 6.8 3.6
6 3 -1 6.6 2.4
6 3 -1 7 4
-6 3 1 7.9 2
6 3 -1 3.4 1.3
-6 3 1 7.4 2.6
-6 3 1 9.8 4.5
6 3 -1 5.6 1.6
-5 -3 1 5.2 1.4
-5 -3 1 0 1.9
-5 -3 1 8.7 2.7
5 -3 -1 2.8 2.7
-5 -3 1 2.5 1.1
5 -3 -1 2.6 1.8
5 -3 -1 3.8 1.2
5 -3 -1 3.9 1.2
5 3 -1 2.2 1.8
-5 3 1 2 1.7
-5 3 1 2.5 1
-5 3 1 3.2 1.2
5 3 -1 -0.3 2.6
-5 3 1 3.8 2.8
5 3 -1 2.5 1.1
5 3 -1 4.3 1.2
-4 -3 1 273.77 14.2
-4 -3 1 270.37 12.4
4 -3 -1 244.68 9.5
-4 -3 1 244.38 9.7
4 -3 -1 244.98 13.3
4 -3 -1 250.37 11.8
-4 -3 1 254.67 9.7
4 -3 -1 236.58 9.5
-4 3 1 249.68 9.6
4 3 -1 252.27 9.5
-4 3 1 255.67 9.6
-4 3 1 235.68 12.9
-4 3 1 248.38 11.7
4 3 -1 253.17 9.6
4 3 -1 248.78 13.3
4 3 -1 268.87 12.1
3 -3 -1 70.59 3.6
-3 -3 1 78.69 3.9
3 -3 -1 63.09 5.5
-3 -3 1 73.39 5.1
-3 -3 1 74.69 3.8
3 -3 -1 73.79 3.7
3 -3 -1 72.79 4.9
-3 3 1 76.79 3.7
3 3 -1 81.69 6.1
-3 3 1 70.99 4.8
3 3 -1 70.69 4.8
3 3 -1 68.99 3.6
3 3 -1 77.09 3.7
-3 3 1 73.69 3.7
-3 3 1 63.49 5.4
-2 -3 1 514.75 18.9
2 -3 -1 546.35 18.9
2 3 -1 543.55 18.9
-2 3 1 512.95 17.4
-2 3 1 503.85 18.4
1 -3 -1 745.93 22.7
-1 -3 1 685.53 22.5
-1 3 1 694.63 22.4
1 3 -1 731.53 22.6
0 -3 -1 250.07 9.1
0 -3 1 265.87 8.2
0 3 -1 267.07 8.1
0 3 1 262.87 9.2
-1 -3 -1 75.69 3.7
-1 -3 -1 73.99 2.9
-1 -3 -1 73.99 2.9
1 -3 1 76.69 3.5
1 -3 1 79.09 3.1
1 -3 1 74.39 2.6
-1 -3 -1 69.99 4.1
1 3 1 63.49 3.4
1 3 1 78.39 2.9
-1 3 -1 76.19 3.3
1 3 1 76.19 4.1
1 3 1 69.59 2.8
-1 3 -1 71.49 3
2 -3 1 2512.75 74.19
-3 -3 -1 1068.29 36.2
3 -3 1 1066.39 35.1
-3 3 -1 1033.3 35
3 3 1 1067.49 35.4
4 -3 1 356.06 16.3
-4 -3 -1 344.87 17.3
-4 -3 -1 383.26 13.4
4 -3 1 372.06 15
-4 -3 -1 345.27 15.5
4 3 1 382.76 15.3
-4 3 -1 356.36 13.5
4 3 1 382.56 16.9
-4 3 -1 379.06 13.1
-5 -3 -1 13.5 2.2
-5 -3 -1 15.1 2.3
5 -3 1 8.1 3.1
5 -3 1 9.9 2.6
5 -3 1 13.9 2.1
5 -3 1 11.5 1.9
-5 -3 -1 19.1 4
-5 -3 -1 13.4 4.3
5 3 1 13.6 2.1
5 3 1 13.6 2.1
-5 3 -1 13.9 2.2
5 3 1 18.5 3.7
5 3 1 9.1 3.5
-5 3 -1 18.9 2.5
-6 -3 -1 8.4 2.9
6 -3 1 6.4 1.9
6 -3 1 4.9 2
-6 -3 -1 7.3 1.9
6 -3 1 8.7 3.8
-6 3 -1 8.4 2.6
6 3 1 7.4 2.6
6 3 1 8.2 1.8
6 3 1 7.7 2.1
6 3 1 7.9 4.3
-6 3 -1 9.9 1.9
-6 3 -1 -0.2 3.5
-7 -3 -1 6.2 5.7
-7 -3 -1 5 3
7 -3 1 3.6 2.3
7 -3 1 1.3 1.1
-7 -3 -1 2.7 1.4
7 -3 1 -2.4 4
7 -3 1 1.4 1.1
7 3 1 1 1
7 3 1 1.9 2
7 3 1 4.3 1.4
-7 3 -1 2.7 4.8
-7 3 -1 0.9 1.4
7 3 1 3.5 4.4
8 -3 1 4 1.6
-8 -3 -1 3.3 7.8
8 -3 1 1.6 1.3
8 -3 1 3.2 2.5
8 -3 1 2.4 6.1
-8 -3 -1 0.8 1.3
8 3 1 1.8 1.2
8 3 1 4.1 3
8 3 1 3.6 1.2
8 3 1 -1.4 6.1
-8 3 -1 4.3 6.7
8 -4 -1 16.8 4.6
8 -4 -1 10.4 2.4
-8 -4 1 6.1 3.8
8 -4 -1 12.4 2.8
8 -4 -1 12 6.4
-8 -4 1 8.5 6
-8 4 1 -4.9 5.8
8 4 -1 12.3 7.6
8 4 -1 12.9 2.7
8 4 -1 10 4.2
8 4 -1 14.2 2.7
-7 -4 1 54.39 9.5
-7 -4 1 49.2 4.5
7 -4 -1 59.49 4.5
7 -4 -1 60.59 4.7
7 -4 -1 40.5 6.5
-7 -4 1 52.99 8.1
7 -4 -1 36.6 8
-7 -4 1 49.3 4.5
7 4 -1 55.59 4.5
-7 4 1 46.7 7
-7 4 1 52.29 4.7
7 4 -1 43.3 9
7 4 -1 57.69 4.5
-7 4 1 67.99 10.1
7 4 -1 51.19 7.2
-7 4 1 57.19 4.5
6 -4 -1 15.4 4.4
6 -4 -1 14.6 2.6
-6 -4 1 4.6 4.8
6 -4 -1 14.9 2.5
-6 -4 1 16.6 2.7
-6 -4 1 14.8 2.7
-6 -4 1 18.6 4.5
6 -4 -1 13.4 4.5
6 4 -1 10.8 2.2
6 4 -1 7.6 3.6
-6 4 1 12.6 4.7
6 4 -1 15.2 2.6
6 4 -1 11.1 3.3
-6 4 1 17.1 3.9
-6 4 1 15 2.5
-5 -4 1 1.4 3
5 -4 -1 1.2 2.8
-5 -4 1 2.6 1.1
5 -4 -1 0.7 1.3
-5 -4 1 4.2 1.9
5 -4 -1 0.3 0.7
5 -4 -1 2.7 1.1
-5 -4 1 0.7 0.8
5 4 -1 1.7 1
5 4 -1 2.6 1.8
5 4 -1 2.8 1.1
-5 4 1 1.1 0.9
-5 4 1 1.3 0.8
5 4 -1 1.7 2
-5 4 1 1.5 1.6
-5 4 1 0.5 2.4
4 -4 -1 24 2.2
-4 -4 1 23.8 2.8
4 -4 -1 22.5 4.3
-4 -4 1 20.4 3.7
4 -4 -1 23.4 2.6
-4 -4 1 25.1 2.8
4 -4 -1 22.4 3.8
-4 -4 1 27 4.9
-4 4 1 22.1 3.5
-4 4 1 22.5 4.4
4 4 -1 22.1 3.7
-4 4 1 21 2.4
4 4 -1 22.7 4.2
-4 4 1 21.7 2.5
4 4 -1 22.8 2.7
4 4 -1 20.1 2.3
3 -4 -1 50.09 4
-3 -4 1 56.09 3.2
-3 -4 1 56.89 5.4
-3 -4 1 51.19 3.1
3 -4 -1 52.19 5
3 -4 -1 53.49 3
-3 -4 1 55.59 4.4
3 -4 -1 58.59 3.2
-3 4 1 52.99 4.8
3 4 -1 51.29 4.8
3 4 -1 54.39 3
-3 4 1 55.49 4.1
-3 4 1 51.59 2.9
3 4 -1 56.39 4.3
3 4 -1 51.79 3.5
-3 4 1 51.39 3
-2 -4 1 505.75 20.5
2 -4 -1 527.45 18.7
-2 4 1 518.95 18.4
1 -4 -1 485.75 16.3
-1 -4 1 469.65 16.1
-1 4 1 459.95 16
1 4 -1 502.25 16.1
0 -4 1 417.36 13.1
0 -4 -1 408.96 14.1
0 4 1 423.86 14.2
0 4 -1 433.16 13.1
-1 -4 -1 1838.12 54.89
2 -4 1 29.1 2.3
-2 -4 -1 29.5 2.7
-2 -4 -1 29.9 1.9
-2 -4 -1 32.4 2
2 -4 1 27.5 1.6
2 -4 1 28.9 1.7
2 -4 1 27.9 2.7
-2 -4 -1 29.4 3.2
-2 4 -1 31 2.7
-2 4 -1 30 1.6
2 4 1 27.9 1.8
2 4 1 28.5 1.8
2 4 1 26.2 3
-2 4 -1 27.5 2.2
2 4 1 26.9 2.5
-2 4 -1 27.4 1.6
-3 -4 -1 56.29 3.3
3 -4 1 57.19 3
3 -4 1 58.79 4.1
3 -4 1 50.09 4.6
-3 -4 -1 53.59 3.1
-3 -4 -1 52.29 4.4
-3 -4 -1 57.69 5.4
3 -4 1 54.49 3
-3 4 -1 60.59 3
-3 4 -1 56.39 4.7
-3 4 -1 59.39 3
3 4 1 53.79 3
3 4 1 55.89 4.2
3 4 1 54.69 3.1
3 4 1 54.59 4.8
-3 4 -1 57.59 4
-4 -4 -1 80.29 4.4
4 -4 1 80.89 4.2
-4 -4 -1 86.89 6.5
4 -4 1 101.59 7.4
4 -4 1 79.89 4.2
-4 -4 -1 73.39 7.3
-4 -4 -1 71.39 4.4
4 -4 1 73.99 5.5
4 4 1 81.09 5.8
4 4 1 85.89 4.4
4 4 1 81.79 4.2
-4 4 -1 79.59 4.2
-4 4 -1 79.39 6.6
4 4 1 87.69 7.1
-4 4 -1 78.39 5.6
5 -4 1 8.2 1.6
5 -4 1 14.1 3.1
5 -4 1 8.9 1.7
5 -4 1 10.8 3.6
-5 -4 -1 10 2.9
-5 -4 -1 9.9 2
-5 -4 -1 8.1 1.8
5 4 1 11.3 2.8
5 4 1 6 3.4
-5 4 -1 10.9 2
5 4 1 12.1 1.9
5 4 1 10.6 1.9
-5 4 -1 8.1 1.6
-6 -4 -1 8.8 5.1
6 -4 1 3.3 3.4
-6 -4 -1 10.8 3.3
6 -4 1 6.7 2.4
6 -4 1 7.1 2.7
6 -4 1 8 2
-6 -4 -1 5.4 1.6
-6 4 -1 7.8 1.6
6 4 1 5.8 1.6
6 4 1 2.4 3.9
6 4 1 9.3 2.7
6 4 1 4 1.3
7 -4 1 24.8 3.4
7 -4 1 28.7 5.2
-7 -4 -1 27.6 3.8
7 -4 1 34.3 4
-7 -4 -1 27.1 5.6
-7 -4 -1 11.9 7
7 -4 1 29.9 6.8
7 4 1 27.1 6.9
7 4 1 33.9 5.8
7 4 1 33.7 3.9
7 4 1 30 3.8
8 -4 1 3 2.4
8 -4 1 8 6.6
8 -4 1 1.9 1.4
8 -4 1 4.8 1.4
-8 -4 -1 1 7.9
8 4 1 3.1 2.7
8 4 1 6.1 1.8
8 4 1 15.9 7.1
-8 4 -1 5.8 6.7
8 4 1 5.6 1.9
8 -5 -1 28.6 4
-8 -5 1 22 9.7
8 -5 -1 23.4 5.4
8 -5 -1 26.6 3.8
-8 -5 1 27.6 6.4
8 -5 -1 30.7 10.6
8 5 -1 19.9 4.8
8 5 -1 32.2 4.2
8 5 -1 33.4 4.2
8 5 -1 29.9 9.3
-7 -5 1 5.2 4.4
-7 -5 1 9.5 3.4
7 -5 -1 8.6 2.1
7 -5 -1 7.8 2
7 -5 -1 5.9 4.9
7 -5 -1 16.1 4.4
-7 -5 1 7.6 2.1
-7 -5 1 8.1 2.2
7 5 -1 6.4 3.9
7 5 -1 8.3 2
-7 5 1 11.1 2.4
-7 5 1 13.3 5.9
7 5 -1 5.4 1.7
7 5 -1 13 3.8
6 -5 -1 76.09 10
-6 -5 1 66.99 8.3
-6 -5 1 69.39 5
6 -5 -1 79.59 5.1
6 -5 -1 64.19 5.5
6 -5 -1 69.09 6.5
-6 -5 1 81.59 5.4
-6 -5 1 70.39 10.3
6 5 -1 68.99 6.6
-6 5 1 74.29 4.8
-6 5 1 89.09 9
-6 5 1 86.99 7.2
6 5 -1 65.39 8.8
6 5 -1 68.79 4.8
6 5 -1 68.29 4.8
5 -5 -1 56.99 4.1
-5 -5 1 56.79 7
-5 -5 1 66.89 9
5 -5 -1 64.69 4.2
5 -5 -1 66.89 7.3
-5 -5 1 60.69 4.3
-5 -5 1 68.59 4.4
5 -5 -1 53.49 6.4
5 5 -1 61.49 4.1
-5 5 1 67.89 7.1
-5 5 1 58.89 5.4
5 5 -1 69.59 6.1
-5 5 1 68.49 4.2
5 5 -1 67.99 7.4
5 5 -1 73.69 4.3
-5 5 1 72.59 4.3
4 -5 -1 2.2 2
-4 -5 1 -0.3 0.9
4 -5 -1 -0.4 0.3
-4 -5 1 0.8 0.7
-4 -5 1 0.4 2.3
4 -5 -1 0 0.5
-4 -5 1 0.8 0.7
4 -5 -1 -0.1 0.9
-4 5 1 0.2 1.6
-4 5 1 0 0.9
4 5 -1 1.5 0.7
-4 5 1 -0.3 0.4
4 5 -1 -0.5 0.7
4 5 -1 -0.1 2
-4 5 1 0.3 0.5
4 5 -1 0.1 0.5
-3 -5 1 58.99 4.6
3 -5 -1 58.49 4.4
-3 -5 1 62.89 3.4
3 -5 -1 51.89 5
3 -5 -1 61.99 3.3
3 -5 -1 65.49 3.5
-3 -5 1 61.49 3.4
-3 -5 1 48.6 5
-3 5 1 54.79 3.1
-3 5 1 55.59 4.9
-3 5 1 52.09 4
3 5 -1 57.19 3.2
-3 5 1 58.39 3.2
3 5 -1 61.99 4.6
3 5 -1 60.59 5.3
2 -5 -1 51.59 4.2
2 -5 -1 54.29 2.8
-2 -5 1 52.69 4.4
-2 -5 1 59.39 3.9
-2 -5 1 50.39 2.7
2 -5 -1 57.29 3.7
2 -5 -1 55.09 2.8
-2 -5 1 51.49 2.7
2 5 -1 49.2 2.6
-2 5 1 42.1 3.6
-2 5 1 56.99 3.5
-2 5 1 54.79 2.7
-2 5 1 56.29 2.7
2 5 -1 52.09 3.5
2 5 -1 51.79 4.1
2 5 -1 51.39 2.6
1 -5 -1 1191.38 35.1
1 5 -1 1123.49 35.6
-1 5 1 1074.09 34.7
0 -5 1 3.3 0.5
0 -5 -1 2.4 0.5
0 -5 1 2.3 0.7
0 -5 1 2.3 0.4
0 -5 1 2.4 0.4
0 -5 1 2.9 0.4
0 -5 -1 3.1 0.6
0 -5 1 2.8 0.6
0 -5 -1 4.3 1
0 -5 -1 2.7 1
0 5 -1 3.1 0.7
0 5 1 4.2 1.1
0 5 -1 3.1 0.9
0 5 1 2.2 0.5
0 5 1 3.3 0.9
0 5 1 4.1 0.7
-1 -5 -1 1715.13 53.09
1 -5 1 1806.72 51.49
2 -5 1 74.99 3.3
-2 -5 -1 70.09 5.3
2 -5 1 79.59 3.3
-2 -5 -1 91.39 5.1
-2 -5 -1 78.89 3.6
2 -5 1 87.19 5
-2 -5 -1 78.99 3.6
2 -5 1 76.49 4.1
-2 5 -1 78.29 4
-2 5 -1 83.09 3.2
2 5 1 79.99 3.5
-2 5 -1 78.89 4.6
2 5 1 76.79 5.2
2 5 1 84.29 4.7
2 5 1 73.49 3.4
-2 5 -1 74.69 3.2
3 -5 1 437.86 15.7
3 -5 1 424.56 17
-3 -5 -1 421.96 18.2
-3 -5 -1 410.86 16.5
-3 5 -1 418.26 15.3
3 5 1 448.76 16.3
3 5 1 446.06 17.6
-3 5 -1 401.56 16.3
-4 -5 -1 19 2.4
4 -5 1 23.9 2.5
-4 -5 -1 20.1 5.3
-4 -5 -1 18.4 3.6
4 -5 1 18.3 3.1
-4 -5 -1 20.9 2.6
4 -5 1 20.8 2.4
4 -5 1 10.2 3.1
-4 5 -1 19.5 2.2
-4 5 -1 22.4 4.1
-4 5 -1 17.9 2.2
4 5 1 21.9 3.6
-4 5 -1 20.1 3.2
4 5 1 17.2 2.1
4 5 1 20.3 2.4
5 -5 1 150.88 6.8
5 -5 1 145.79 8.8
5 -5 1 158.68 10.7
-5 -5 -1 153.58 10
-5 -5 -1 133.49 7.1
-5 -5 -1 144.79 7.2
-5 -5 -1 162.68 12.2
5 -5 1 140.59 6.6
-5 5 -1 126.29 9.7
-5 5 -1 153.78 6.8
-5 5 -1 146.99 6.7
5 5 1 140.49 6.7
5 5 1 138.29 6.6
5 5 1 150.68 9.1
5 5 1 140.59 10.5
-5 5 -1 145.69 8.7
6 -5 1 5.5 3.7
-6 -5 -1 3 3.4
6 -5 1 5.9 1.5
6 -5 1 8.7 2
-6 -5 -1 3.3 2.3
-6 -5 -1 13.6 2.6
6 -5 1 8 2.6
-6 5 -1 3.1 2.7
6 5 1 9.9 2
6 5 1 4.8 3.8
6 5 1 7.7 1.7
6 5 1 2.4 1.8
7 -5 1 0.7 1.5
7 -5 1 0.7 0.9
7 -5 1 -5.9 3.7
-7 -5 -1 -0.3 0.6
-7 -5 -1 0.9 2.1
-7 -5 -1 2.2 6.2
7 -5 1 0.7 1
7 5 1 0.2 0.8
7 5 1 -0.3 0.6
7 5 1 4.2 4.7
7 5 1 0.5 1.7
8 -5 1 13.3 7.8
8 -5 1 13.6 2.6
8 -5 1 11.6 2.9
-8 -5 -1 2.7 8.7
8 5 1 2.9 6.7
8 5 1 13.7 4.1
8 5 1 7.6 2.1
8 -6 -1 1 1.8
8 -6 -1 1.1 1.1
8 -6 -1 0.4 1
-8 -6 1 0 1.9
8 -6 -1 1.7 7
-8 -6 1 -10.5 8.2
8 6 -1 0.1 2.1
8 6 -1 -0.1 0.9
-8 6 1 -0.1 0.4
-8 6 1 6.7 6.6
8 6 -1 0 1
8 6 -1 -5.6 6.3
7 -6 -1 14.9 5.7
-7 -6 1 14.9 3.2
7 -6 -1 15.9 2.7
7 -6 -1 10.1 3.4
-7 -6 1 22.1 3.6
-7 -6 1 16.5 6.1
7 -6 -1 16 2.7
7 6 -1 20.1 3
-7 6 1 5.6 5.2
7 6 -1 26.7 3.6
7 6 -1 18.6 6.5
-7 6 1 17.9 3.3
-7 6 1 16.6 4.1
-6 -6 1 173.98 14.6
-6 -6 1 199.78 9.6
-6 -6 1 223.98 13.3
-6 -6 1 193.48 9.6
6 -6 -1 192.88 9.1
6 -6 -1 215.48 14.8
6 -6 -1 208.08 10.3
6 -6 -1 193.88 11.8
6 6 -1 197.88 9
-6 6 1 203.88 13.9
-6 6 1 194.18 11.6
6 6 -1 192.88 14
6 6 -1 210.18 9.3
-6 6 1 206.68 9.1
6 6 -1 190.28 11.7
-5 -6 1 3 2.1
-5 -6 1 4.3 1.4
-5 -6 1 3.9 1.3
5 -6 -1 4.3 2.3
5 -6 -1 6.4 3.1
5 -6 -1 5.9 1.5
5 -6 -1 2.7 1.2
-5 -6 1 -2.1 3
5 6 -1 5.5 2.1
-5 6 1 3.5 1.9
-5 6 1 2.8 2.7
5 6 -1 5.2 1.4
-5 6 1 2.3 1
5 6 -1 5.1 1.4
5 6 -1 5.7 3.6
-5 6 1 2.3 1
-4 -6 1 0.4 0.7
4 -6 -1 0.7 1.5
4 -6 -1 1.1 1.2
4 -6 -1 0.7 0.7
-4 -6 1 2.4 2.4
4 -6 -1 0.3 0.6
-4 -6 1 1.4 0.8
-4 -6 1 0.8 1.2
-4 6 1 -0.6 0.8
-4 6 1 2 0.8
-4 6 1 1.8 0.8
4 6 -1 2.2 0.9
-4 6 1 -2.3 1.5
4 6 -1 0.3 1
4 6 -1 0 0.5
4 6 -1 -0.4 2
-3 -6 1 7.2 1.3
3 -6 -1 6.1 1.8
3 -6 -1 8.1 1.4
-3 -6 1 7.8 1.4
3 -6 -1 6.7 1.3
3 -6 -1 2.9 1.9
-3 -6 1 8.8 2.1
-3 -6 1 6.8 2.5
-3 6 1 5.8 1.1
-3 6 1 7.7 2.2
-3 6 1 7.3 1.3
3 6 -1 5.9 1.2
3 6 -1 4.6 1.9
-3 6 1 8.3 1.9
3 6 -1 9.6 2.1
3 6 -1 7.2 1.2
-2 -6 1 141.09 5.8
-2 -6 1 156.68 7.4
2 -6 -1 140.49 7.7
-2 -6 1 153.98 8.3
2 -6 -1 158.18 7.2
2 -6 -1 156.48 5.9
-2 -6 1 153.58 5.9
-2 6 1 165.78 5.9
-2 6 1 155.58 6.9
-2 6 1 162.08 5.8
2 6 -1 166.28 8.2
2 6 -1 165.18 7.2
-2 6 1 142.79 7.5
2 6 -1 140.79 5.6
-1 -6 1 1213.78 37.5
1 6 -1 1256.67 37.2
-1 6 1 1159.88 37.3
0 -6 1 251.07 9.1
0 -6 -1 244.18 10
0 6 -1 267.17 9.2
1 -6 1 1913.51 56.89
-1 -6 -1 1974.6 58.79
-2 -6 -1 363.36 14.9
-2 -6 -1 337.97 13.5
2 -6 1 365.66 13.5
2 -6 1 342.67 12.4
2 6 1 364.76 14.5
2 6 1 351.36 13.2
-2 6 -1 363.06 13
3 -6 1 316.87 12.5
-3 -6 -1 314.37 11.3
3 -6 1 322.97 13.9
-3 -6 -1 320.37 13.6
-3 6 -1 307.97 13.1
3 6 1 314.57 14.6
3 6 1 305.97 12.9
-3 6 -1 333.07 12.2
4 -6 1 12.9 3.3
4 -6 1 14.9 1.9
-4 -6 -1 15.6 3.3
4 -6 1 15.8 2.9
-4 -6 -1 14.8 2.2
4 -6 1 19.2 2.3
-4 -6 -1 15.2 2.3
-4 -6 -1 17.9 4.2
4 6 1 19.8 4
-4 6 -1 18.6 2.2
4 6 1 13.1 2.8
4 6 1 14.9 2
-4 6 -1 15.9 2
4 6 1 19.3 2.3
-4 6 -1 12.2 2.4
-4 6 -1 14.6 3.3
-5 -6 -1 6.6 2.5
5 -6 1 9.7 2.6
-5 -6 -1 9.3 4.1
5 -6 1 9 3.7
-5 -6 -1 9 2
5 -6 1 5.4 1.4
-5 -6 -1 10.1 2
5 -6 1 8.3 1.6
-5 6 -1 6.7 1.5
5 6 1 8.7 1.7
-5 6 -1 7.4 1.4
5 6 1 7.2 1.6
5 6 1 7.3 2.4
-5 6 -1 9.7 3.3
5 6 1 7.7 3.4
-5 6 -1 6.7 2.3
-6 -6 -1 15.7 2.8
6 -6 1 10.9 2.1
-6 -6 -1 13.2 2.5
6 -6 1 18.8 3.8
-6 -6 -1 8.9 4.5
6 -6 1 15.4 2.4
6 -6 1 16.5 5
-6 -6 -1 13.9 3.9
6 6 1 8.7 1.9
6 6 1 14.6 3.3
6 6 1 22.6 5.5
6 6 1 14.6 2.5
-6 6 -1 13.4 4.4
-6 6 -1 13.2 3.1
7 -6 1 0.7 1.6
-7 -6 -1 1.8 1.2
-7 -6 -1 -1.3 1.2
7 -6 1 0.1 0.7
7 -6 1 2.3 1.2
-7 -6 -1 -3 6.2
7 -6 1 2.8 4.6
7 6 1 -3.9 4.5
7 6 1 0.5 0.8
7 6 1 0 0.8
7 6 1 0.1 1.4
-7 6 -1 -0.1 0.3
-7 6 -1 5.2 4.3
8 -6 1 -1.3 0.8
-8 -6 -1 8.4 9.4
-8 -6 -1 -0.2 0.7
8 -6 1 -13.3 6.2
8 6 1 13.1 7.6
8 6 1 -0.1 0.9
-8 6 -1 6.1 6.5
8 6 1 0.2 1
8 6 1 -0.8 1.4
8 -7 -1 3.2 1.8
8 -7 -1 3.4 2.7
-8 -7 1 2 7.3
8 -7 -1 3.7 1.9
8 -7 -1 8.6 7
-8 -7 1 4.3 3.2
8 7 -1 0.9 2.1
-8 7 1 5.9 6.4
8 7 -1 5.3 7.3
8 7 -1 1.3 1.2
8 7 -1 5.6 1.7
7 -7 -1 34.2 7.9
-7 -7 1 35.3 8.9
-7 -7 1 35.4 6.9
7 -7 -1 39.1 6.6
7 -7 -1 41.9 4.7
-7 -7 1 29.8 4.3
7 -7 -1 42.5 3.9
7 7 -1 43.1 3.8
7 7 -1 39.2 4.5
7 7 -1 38.9 8.1
7 7 -1 33.7 6
6 -7 -1 2.5 4.2
6 -7 -1 10.4 3.2
6 -7 -1 10.1 2.2
-6 -7 1 21 6.7
-6 -7 1 10.8 2.3
-6 -7 1 13.1 3.9
-6 -7 1 14.6 2.7
6 7 -1 3.7 4.3
6 7 -1 11.3 2.2
-6 7 1 13.9 2.3
-6 7 1 7.3 4.2
-6 7 1 17.4 3.8
6 7 -1 12.4 2.3
6 7 -1 10.7 3.1
-5 -7 1 298.57 15.5
5 -7 -1 302.97 11.8
-5 -7 1 321.37 12.4
-5 -7 1 281.57 17.2
5 -7 -1 286.47 11.8
-5 -7 1 292.97 12.2
5 -7 -1 296.07 14.6
5 -7 -1 328.97 17.3
5 7 -1 294.47 11.5
5 7 -1 303.57 11.8
-5 7 1 316.37 11.7
-5 7 1 303.57 16
5 7 -1 296.27 14.5
5 7 -1 306.07 16.7
-5 7 1 313.97 11.7
-5 7 1 310.97 14.3
4 -7 -1 12.8 1.9
-4 -7 1 15.5 2.2
4 -7 -1 15.7 3.2
-4 -7 1 17.6 4.1
4 -7 -1 14.3 3.5
-4 -7 1 23.3 3.9
-4 -7 1 16.5 2.3
4 -7 -1 19 2.4
-4 7 1 21.3 2.4
4 7 -1 15.8 4.1
4 7 -1 17.1 2.2
-4 7 1 23.2 2.5
4 7 -1 16.7 3.2
-4 7 1 17.2 3.1
-4 7 1 20 3.9
-3 -7 1 150.88 9.4
-3 -7 1 147.29 6.3
3 -7 -1 144.39 6.2
3 -7 -1 140.59 7.7
3 -7 -1 140.59 8.8
-3 -7 1 143.29 6.2
-3 -7 1 170.48 8.6
3 -7 -1 160.98 6.3
-3 7 1 160.18 8.8
3 7 -1 144.19 6.1
3 7 -1 151.08 7.8
-3 7 1 139.39 7.3
3 7 -1 138.29 5.9
-3 7 1 151.48 6.1
-3 7 1 147.89 6
3 7 -1 145.29 8.7
2 -7 -1 343.27 14
-2 -7 1 333.07 14.3
2 -7 -1 326.67 12.6
-2 -7 1 329.97 13
2 7 -1 340.97 12.7
-2 7 1 326.57 13.4
2 7 -1 340.47 13.8
-2 7 1 338.57 12.4
-1 -7 1 53.09 2.5
1 -7 -1 53.39 2.6
-1 -7 1 45.1 3.1
-1 -7 1 50.19 2.4
1 -7 -1 49.6 3.3
1 -7 -1 48.1 2.5
-1 -7 1 53.29 3.9
1 -7 -1 54.29 4
1 7 -1 48.6 3.1
-1 7 1 48.1 3.8
1 7 -1 51.49 3.6
1 7 -1 48.1 2.2
-1 7 1 46.9 3.1
-1 7 1 55.99 2.6
1 7 -1 46.6 2.3
-1 7 1 49.7 2.5
0 -7 1 39.3 2.8
0 -7 1 40.6 1.9
0 -7 1 42.5 2
0 -7 -1 46.9 2.3
0 -7 1 43.1 2.5
0 -7 -1 44 2.2
0 -7 1 43.9 1.9
0 -7 -1 42.4 3
0 -7 -1 47.5 2.3
0 -7 -1 45.2 3.6
0 -7 1 42.8 2
0 7 -1 45 2.6
0 7 1 40 2.2
0 7 -1 47.1 3
-1 -7 -1 2035.2 65.19
1 -7 1 2156.28 61.69
2 -7 1 235.88 10.3
2 -7 1 242.68 9.5
-2 -7 -1 242.78 10.5
-2 -7 -1 250.97 11.8
-2 7 -1 238.18 9.8
2 7 1 276.07 10.6
2 7 1 243.18 11.3
-2 7 -1 247.48 9.1
3 -7 1 140.59 7.1
3 -7 1 142.79 5.7
-3 -7 -1 139.49 8
-3 -7 -1 136.09 6.1
3 -7 1 141.29 8.2
3 -7 1 135.19 5.6
-3 -7 -1 145.59 9.5
-3 -7 -1 142.39 6.2
3 7 1 141.79 8.6
3 7 1 135.99 5.8
-3 7 -1 127.79 7.5
-3 7 -1 134.99 6.6
-3 7 -1 147.29 5.5
-3 7 -1 146.79 5.6
3 7 1 134.79 7.5
3 7 1 147.69 6
-4 -7 -1 -0.3 0.6
4 -7 1 1 1.1
-4 -7 -1 0 1.1
-4 -7 -1 2.2 2.4
4 -7 1 0.8 1.9
4 -7 1 0.6 0.6
4 -7 1 0.3 0.6
-4 -7 -1 0.1 0.6
-4 7 -1 0 0.8
-4 7 -1 0.5 0.6
4 7 1 -0.2 1.6
-4 7 -1 -0.5 1.7
4 7 1 0.2 0.5
-4 7 -1 -0.3 0.4
4 7 1 1.3 1.2
4 7 1 0.9 0.7
5 -7 1 18.4 4.6
5 -7 1 23.2 4
5 -7 1 23.5 2.8
-5 -7 -1 24.3 3.1
-5 -7 -1 28.7 6.3
-5 -7 -1 28.1 3.5
-5 -7 -1 21 4.2
5 -7 1 30.9 3.3
-5 7 -1 18.9 3.5
5 7 1 24.6 2.9
-5 7 -1 17.5 4.3
5 7 1 16.3 4.4
5 7 1 25.8 4.4
-5 7 -1 20.3 2.4
5 7 1 18.5 2.7
6 -7 1 38.5 3.3
-6 -7 -1 51.29 7.4
6 -7 1 32 5.3
6 -7 1 29.8 6.9
-6 -7 -1 39.1 4.4
-6 -7 -1 38.8 4.6
-6 -7 -1 41.5 8
6 -7 1 34.5 3.9
-6 7 -1 42.1 5.5
6 7 1 42.1 3.4
6 7 1 24.3 4.5
-6 7 -1 35.1 6.3
6 7 1 40.1 4.2
6 7 1 37.8 6.8
-7 -7 -1 -0.9 1.2
-7 -7 -1 -0.6 0.7
-7 -7 -1 3.9 5.3
7 -7 1 0.3 0.8
7 -7 1 4.4 4.8
7 -7 1 1 0.9
7 -7 1 1.8 1.8
7 7 1 0.5 1.7
7 7 1 1.2 0.9
-7 7 -1 -0.1 0.3
7 7 1 0.5 0.9
-7 7 -1 3.2 4.4
7 7 1 4.7 5.2
8 -8 -1 3.1 1.8
8 -8 -1 2.5 7.5
-8 -8 1 -4.5 9.4
-8 -8 1 3.7 3.1
8 8 -1 7.5 3
8 8 -1 4.6 1.7
8 8 -1 7.3 2.1
-8 8 1 -1.8 6.4
8 8 -1 -4.9 6.8
7 -8 -1 6.3 1.8
-7 -8 1 9.8 7.1
-7 -8 1 6.6 1.9
7 -8 -1 6.5 1.9
-7 -8 1 9.6 3.6
7 -8 -1 8.6 3.2
7 -8 -1 7.9 5.8
7 8 -1 7.2 1.9
7 8 -1 3.8 2.2
7 8 -1 7.6 2
7 8 -1 13.5 5.3
-7 8 1 -1.1 4.3
-6 -8 1 214.28 16.4
6 -8 -1 202.28 12.5
-6 -8 1 216.88 13.9
6 -8 -1 211.98 9.8
-6 -8 1 221.48 10.4
6 -8 -1 203.28 9.5
-6 -8 1 207.98 10
6 -8 -1 219.28 15.3
-6 8 1 212.98 12
6 8 -1 218.88 9.5
6 8 -1 193.38 13.9
6 8 -1 204.78 12.6
-6 8 1 194.38 9.3
-6 8 1 230.18 14.4
6 8 -1 213.38 10.7
-5 -8 1 17.5 2.8
5 -8 -1 15.7 2.5
5 -8 -1 22 5.2
5 -8 -1 19.5 3.9
-5 -8 1 20 3
-5 -8 1 22.3 4.6
5 -8 -1 15.2 2.4
-5 -8 1 12.5 4.3
5 8 -1 16.8 2.4
-5 8 1 14.9 3.1
5 8 -1 18.6 4.6
-5 8 1 18 4.6
-5 8 1 18.4 2.5
-5 8 1 15.9 2.3
5 8 -1 15.5 3.5
5 8 -1 17.4 2.6
-4 -8 1 58.99 5.6
4 -8 -1 68.39 5.6
-4 -8 1 70.09 4.3
4 -8 -1 64.99 4
4 -8 -1 66.79 4.1
4 -8 -1 58.89 6.4
-4 -8 1 69.79 7.1
4 8 -1 81.69 7
-4 8 1 69.29 5.3
-4 8 1 69.59 3.9
4 8 -1 71.39 4.1
4 8 -1 65.19 5.4
-4 8 1 72.49 6.5
-4 8 1 66.79 3.9
3 -8 -1 88.59 4.5
-3 -8 1 100.69 7.7
-3 -8 1 87.09 6.1
-3 -8 1 89.59 4.5
3 -8 -1 89.09 4.4
3 -8 -1 87.89 5.8
-3 -8 1 81.69 4.4
3 -8 -1 95.39 7.1
3 8 -1 89.19 5.8
-3 8 1 91.49 4.3
-3 8 1 96.89 5.6
-3 8 1 88.39 6.4
3 8 -1 87.49 4.2
3 8 -1 79.19 6.5
-3 8 1 82.39 4.2
3 8 -1 88.99 4.3
2 -8 -1 1221.08 40
-2 -8 1 1277.67 40.8
2 8 -1 1241.18 39.8
-2 8 1 1195.68 39.4
1 -8 -1 12.6 2.4
-1 -8 1 13.6 2
-1 -8 1 16.2 1.3
-1 -8 1 15.3 2.6
-1 -8 1 15 1.3
1 -8 -1 16.8 1.4
1 -8 -1 13.3 1.7
1 -8 -1 19.9 2.5
-1 8 1 16.6 1.4
1 8 -1 17.7 2.2
1 8 -1 17.9 1.3
1 8 -1 13.5 2.3
1 8 -1 17.1 1.2
-1 8 1 16.8 1.4
0 -8 1 46.9 2.8
0 -8 1 42.6 2.3
0 -8 1 46.3 3.3
0 -8 -1 41.8 3.6
0 -8 1 39.5 2.2
0 -8 1 44.7 2
0 -8 1 46.7 2.1
0 -8 -1 43.4 2.7
0 -8 -1 41.1 2.3
0 -8 -1 41.1 2.2
0 -8 -1 41.4 3.1
0 8 1 44.1 2.3
0 8 -1 39.7 2.6
0 8 -1 40.2 3.1
1 -8 1 222.18 7.8
-1 -8 -1 203.28 9.8
1 -8 1 211.68 8.4
1 -8 1 214.48 7.9
-1 -8 -1 185.18 8.6
1 -8 1 209.68 8.5
1 8 1 187.38 8.5
1 8 1 212.78 9.8
-2 -8 -1 369.26 16
-2 -8 -1 378.26 14.7
2 -8 1 409.16 14.7
2 8 1 368.16 14.3
2 8 1 376.56 15.6
-2 8 -1 356.36 13.7
-2 8 -1 377.36 13
-3 -8 -1 189.48 7.7
-3 -8 -1 189.48 9.8
3 -8 1 177.98 6.9
3 -8 1 171.28 9.5
3 -8 1 182.28 7
-3 -8 -1 177.58 7.5
-3 -8 -1 158.78 10.6
3 -8 1 178.48 8.5
-3 8 -1 180.58 9.1
3 8 1 189.38 7.2
3 8 1 184.38 7.2
3 8 1 180.48 10.3
3 8 1 187.58 9.3
-3 8 -1 189.38 6.8
-3 8 -1 182.28 8.1
4 -8 1 182.38 11
-4 -8 -1 168.58 11.8
4 -8 1 192.58 7.7
-4 -8 -1 192.88 8.4
4 -8 1 187.08 7.7
-4 -8 -1 185.08 10.7
4 -8 1 173.58 9.4
-4 -8 -1 189.48 8.2
-4 8 -1 186.48 7.4
-4 8 -1 195.38 7.4
4 8 1 189.68 7.9
4 8 1 187.08 7.7
-4 8 -1 186.58 10.3
-4 8 -1 183.18 9
4 8 1 192.88 10.2
4 8 1 190.78 11.5
5 -8 1 3.1 1.1
5 -8 1 3.4 1.8
-5 -8 -1 1.3 1.1
5 -8 1 1.5 0.9
-5 -8 -1 0.7 3.7
-5 -8 -1 3.2 1.4
5 -8 1 -5 2.7
-5 -8 -1 0 1.4
5 8 1 1.5 2
5 8 1 0.8 0.8
-5 8 -1 5.9 3
-5 8 -1 0.9 0.7
5 8 1 3.2 1
-5 8 -1 0.6 1.2
5 8 1 2.2 1.7
-6 -8 -1 10 2.2
-6 -8 -1 5.8 5.3
-6 -8 -1 4.9 2.9
6 -8 1 2.5 4.3
6 -8 1 7.3 2.4
6 -8 1 8.8 2
-6 -8 -1 6.3 1.8
6 -8 1 6.8 1.7
6 8 1 6.6 4.2
6 8 1 6.8 1.7
-6 8 -1 7.7 2.4
6 8 1 6.9 1.8
-6 8 -1 8.2 1.7
-6 8 -1 -1.7 2.8
6 8 1 8.9 3
-7 -8 -1 20.5 8.8
7 -8 1 17.8 2.9
7 -8 1 13.9 2.4
7 -8 1 12 3.5
7 -8 1 13.1 6.5
-7 -8 -1 15.8 3
-7 -8 -1 6.5 3.5
7 8 1 12.6 3.6
7 8 1 13 5.9
7 8 1 17.5 2.8
7 8 1 14.9 2.7
7 -9 -1 3.4 2.5
-7 -9 1 3.3 1.5
7 -9 -1 4.8 1.7
-7 -9 1 0.3 2.1
7 -9 -1 4.2 1.6
7 -9 -1 0 4.8
-7 -9 1 5.1 7.8
7 9 -1 4 6
7 9 -1 7.3 3.1
7 9 -1 5.3 1.6
7 9 -1 4.4 1.6
-7 9 1 -2 4.4
-6 -9 1 61.69 8.3
-6 -9 1 47.1 8.9
6 -9 -1 44.1 6.6
-6 -9 1 51.99 4.5
6 -9 -1 48 8.2
6 -9 -1 42.3 3.9
-6 -9 1 46.8 5.1
6 -9 -1 47.2 4
-6 9 1 46.9 6.2
6 9 -1 55.19 8.4
-6 9 1 48.7 3.8
6 9 -1 47.8 5.5
-6 9 1 46.1 3.7
6 9 -1 45.7 3.8
6 9 -1 50.29 6.8
-6 9 1 56.39 8.1
5 -9 -1 63.09 6
-5 -9 1 64.79 4.5
5 -9 -1 55.19 4.1
-5 -9 1 65.39 9.5
5 -9 -1 60.49 4.2
-5 -9 1 52.69 6.9
5 -9 -1 51.89 7.8
-5 -9 1 55.89 4.3
5 9 -1 60.89 7
-5 9 1 49.9 7
-5 9 1 58.19 3.9
-5 9 1 54.29 5.2
5 9 -1 64.29 6.1
5 9 -1 58.29 3.9
5 9 -1 58.69 4
-5 9 1 52.29 3.8
4 -9 -1 46.8 6.7
-4 -9 1 49.1 6.1
-4 -9 1 40.2 3.3
4 -9 -1 46.9 5.6
4 -9 -1 36.6 3
-4 -9 1 35.2 6.1
-4 -9 1 42.1 3.3
4 -9 -1 39.9 3.2
4 9 -1 38.8 5
-4 9 1 35.5 5.1
-4 9 1 45.3 3.1
4 9 -1 46.5 6.4
-4 9 1 45.6 5.1
4 9 -1 42.2 3.1
-4 9 1 44.3 3
3 -9 -1 20.2 2.3
-3 -9 1 25 2.7
3 -9 -1 21.3 3.4
-3 -9 1 20.8 3.5
3 -9 -1 22.1 4.2
3 -9 -1 21.6 2.4
-3 -9 1 16.7 4
-3 -9 1 23.6 2.2
-3 9 1 28.7 4.1
-3 9 1 18.2 2.8
3 9 -1 22.5 4.1
3 9 -1 19.8 1.8
3 9 -1 25.3 2.1
3 9 -1 24.5 3.6
2 -9 -1 312.17 13.5
-2 -9 1 305.77 10.5
-2 -9 1 304.07 13.8
2 -9 -1 276.47 11.8
-2 -9 1 318.57 12.7
2 -9 -1 281.57 10.3
2 9 -1 296.17 13.1
-2 9 1 290.37 12.8
2 9 -1 300.17 11.9
-2 9 1 310.77 11.9
1 -9 -1 12.6 1.5
1 -9 -1 16.4 2.8
-1 -9 1 16.7 2.8
1 -9 -1 12.6 1.4
-1 -9 1 16.2 1.3
1 -9 -1 16.7 2.4
1 -9 -1 17 2.4
1 -9 -1 10.7 2.2
-1 -9 1 15.2 2.2
-1 -9 1 14.4 1.3
-1 9 1 15.8 1.4
1 9 -1 15.7 2.2
1 9 -1 16.2 1.3
1 9 -1 15.1 1.2
-1 9 1 15.4 1.4
1 9 -1 13.9 2.4
0 -9 -1 244.88 9.7
0 -9 -1 238.28 10.6
0 -9 1 234.88 9.7
0 -9 -1 231.28 10.5
0 9 -1 235.28 9.7
0 9 -1 230.18 8.8
-1 -9 -1 76.39 3.6
-1 -9 -1 74.69 4.8
-1 -9 -1 73.59 3.5
-1 -9 -1 73.19 3.6
-1 -9 -1 70.89 5.5
1 -9 1 72.29 3.6
1 -9 1 75.79 4
1 -9 1 78.19 3.3
1 -9 1 79.79 4.6
-1 -9 -1 75.49 3.6
1 -9 1 74.49 4
1 -9 1 72.49 4.6
-1 9 -1 76.89 3.1
1 9 1 76.69 4.7
1 9 1 73.99 5.3
-1 9 -1 74.79 3.1
-2 -9 -1 242.88 9
2 -9 1 248.78 10.8
2 -9 1 244.98 9.7
-2 -9 -1 263.57 11.3
-2 -9 -1 233.68 8.8
-2 -9 -1 258.07 12.5
2 9 1 234.28 11.7
2 9 1 244.98 10.6
-2 9 -1 241.48 10.2
-2 9 -1 233.18 9.2
2 9 1 246.78 8.8
-3 -9 -1 55.49 6.4
3 -9 1 68.69 3.6
3 -9 1 72.79 3.7
-3 -9 -1 66.99 5.5
3 -9 1 75.29 5
-3 -9 -1 67.59 4.1
-3 -9 -1 77.49 4.2
3 -9 1 68.39 5.8
3 9 1 68.99 6.1
3 9 1 72.99 5.3
-3 9 -1 65.99 4.3
-3 9 -1 75.29 5.3
-3 9 -1 66.19 3.3
-3 9 -1 70.19 3.4
3 9 1 58.59 3.5
3 9 1 65.69 3.7
-4 -9 -1 25.1 4.5
-4 -9 -1 38.1 3.1
-4 -9 -1 23.3 5.5
4 -9 1 29.2 2.5
4 -9 1 38.1 5.8
-4 -9 -1 33.6 3
4 -9 1 30.6 2.5
4 9 1 36.2 5
4 9 1 31.5 5.5
-4 9 -1 31.4 2.4
-4 9 -1 31.5 3.9
-4 9 -1 41.4 4.7
4 9 1 39.2 2.9
-4 9 -1 29.7 2.3
4 9 1 31.9 2.7
5 -9 1 1.8 1.5
-5 -9 -1 2.5 1.3
5 -9 1 7.8 3.7
5 -9 1 0.8 0.7
-5 -9 -1 1.3 3.6
5 -9 1 0 0.6
-5 -9 -1 1.6 1.1
-5 -9 -1 3.8 2.5
-5 9 -1 1.2 0.8
-5 9 -1 1.4 1.3
5 9 1 6.6 3.5
5 9 1 1.4 0.9
5 9 1 2.2 1.6
-5 9 -1 -3.1 2.4
5 9 1 1.1 0.8
6 -9 1 0.5 0.9
-6 -9 -1 0.9 1.1
6 -9 1 4.3 4.5
6 -9 1 0.1 1.2
-6 -9 -1 3.5 4.3
6 -9 1 1.1 1
-6 -9 -1 1.7 1.3
-6 -9 -1 1.6 2.1
-6 9 -1 0.3 0.6
6 9 1 -0.3 1.2
6 9 1 1.6 1
-6 9 -1 3 1
6 9 1 0.1 0.8
6 9 1 0.2 3.9
-6 9 -1 0 1.1
-6 9 -1 -1.8 3.4
-7 -9 -1 1.2 1.5
7 -9 1 5 1.7
7 -9 1 -0.1 1.3
7 -9 1 -2.4 4.9
7 -9 1 2.3 1.1
-7 -9 -1 5.4 7.5
-7 -9 -1 4.7 3.1
7 9 1 -0.5 6.2
7 9 1 2.7 1.3
7 9 1 5.6 2.7
7 9 1 3.6 1.4
-7 9 -1 -3.4 4.1
-7 -10 1 0.8 1.1
-7 -10 1 5.1 5.5
7 -10 -1 2.3 1.5
7 -10 -1 -0.2 1.2
7 -10 -1 1.9 1.3
7 -10 -1 -3.7 5.4
-7 -10 1 2.1 2.3
7 10 -1 3.7 2.6
-7 10 1 10.3 5.2
7 10 -1 1.8 1.3
7 10 -1 2.4 4.3
7 10 -1 0.3 0.8
-7 10 1 0.3 0.7
6 -10 -1 74.59 8.8
6 -10 -1 66.79 4.9
-6 -10 1 71.89 9.2
-6 -10 1 71.39 11.3
-6 -10 1 68.69 5.4
6 -10 -1 76.99 10.4
6 -10 -1 80.79 5.4
6 10 -1 84.19 5.2
-6 10 1 73.59 6.4
6 10 -1 93.39 9.8
-6 10 1 88.69 5.2
6 10 -1 87.69 7.5
-6 10 1 82.39 5.1
6 10 -1 74.09 5.1
-6 10 1 86.09 9.1
5 -10 -1 105.79 8.1
-5 -10 1 117.59 6.6
-5 -10 1 110.89 8.9
-5 -10 1 118.49 6.6
5 -10 -1 119.99 10.4
5 -10 -1 105.19 6
5 -10 -1 106.29 6.1
-5 -10 1 111.99 10.7
-5 10 1 118.49 9.4
-5 10 1 116.69 7.7
5 10 -1 104.79 7.9
-5 10 1 112.09 5.8
5 10 -1 127.39 10
5 10 -1 116.79 6.1
-5 10 1 120.79 6
5 10 -1 113.69 5.9
-4 -10 1 -0.1 2.6
4 -10 -1 2.2 2.7
-4 -10 1 3.9 1.3
4 -10 -1 4.9 1.9
4 -10 -1 2.6 1
-4 -10 1 1.8 1.7
4 -10 -1 2.3 1
-4 -10 1 2.4 1.2
-4 10 1 6.1 2.5
-4 10 1 3.1 1
-4 10 1 3 0.9
4 10 -1 2.8 1.5
4 10 -1 4.5 1.2
-4 10 1 3.2 1.6
4 10 -1 4.7 2.4
-3 -10 1 0.8 0.7
3 -10 -1 1.5 1.3
3 -10 -1 1.1 0.7
-3 -10 1 0.8 0.7
3 -10 -1 -1.3 1.7
3 -10 -1 1 0.7
-3 -10 1 0.6 1.1
3 10 -1 0.6 0.6
3 10 -1 -0.7 1
3 10 -1 0.3 0.9
-3 10 1 -0.2 1.4
-3 10 1 1.5 0.7
-3 10 1 1.2 0.7
-3 10 1 1.1 0.9
3 10 -1 0.5 0.5
2 -10 -1 0.5 0.9
2 -10 -1 0.7 0.5
-2 -10 1 0.6 0.6
-2 -10 1 1.3 1.1
-2 -10 1 0.9 1.8
2 -10 -1 0.6 0.6
2 -10 -1 0.7 1.4
-2 -10 1 0.6 0.5
2 10 -1 1.7 1.5
2 10 -1 0.9 0.6
2 10 -1 0.2 0.8
-2 10 1 0.8 0.5
-2 10 1 1.1 1.4
-2 10 1 0.3 0.4
2 10 -1 0.4 0.5
-2 10 1 1.4 0.9
1 -10 -1 1.6 1.4
-1 -10 1 2.5 0.7
1 -10 -1 1 0.9
1 -10 -1 0.9 1.1
-1 -10 1 0.7 1.2
-1 -10 1 1 0.9
1 -10 -1 1.6 1
-1 -10 1 2.5 0.7
1 -10 -1 1.2 0.6
1 -10 -1 2.1 0.7
-1 10 1 0.6 0.4
1 10 -1 3.1 1.4
-1 10 1 1.5 0.6
1 10 -1 2.4 1.1
0 -10 -1 234.88 9.8
0 -10 1 239.18 9.2
0 -10 -1 229.08 9.7
0 -10 -1 236.38 10.9
0 -10 -1 222.28 10.6
0 -10 1 226.58 10
1 -10 1 58.49 4.3
-1 -10 -1 66.39 3.4
-1 -10 -1 58.39 3.1
-1 -10 -1 66.29 4.6
-1 -10 -1 60.59 3.3
1 -10 1 61.09 4.2
1 -10 1 55.59 2.9
-1 -10 -1 59.59 3.2
-1 -10 -1 73.79 5.7
1 -10 1 62.59 2.9
1 -10 1 61.99 3.7
1 -10 1 61.69 3.7
1 10 1 58.39 4.9
1 10 1 63.59 4.4
-1 10 -1 64.49 2.8
-1 10 -1 60.19 2.8
2 -10 1 178.88 9.1
-2 -10 -1 188.28 7.4
2 -10 1 189.18 6.9
-2 -10 -1 191.48 10.8
-2 -10 -1 170.48 9.1
2 -10 1 189.08 8.2
-2 -10 -1 206.28 7.6
2 10 1 185.68 9.1
-2 10 -1 194.78 6.7
-2 10 -1 177.08 8.6
-2 10 -1 186.38 6.6
2 10 1 182.58 7.1
2 10 1 183.48 7.2
2 10 1 185.28 10.2
-2 10 -1 194.48 7.9
-3 -10 -1 4.2 1.2
3 -10 1 3.2 0.9
-3 -10 -1 2.7 1.1
-3 -10 -1 1.4 1.9
3 -10 1 2.6 0.9
-3 -10 -1 2.4 1.7
3 -10 1 8.4 2.8
3 -10 1 5.6 1.7
3 10 1 0.6 1.2
3 10 1 1.8 0.8
-3 10 -1 2.4 0.7
3 10 1 3.1 1
-3 10 -1 2.8 1.7
-3 10 -1 1.9 1.1
-3 10 -1 1.5 0.8
3 10 1 4.3 2.3
4 -10 1 4.4 1.2
4 -10 1 3.7 2.5
4 -10 1 3.6 1.5
-4 -10 -1 3.8 1.3
-4 -10 -1 3.5 1.3
-4 -10 -1 1.4 1.8
-4 -10 -1 1.4 2.5
4 -10 1 1.5 0.8
4 10 1 0.9 2.5
4 10 1 7.7 2.4
4 10 1 3.1 1.1
-4 10 -1 4.4 1
4 10 1 2.6 1.1
-4 10 -1 3.6 0.9
-4 10 -1 4.3 1.5
-4 10 -1 -0.3 1.6
5 -10 1 4.4 3.3
-5 -10 -1 -4.9 3.6
-5 -10 -1 0.3 0.8
-5 -10 -1 0.8 1.6
-5 -10 -1 -0.1 0.8
5 -10 1 0.4 1.2
5 -10 1 -0.5 0.6
5 -10 1 -0.2 0.6
5 10 1 0.4 0.8
-5 10 -1 0.3 0.6
-5 10 -1 -1 0.8
5 10 1 0.8 0.8
5 10 1 0.1 0.9
-5 10 -1 -2.6 2
5 10 1 -0.3 2
-6 -10 -1 6.3 3.3
-6 -10 -1 -7.1 4.9
6 -10 1 3 1.2
6 -10 1 1 1.4
6 -10 1 -1.1 4
-6 -10 -1 3.6 1.7
-6 -10 -1 2.8 1.5
6 -10 1 2.7 1.3
6 10 1 1.2 3.3
-6 10 -1 4.1 2.3
6 10 1 2.9 2.1
-6 10 -1 4.4 3.5
6 10 1 1.9 1.2
6 10 1 2.1 1.2
-6 10 -1 2.6 1.2
-7 -10 -1 1.3 2.1
-7 -10 -1 10 8.6
7 -10 1 -3.9 6.3
7 -10 1 1.7 1.2
7 -10 1 -0.2 0.6
7 10 1 4.9 2.8
7 10 1 0.5 0.9
-7 10 -1 -1.6 4.6
7 10 1 0.9 1
7 10 1 -0.5 4.2
7 -11 -1 5.7 3.2
7 -11 -1 6.5 1.9
-7 -11 1 8.1 7.7
-7 -11 1 -0.2 1.5
7 -11 -1 2.9 1.5
7 -11 -1 5.9 6
-7 11 1 4.9 4.9
7 11 -1 6.2 2.7
7 11 -1 3.9 1.5
7 11 -1 8.7 6.3
7 11 -1 6.2 1.7
6 -11 -1 38.8 8
-6 -11 1 44.8 5
6 -11 -1 44.6 4
-6 -11 1 49.3 7.5
-6 -11 1 53.49 4.5
-6 -11 1 46.9 10
6 -11 -1 48.7 4.1
6 -11 -1 57.69 7.6
6 11 -1 48.8 4
-6 11 1 45.9 6.1
-6 11 1 45.2 3.7
6 11 -1 52.39 7
6 11 -1 51.79 8.5
-6 11 1 40.8 3.6
-6 11 1 37.1 7.8
6 11 -1 53.99 4.1
5 -11 -1 0.2 0.8
5 -11 -1 -0.7 0.9
-5 -11 1 -0.2 0.7
-5 -11 1 -1.1 1.1
5 -11 -1 1.9 3.1
-5 -11 1 -3.3 3.7
-5 -11 1 0.6 0.9
5 11 -1 0 1.2
5 11 -1 0.1 0.6
5 11 -1 -1.6 2
-5 11 1 -0.5 0.4
5 11 -1 0.4 0.8
-4 -11 1 2.4 1.2
4 -11 -1 2.8 1.8
4 -11 -1 3.6 1.2
4 -11 -1 2.2 1
4 -11 -1 3.1 2.8
-4 -11 1 3 1.9
-4 -11 1 2.5 1.2
-4 -11 1 3.7 2.8
-4 11 1 4.3 1.2
4 11 -1 1.7 0.9
4 11 -1 2.8 1.7
-4 11 1 1.5 0.8
4 11 -1 2.2 2.6
3 -11 -1 65.09 3.8
-3 -11 1 62.49 3.8
-3 -11 1 55.79 6.3
-3 -11 1 55.89 5.2
3 -11 -1 62.09 3.8
3 -11 -1 62.09 6.2
-3 -11 1 58.89 3.8
3 -11 -1 69.49 5.3
3 11 -1 69.89 3.7
3 11 -1 57.69 5.7
-3 11 1 63.99 3.6
-3 11 1 58.99 3.5
3 11 -1 56.09 3.4
3 11 -1 54.99 4.7
2 -11 -1 22.9 3.8
-2 -11 1 20.3 3.3
-2 -11 1 24.1 2.1
2 -11 -1 25.2 2.1
-2 -11 1 26 2.1
-2 -11 1 24.6 4.1
2 -11 -1 25.1 3.5
2 -11 -1 28.4 2.3
-2 11 1 22.3 2.6
2 11 -1 22.4 1.8
-2 11 1 15.9 3.3
-2 11 1 23.6 3.3
2 11 -1 24.6 1.9
-2 11 1 24.5 2.8
2 11 -1 31.5 4.3
2 11 -1 33 3.9
1 -11 -1 65.59 4.6
1 -11 -1 75.59 5.7
-1 -11 1 70.69 4.6
-1 -11 1 67.79 3.4
1 -11 -1 72.89 4.7
1 -11 -1 67.49 3.6
-1 -11 1 64.69 3.3
1 -11 -1 64.69 5.3
-1 -11 1 69.99 5.5
-1 -11 1 67.49 3.3
1 -11 -1 57.39 3.4
1 11 -1 64.59 5.1
-1 11 1 67.89 3.5
-1 11 1 69.49 3.5
1 11 -1 73.09 4.5
0 -11 -1 76.89 5.9
0 -11 -1 83.89 4
0 -11 1 76.89 4.6
0 -11 -1 83.99 5.2
0 -11 1 80.49 3.6
0 -11 -1 81.09 3.7
0 -11 -1 85.89 4
0 -11 1 74.99 3.5
0 -11 1 76.59 5.3
0 -11 -1 76.79 3.7
0 -11 -1 84.49 6
0 -11 1 82.99 3.6
0 -11 1 81.09 3.5
0 -11 -1 73.09 4.9
1 -11 1 24.1 2.8
1 -11 1 25.2 2.9
1 -11 1 17.8 3
1 -11 1 15.4 1.4
-1 -11 -1 17 1.9
-1 -11 -1 21.6 1.9
-1 -11 -1 18.9 3.5
-1 -11 -1 14.6 2.6
-1 -11 -1 16.7 2
1 -11 1 17.2 2.7
1 -11 1 14.5 1.6
-1 -11 -1 19.7 2.1
1 11 1 19.2 3.5
1 11 1 14.7 2.6
-2 -11 -1 15.9 3.7
2 -11 1 19.8 2.7
2 -11 1 13.4 1.6
-2 -11 -1 17.8 2.2
2 -11 1 17.2 1.9
-2 -11 -1 20.6 3.4
2 -11 1 15.6 3
-2 -11 -1 18.6 2.2
-2 11 -1 17.3 1.4
2 11 1 22.9 3.5
2 11 1 20.3 2.2
2 11 1 18.7 2.1
-2 11 -1 18.1 1.5
2 11 1 18.4 3.7
-3 -11 -1 6.9 1.6
-3 -11 -1 1 2.4
3 -11 1 4.5 1.1
-3 -11 -1 8.6 2.5
3 -11 1 3.3 2.4
3 -11 1 5.1 2.6
-3 -11 -1 3.9 1.3
3 -11 1 8.5 1.5
3 11 1 4.3 1.8
-3 11 -1 4.4 2
3 11 1 6.5 1.4
3 11 1 5.3 2.7
-3 11 -1 6.3 1.2
3 11 1 4.9 1.2
-3 11 -1 6.7 1.2
-4 -11 -1 0.7 0.9
4 -11 1 6 3.2
4 -11 1 1.1 0.8
-4 -11 -1 1.1 1.5
-4 -11 -1 4.4 2.9
4 -11 1 0.9 0.7
4 11 1 1.3 2.1
4 11 1 2.5 1
-4 11 -1 4.6 2.4
4 11 1 1.9 0.9
-4 11 -1 3.9 1.5
-4 11 -1 1.2 0.7
-4 11 -1 1.3 0.7
4 11 1 1.7 1.5
5 -11 1 30.2 3.4
-5 -11 -1 28.3 3.7
-5 -11 -1 41.7 8.2
5 -11 1 33.6 3
-5 -11 -1 33.9 4
5 -11 1 30.5 6.2
-5 -11 -1 35.6 6
5 -11 1 41.2 6.7
5 11 1 30.2 3.4
5 11 1 30.7 5
5 11 1 31.4 6.4
-5 11 -1 36.4 5.4
5 11 1 34.6 3.1
-5 11 -1 41.5 4.9
-5 11 -1 40.6 2.9
-6 -11 -1 38.4 6.7
6 -11 1 26.5 3.3
6 -11 1 38.5 5.9
-6 -11 -1 30.8 8.6
-6 -11 -1 30.9 4.2
-6 -11 -1 26.6 5.9
6 -11 1 22.8 6.3
-6 11 -1 32.8 4.7
6 11 1 17 6.5
6 11 1 26.5 3.5
6 11 1 41.6 6.6
6 11 1 29.9 3.6
-6 11 -1 34.4 6.1
-6 11 -1 29.6 2.7
7 -11 1 1.1 1.6
7 -11 1 2.4 1.1
7 -11 1 3.3 1.5
-7 -11 -1 0.5 2
7 11 1 1.7 1.3
7 11 1 0.7 1.7
7 11 1 2.1 1.3
7 -12 -1 -3.4 6.1
7 -12 -1 1.2 1.3
7 -12 -1 1.8 2.4
7 -12 -1 4.4 1.8
7 12 -1 1.5 1.2
7 12 -1 4.5 2.8
7 12 -1 -0.2 6.5
6 -12 -1 5.3 4.8
6 -12 -1 4.4 1.5
6 -12 -1 2.6 2.1
6 -12 -1 6.6 1.7
-6 -12 1 4.3 3.1
-6 -12 1 2.6 1.5
-6 -12 1 6.4 2
-6 -12 1 4.9 6.3
6 12 -1 5.7 1.7
6 12 -1 0.3 4.7
6 12 -1 1.8 2
6 12 -1 3.1 1.1
5 -12 -1 19.3 4.1
5 -12 -1 22 3
5 -12 -1 23.2 3.1
-5 -12 1 28.3 3.7
5 -12 -1 19.3 5.4
-5 -12 1 20.9 3.6
-5 -12 1 17.4 4.3
5 12 -1 21.8 4.1
-5 12 1 17.6 3.7
5 12 -1 21.1 2.8
5 12 -1 23.2 3
-4 -12 1 31.3 5.2
-4 -12 1 35.4 3.1
4 -12 -1 39.5 6.7
-4 -12 1 29.3 3.5
4 -12 -1 34.5 5.2
-4 -12 1 34.4 6.9
4 -12 -1 30.7 2.8
4 -12 -1 36.5 3.1
4 12 -1 40.1 5.3
-4 12 1 33.1 2.7
4 12 -1 31.1 3.6
4 12 -1 31.8 2.8
4 12 -1 53.39 7.3
-4 12 1 30.7 2.6
-3 -12 1 55.99 7.3
-3 -12 1 46.9 5.8
-3 -12 1 54.19 3.7
3 -12 -1 59.69 5
3 -12 -1 52.59 3.6
-3 -12 1 61.79 3.8
3 -12 -1 49 5.7
3 -12 -1 53.19 3.5
3 12 -1 53.59 4.7
3 12 -1 65.59 6.4
3 12 -1 56.59 3.3
-3 12 1 59.69 3.5
-3 12 1 55.79 3.4
3 12 -1 58.09 3.5
2 -12 -1 -0.1 1.6
2 -12 -1 0.3 0.6
-2 -12 1 1.5 0.8
-2 -12 1 0.2 0.4
-2 -12 1 0 1.7
2 -12 -1 -1 0.5
-2 -12 1 1 1.2
2 -12 -1 0.3 0.5
-2 12 1 -0.1 0.4
2 12 -1 0 0.4
-2 12 1 0.7 0.6
2 12 -1 0 0.8
2 12 -1 1.9 1.7
2 12 -1 -0.3 0.4
-1 -12 1 695.63 25.5
-1 -12 1 674.83 23.8
1 -12 -1 694.83 25.4
1 -12 -1 707.13 25.7
1 12 -1 730.93 25.2
0 -12 1 250.67 10.6
0 -12 -1 271.37 11.5
0 -12 1 292.47 12.2
0 -12 -1 276.77 11.7
0 -12 1 266.67 9.3
0 -12 1 280.37 11
0 -12 1 266.87 9.4
0 -12 -1 284.67 13.1
0 -12 -1 256.47 9.4
0 -12 1 295.47 12.3
0 -12 -1 261.57 9.8
0 -12 -1 281.67 9.7
0 -12 -1 269.07 12.8
1 -12 1 1.1 0.8
-1 -12 -1 0.6 0.6
1 -12 1 0.8 0.6
-1 -12 -1 1.6 0.8
-1 -12 -1 1.1 0.6
1 -12 1 1 0.5
1 -12 1 1.5 0.7
1 -12 1 0.6 0.9
1 -12 1 1.9 1.5
-1 -12 -1 1.5 1.2
-1 -12 -1 0.4 1.7
-1 -12 -1 2.5 0.9
1 -12 1 1 1.4
1 12 1 -0.2 1.6
1 12 1 2.2 1.3
-2 -12 -1 80.39 4.3
2 -12 1 76.59 3.8
2 -12 1 75.99 5.9
2 -12 1 80.99 5.2
2 -12 1 80.89 5.6
2 -12 1 75.29 4.7
-2 -12 -1 84.99 4.3
-2 -12 -1 97.69 6.5
-2 -12 -1 73.59 7
2 -12 1 76.69 3.8
-2 -12 -1 75.19 4.2
2 12 1 69.49 6.4
-2 12 -1 77.99 3.6
-2 12 -1 77.79 4.1
2 12 1 80.69 5.7
2 12 1 76.79 4.1
3 -12 1 544.75 19.5
-3 -12 -1 495.95 17.8
-3 -12 -1 499.95 21
3 -12 1 503.05 20.9
-3 -12 -1 515.35 17.8
-3 -12 -1 502.25 23.2
-3 12 -1 529.95 18.5
-3 12 -1 524.05 19.9
3 12 1 557.74 20.7
3 12 1 503.95 17.2
3 12 1 542.85 22.5
-4 -12 -1 68.69 4.6
4 -12 1 51.89 4.9
4 -12 1 59.49 7.5
-4 -12 -1 65.89 4.6
-4 -12 -1 72.39 9.6
-4 -12 -1 68.59 6.5
4 -12 1 61.69 3.9
4 -12 1 64.49 3.9
4 12 1 56.49 3.9
-4 12 -1 54.39 3.3
4 12 1 61.19 3.9
4 12 1 58.19 5.4
4 12 1 46.2 7.2
-4 12 -1 68.49 6.1
-4 12 -1 58.99 3.4
-4 12 -1 53.29 4.5
5 -12 1 17.2 2.5
-5 -12 -1 13 3.7
5 -12 1 12 2.6
-5 -12 -1 17.7 2.8
5 -12 1 13.9 3.1
-5 -12 -1 15.7 6.3
-5 -12 -1 15.9 2.9
5 -12 1 14.1 4.9
-5 12 -1 10.8 1.7
-5 12 -1 15.4 3.1
5 12 1 7.8 2.6
5 12 1 10.4 4.3
5 12 1 15.4 2.3
5 12 1 14.9 2.5
6 -12 1 1.5 1.1
6 -12 1 1.8 1.8
6 -12 1 4.2 1.4
-6 -12 -1 2.7 6.3
-6 -12 -1 9.6 3.7
-6 -12 -1 4.3 1.6
-6 12 -1 5.2 2.1
-6 12 -1 4.2 1.3
-6 12 -1 4.6 4.6
6 12 1 5.1 2.7
6 12 1 3.3 1.3
6 12 1 6.6 1.6
6 12 1 10.1 5.1
7 -12 1 0.2 0.7
7 -12 1 0 1.6
7 -12 1 2.7 6.2
-7 -12 -1 5.4 9.6
-7 -12 -1 0.5 1.9
7 12 1 -0.6 1.4
7 12 1 0.4 1
-7 12 -1 0.1 0.5
7 12 1 0.7 6.4
-7 12 -1 -2.6 4.5
7 12 1 1.2 1
7 -13 -1 36.9 9
-7 -13 1 40.1 8
-7 -13 1 10.6 9.7
7 -13 -1 31.9 4
-7 -13 1 33.8 5
7 -13 -1 27.5 6.7
7 -13 -1 28.4 4.1
7 13 -1 18.1 6.5
7 13 -1 27.9 3.8
7 13 -1 21 4.8
-6 -13 1 39.6 4.9
6 -13 -1 33.9 5.9
6 -13 -1 32.4 4
-6 -13 1 30.8 5.9
-6 -13 1 32.1 4.4
-6 -13 1 41.9 9.4
6 -13 -1 38.4 4.3
6 -13 -1 36.4 8.5
6 13 -1 34.2 3.9
6 13 -1 39.4 7.9
6 13 -1 35.1 6
6 13 -1 34.7 4
5 -13 -1 -0.2 0.6
-5 -13 1 -1.8 4.3
5 -13 -1 0.3 0.8
5 -13 -1 4.3 3.6
5 -13 -1 0.8 1.5
-5 -13 1 0.7 1.7
5 13 -1 0.8 1.4
5 13 -1 0.6 0.8
-5 13 1 0.8 0.7
-5 13 1 0.4 0.6
-5 13 1 1.3 3.3
5 13 -1 1.1 0.8
5 13 -1 0.6 3.5
-5 13 1 0.9 0.8
4 -13 -1 74.79 4.6
-4 -13 1 61.19 8.7
-4 -13 1 70.29 4.7
-4 -13 1 67.59 4.6
-4 -13 1 79.49 7
4 -13 -1 80.19 8.1
4 -13 -1 73.69 6.3
4 -13 -1 63.39 4.3
4 13 -1 69.59 7.5
4 13 -1 58.69 3.9
-4 13 1 65.49 4
4 13 -1 73.59 6.1
4 13 -1 63.89 4.1
-4 13 1 67.39 4
-3 -13 1 51.49 3.6
-3 -13 1 48.2 7.1
-3 -13 1 49.5 3.6
3 -13 -1 46.4 5.5
3 -13 -1 47.1 3.4
3 -13 -1 35.5 5.8
-3 -13 1 48.3 6
3 -13 -1 48.9 3.4
3 13 -1 52.09 3.2
-3 13 1 46.6 3.1
3 13 -1 50.69 3.2
3 13 -1 44.3 6.3
3 13 -1 59.79 5
-3 13 1 46.1 3.1
-2 -13 1 8.1 2.3
-2 -13 1 9.5 1.6
2 -13 -1 15 3.4
2 -13 -1 6.3 2
2 -13 -1 8.6 2.2
2 -13 -1 8.5 1.6
-2 -13 1 8 2.9
2 -13 -1 6.4 2.6
2 -13 -1 5.5 1.2
-2 -13 1 10.4 1.8
2 13 -1 5.9 1.7
-2 13 1 8.1 1.4
2 13 -1 8.9 1.4
2 13 -1 5.3 1.2
-2 13 1 8.2 1.4
2 13 -1 3.8 2.3
1 -13 -1 49.4 5
-1 -13 1 49 2.9
-1 -13 1 43.1 2.7
1 -13 -1 36.9 5.2
1 -13 -1 45 3
-1 -13 1 38 2.7
1 -13 -1 44.6 4
-1 -13 1 44.8 3.9
1 -13 -1 44.5 3
-1 -13 1 44.5 4.8
-1 -13 1 44.7 2.8
-1 13 1 41.7 2.7
-1 13 1 48.9 2.9
1 13 -1 51.69 4.8
1 13 -1 44.4 3.8
0 -13 -1 59.99 3.3
0 -13 -1 74.09 6.2
0 -13 -1 61.69 3.6
0 -13 1 66.19 3.2
0 -13 -1 55.79 4.6
0 -13 1 68.19 3.4
0 -13 -1 56.99 5.6
0 -13 1 64.09 3.3
0 -13 -1 62.19 3.6
0 -13 -1 66.39 4.8
0 -13 1 66.19 5.4
0 -13 1 61.99 4.3
0 -13 1 64.99 5.3
0 -13 1 64.29 3.4
0 -13 1 65.89 4.5
0 -13 -1 63.09 3.5
-1 -13 -1 217.18 10.7
-1 -13 -1 234.68 8.8
1 -13 1 230.98 8.3
-1 -13 -1 217.38 8.7
1 -13 1 232.48 9.7
-1 -13 -1 232.28 8.8
-1 -13 -1 240.38 12.4
-1 -13 -1 219.08 8.5
1 -13 1 223.08 8
1 -13 1 217.88 10.6
1 -13 1 229.48 9.7
1 -13 1 226.68 10.8
1 13 1 234.38 10.8
1 13 1 219.78 11.9
-2 -13 -1 9.9 1.7
-2 -13 -1 13.3 2
2 -13 1 7.6 1.3
2 -13 1 6.5 2.3
-2 -13 -1 10 3.5
2 -13 1 7.6 1.4
2 -13 1 7.9 2.4
2 -13 1 8.1 1.7
-2 -13 -1 8.8 1.6
-2 -13 -1 7.2 2.2
-2 13 -1 9.2 1.3
2 13 1 10 3.3
-2 13 -1 9.8 1.4
2 13 1 9.2 2.4
3 -13 1 55.39 3.4
3 -13 1 60.59 3.5
3 -13 1 48 4.4
-3 -13 -1 53.99 7.7
-3 -13 -1 47.5 3.6
-3 -13 -1 51.39 7.6
3 -13 1 54.09 6
-3 -13 -1 53.19 3.8
-3 13 -1 50.89 5
-3 13 -1 51.19 3
3 13 1 53.69 7.1
3 13 1 53.19 7.1
-3 13 -1 54.79 3.1
3 13 1 49.5 3.4
-3 13 -1 52.69 4
3 13 1 45.5 3.2
-4 -13 -1 57.09 9
-4 -13 -1 70.49 4.8
4 -13 1 58.39 5.4
-4 -13 -1 63.49 4.5
4 -13 1 67.49 4.2
-4 -13 -1 70.29 6.7
-4 13 -1 66.29 7
4 13 1 62.59 6
-4 13 -1 64.79 3.7
4 13 1 71.69 4.4
-4 13 -1 72.39 5.1
4 13 1 75.29 4.4
4 13 1 63.19 8.3
-5 -13 -1 33.8 7.7
5 -13 1 32.5 3
5 -13 1 30.6 3.5
5 -13 1 22.4 4.2
-5 -13 -1 32.6 4
5 -13 1 35.5 7
-5 -13 -1 29.4 5.7
-5 -13 -1 30.9 4
-5 13 -1 31.2 2.6
5 13 1 32.9 7.1
-5 13 -1 35 4.5
5 13 1 33.1 3.7
5 13 1 35.8 5.5
5 13 1 29.3 3.4
-5 13 -1 27.7 5.1
6 -13 1 3.6 5.6
6 -13 1 3.4 2.2
6 -13 1 6.3 1.6
-6 -13 -1 0.4 6.8
6 -13 1 3.8 1.3
-6 -13 -1 4.8 2.1
-6 -13 -1 11.7 4
6 13 1 7 2
-6 13 -1 0.6 4
6 13 1 -2.4 5
6 13 1 6.6 1.8
-6 13 -1 5.6 2.1
6 13 1 4.6 2.7
-7 -14 1 18.4 8.2
-7 -14 1 6 3.8
7 -14 -1 6.3 7.7
7 -14 -1 11.4 2.5
-7 -14 1 5.7 2.2
7 14 -1 -0.4 7.3
-7 14 1 -0.5 5.5
7 14 -1 12.5 2.5
7 14 -1 14.6 4.2
7 14 -1 11.9 2.4
6 -14 -1 -0.2 0.9
6 -14 -1 0.1 0.8
6 -14 -1 -0.6 5.4
6 -14 -1 0.3 1.4
-6 -14 1 0.8 1
-6 -14 1 -0.1 1
6 14 -1 0.5 0.8
6 14 -1 -0.7 4.7
6 14 -1 0.4 0.8
6 14 -1 -0.5 1.2
-6 14 1 -0.1 0.3
-6 14 1 -9.9 3.6
5 -14 -1 9.7 2
-5 -14 1 10.3 2.4
-5 -14 1 8.4 3.2
-5 -14 1 5.6 5.6
-5 -14 1 9.2 2.2
5 -14 -1 10.1 2.3
5 -14 -1 5.2 2.6
5 -14 -1 12 5.7
-5 14 1 12.5 2.1
-5 14 1 7.1 2.3
-5 14 1 8.4 3.7
5 14 -1 3.7 4.6
5 14 -1 13.1 3.4
5 14 -1 9.1 2
-5 14 1 9.7 1.8
5 14 -1 13.8 2.4
-4 -14 1 -0.3 1.1
4 -14 -1 1.9 1.2
4 -14 -1 6.1 3.7
4 -14 -1 0.7 1.3
-4 -14 1 -0.5 0.6
4 -14 -1 1.6 1.2
-4 -14 1 1.3 3.3
-4 -14 1 0.6 0.9
-4 14 1 -0.1 1.1
4 14 -1 3.6 1.1
-4 14 1 4.2 2.7
-4 14 1 1.4 1.3
4 14 -1 0.5 1.3
4 14 -1 5.2 3.2
4 14 -1 1.3 0.9
3 -14 -1 45.2 3.4
3 -14 -1 38.7 3.2
3 -14 -1 39.4 6.1
3 -14 -1 38 5
-3 -14 1 42.3 5.7
-3 -14 1 40.2 3.3
-3 -14 1 54.29 9.2
3 14 -1 42.3 3
-3 14 1 44.1 3
3 14 -1 48.7 3.1
-3 14 1 42.6 3
3 14 -1 41.3 8.6
3 14 -1 47.5 5.5
2 -14 -1 2.3 2.2
2 -14 -1 2 0.9
2 -14 -1 1.3 2.1
-2 -14 1 1.2 0.7
2 -14 -1 0.4 1
-2 -14 1 1.5 1.4
-2 -14 1 2.7 2.3
-2 -14 1 3.1 1
2 -14 -1 2.2 1
2 -14 -1 1.8 1.4
2 14 -1 4.1 1.1
2 14 -1 3.6 1.7
2 14 -1 3.5 2.4
-2 14 1 2.2 0.8
-2 14 1 2.4 0.9
1 -14 -1 100.29 6.2
-1 -14 1 91.29 6
1 -14 -1 81.79 4.5
-1 -14 1 85.19 4.2
1 -14 -1 83.19 6.8
-1 -14 1 82.59 4.3
1 -14 -1 84.19 4.5
1 -14 -1 80.89 6.9
1 -14 -1 91.69 6
-1 -14 1 92.59 4.5
-1 -14 1 85.29 4.3
-1 -14 1 78.99 6.7
-1 14 1 89.29 4.4
1 14 -1 86.49 6.6
1 14 -1 75.59 5.4
0 -14 -1 221.88 8.5
0 -14 -1 200.08 10
0 -14 1 215.98 7.8
0 -14 1 209.48 8
0 -14 -1 203.98 8.4
0 -14 1 221.68 9.6
0 -14 -1 235.28 10.7
0 -14 -1 210.58 8.2
0 -14 -1 213.68 11.7
0 -14 1 205.68 9.6
0 -14 -1 222.08 11.9
0 -14 -1 206.08 8
0 -14 1 212.58 7.9
0 -14 1 217.38 8.1
0 -14 1 198.68 10.7
0 -14 1 203.08 10.7
1 -14 1 359.46 15.1
1 -14 1 378.66 14
-1 -14 -1 351.96 12.5
-1 -14 -1 382.96 15.5
1 -14 1 362.06 12.2
-1 -14 -1 352.56 12.6
1 -14 1 364.76 13.9
1 -14 1 328.77 15
-1 -14 -1 352.46 12.7
-1 -14 -1 344.27 16.7
-1 -14 -1 335.37 12.6
1 14 1 380.76 15.2
1 14 1 345.47 16.4
-2 -14 -1 4.2 1.1
2 -14 1 2.8 1.9
-2 -14 -1 4.1 3.1
-2 -14 -1 6.8 2.2
2 -14 1 3.8 1
2 -14 1 1.6 1.8
-2 -14 -1 1.5 0.9
-2 -14 -1 4.6 1.3
2 -14 1 2.3 1.3
-2 -14 -1 2.4 1
2 -14 1 2.4 0.9
2 -14 1 5.2 1.6
2 14 1 4.9 1.7
-2 14 -1 4.8 1
2 14 1 2.2 1.9
-2 14 -1 3.7 0.9
-3 -14 -1 -1.1 2.2
-3 -14 -1 -1.3 0.9
3 -14 1 -0.1 0.6
-3 -14 -1 0.3 0.7
3 -14 1 1.5 1.4
3 -14 1 -0.6 0.4
-3 -14 -1 -0.2 0.7
3 14 1 -0.5 0.8
3 14 1 -0.2 0.6
-3 14 -1 0.3 0.5
3 14 1 -0.6 0.5
3 14 1 0.9 2.9
-3 14 -1 0 0.4
-4 -14 -1 2.4 2
-4 -14 -1 0.4 0.8
4 -14 1 0.7 0.8
4 -14 1 0.6 1.2
4 -14 1 -1.3 2.7
-4 -14 -1 0.2 0.8
-4 -14 -1 -1.5 2.7
4 -14 1 -0.8 0.4
4 14 1 -0.5 0.5
4 14 1 -3.8 2.8
-4 14 -1 0.8 1.1
-4 14 -1 1.2 2.4
-4 14 -1 -0.3 0.4
4 14 1 -0.1 0.6
4 14 1 0.6 1.4
-5 -14 -1 -3.6 5.4
5 -14 1 0.8 0.9
-5 -14 -1 1.8 2.2
5 -14 1 -2.4 3.8
-5 -14 -1 2.2 1.3
5 -14 1 3.6 1.2
-5 -14 -1 1.6 1.4
5 -14 1 2.9 2.1
-5 14 -1 3.5 3.4
-5 14 -1 1.6 1.3
-5 14 -1 6.7 1.4
5 14 1 1.2 1.7
5 14 1 3.2 1.3
5 14 1 7.7 5.2
5 14 1 4.3 1.3
6 -14 1 -0.3 0.6
6 -14 1 0.8 1.7
-6 -14 -1 -1.1 1.3
6 -14 1 0 0.8
6 -14 1 -2.8 5.2
-6 -14 -1 -0.6 1.5
-6 -14 -1 -0.4 5.6
6 14 1 0.6 4.1
-6 14 -1 -0.2 0.7
-6 14 -1 -3.4 4.1
6 14 1 -0.7 1.1
6 14 1 0.6 1
6 -15 -1 3.7 2.6
6 -15 -1 4.6 1.6
-6 -15 1 -3.4 7
6 -15 -1 2.5 1.4
-6 -15 1 1.5 2.4
6 -15 -1 3.4 5.6
-6 -15 1 2.1 1.4
6 15 -1 0.1 5.4
6 15 -1 4 1.5
6 15 -1 9.3 3.4
-6 15 1 2.2 4.1
6 15 -1 4.8 1.5
-5 -15 1 2.1 1.4
5 -15 -1 2.6 1.4
-5 -15 1 4.6 1.6
5 -15 -1 1.6 1.1
5 -15 -1 6.8 4.6
5 -15 -1 6.1 2.6
5 15 -1 0 3
5 15 -1 4.4 2
-5 15 1 1.9 1.1
5 15 -1 4.6 1.4
-5 15 1 3.2 2
-5 15 1 7.5 3.9
5 15 -1 3 1.3
-4 -15 1 6.5 1.6
-4 -15 1 7.1 1.8
4 -15 -1 2.5 4
-4 -15 1 5 2.6
4 -15 -1 5.8 1.5
4 -15 -1 7.6 1.9
4 -15 -1 7.2 2.4
-4 -15 1 6.3 4.2
4 15 -1 6.8 3.7
-4 15 1 5.6 3.6
4 15 -1 5.7 1.9
-4 15 1 2.9 1.7
4 15 -1 7.3 1.6
4 15 -1 5.8 1.5
3 -15 -1 2.5 1.7
3 -15 -1 4.3 1.4
-3 -15 1 6 1.6
3 -15 -1 3.3 1.2
3 -15 -1 4.2 2.9
-3 -15 1 5.3 2.2
-3 -15 1 3.8 3.7
-3 -15 1 4.1 1.3
3 15 -1 -0.3 2.7
3 15 -1 2.5 1.6
-3 15 1 3.5 1
3 15 -1 3.5 1
3 15 -1 4.3 1.2
-2 -15 1 38.9 5.2
-2 -15 1 41.8 6.3
2 -15 -1 38.4 5.8
-2 -15 1 38.4 3
2 -15 -1 45.9 5.4
2 -15 -1 40.8 3.1
-2 -15 1 39.5 2.9
-2 -15 1 42.9 3.2
2 -15 -1 33.1 2.9
2 -15 -1 48.4 5.4
2 -15 -1 39.5 4.8
-2 -15 1 44.5 3.1
2 15 -1 43.7 4.2
-2 15 1 40.2 2.9
2 15 -1 38.1 5.8
-2 15 1 41.6 2.9
1 -15 -1 490.35 21
1 -15 -1 498.45 21.3
1 -15 -1 508.95 19.6
-1 -15 1 492.55 16.8
-1 -15 1 525.85 19.7
-1 -15 1 496.45 16.7
1 -15 -1 553.04 19.9
1 15 -1 513.85 19.1
0 -15 -1 225.78 8.7
0 -15 -1 204.48 12.1
0 -15 -1 239.18 9.2
0 -15 -1 225.18 10.9
0 -15 1 213.18 10.3
0 -15 1 228.68 8.6
0 -15 -1 235.78 11.2
0 -15 1 230.48 11.7
0 -15 1 236.18 10.4
0 -15 -1 226.38 8.8
0 -15 1 225.88 8.6
0 -15 1 227.68 8.5
0 -15 1 221.18 8.4
0 -15 -1 235.58 12.7
0 -15 -1 221.38 9
-1 -15 -1 159.98 9.3
-1 -15 -1 173.28 7.4
1 -15 1 173.88 6.5
1 -15 1 167.58 8.3
1 -15 1 173.58 9.6
1 -15 1 159.48 6.8
1 -15 1 167.88 6.6
1 -15 1 168.48 6.9
-1 -15 -1 160.18 7.1
-1 -15 -1 170.18 7.3
-1 -15 -1 167.18 10.9
1 -15 1 168.28 8.3
-1 -15 -1 168.48 7.3
1 -15 1 158.68 9.4
1 15 1 167.38 10.7
1 15 1 161.18 9.1
2 -15 1 43.8 3.8
-2 -15 -1 47.2 3.4
-2 -15 -1 48.8 3.5
-2 -15 -1 47.1 3.4
2 -15 1 51.89 3.2
2 -15 1 42.6 5.7
2 -15 1 41 4.7
-2 -15 -1 41.6 5.6
-2 -15 -1 52.59 7.3
2 -15 1 44.6 3
2 -15 1 39.5 5.2
-2 -15 -1 41.3 3.3
-2 15 -1 44 2.7
2 15 1 53.29 7.1
2 15 1 48.4 5.7
-3 -15 -1 38 3.1
3 -15 1 36.1 3.8
-3 -15 -1 28.7 6.4
-3 -15 -1 37 3.3
3 -15 1 35.5 5.8
3 -15 1 37.9 2.9
-3 -15 -1 39.5 3.3
3 -15 1 39.6 4.9
-3 -15 -1 34.9 5.4
-3 15 -1 35.9 4.3
-3 15 -1 32.3 2.4
3 15 1 36.4 5.2
3 15 1 36.4 6.4
3 15 1 36.1 3
-4 -15 -1 119.49 6.9
4 -15 1 128.99 10.4
-4 -15 -1 127.19 6.9
-4 -15 -1 130.29 9.8
-4 -15 -1 99.39 11.4
4 -15 1 117.19 8
4 -15 1 124.29 6.2
4 15 1 132.09 6.4
-4 15 -1 122.79 8.6
-4 15 -1 120.29 5.7
4 15 1 116.39 10.2
4 15 1 115.89 6.3
-4 15 -1 115.39 5.5
-4 15 -1 123.39 7.2
4 15 1 116.19 8.6
5 -15 1 0.5 0.8
-5 -15 -1 -1.4 5.4
5 -15 1 0.4 0.8
-5 -15 -1 1.1 1.2
5 -15 1 0.3 1.3
5 -15 1 3.5 4.9
-5 -15 -1 0 1.4
-5 -15 -1 1.6 1.3
-5 15 -1 -0.1 1.2
5 15 1 -0.3 4.1
5 15 1 0.1 0.8
5 15 1 0.4 0.8
5 15 1 1 1.6
-5 15 -1 0.2 3.1
-5 15 -1 0.5 0.7
6 -15 1 0 0.7
6 -15 1 0.2 1.4
6 -15 1 0.4 0.8
-6 -15 -1 0.7 1.1
6 -15 1 8.6 5.7
6 15 1 -0.6 1
6 15 1 3.8 4.5
-6 15 -1 -0.1 0.3
6 15 1 -0.6 0.6
-6 15 -1 1 4.4
6 15 1 0.2 0.8
6 -16 -1 0.6 1.8
-6 -16 1 -6.3 7.7
-6 -16 1 3.3 1.7
6 -16 -1 4.9 1.6
-6 -16 1 3.3 3
6 -16 -1 3.2 1.5
6 -16 -1 4.8 6.4
6 16 -1 0.8 1.9
6 16 -1 5.8 6.2
6 16 -1 6.4 1.7
-6 16 1 0.4 0.8
6 16 -1 6 1.8
-6 16 1 0.1 4.4
-5 -16 1 55.59 10.8
-5 -16 1 65.79 5.2
5 -16 -1 58.49 4.6
5 -16 -1 77.29 5.3
-5 -16 1 50.39 7.9
5 -16 -1 70.59 10.6
5 -16 -1 65.29 8.2
5 16 -1 72.69 6.9
5 16 -1 76.69 5
5 16 -1 62.89 9.4
5 16 -1 69.89 4.6
4 -16 -1 12.9 2.3
4 -16 -1 17.6 3.9
4 -16 -1 11.1 2.2
-4 -16 1 22.5 3.3
4 -16 -1 21.2 6.1
-4 -16 1 20.3 3
4 16 -1 15.7 5.2
-4 16 1 6.9 3.7
-4 16 1 20.6 3.7
4 16 -1 15.6 2.3
4 16 -1 13.1 2.1
4 16 -1 13.2 3.2
-4 16 1 12.6 1.9
-3 -16 1 14.8 2.5
3 -16 -1 6.6 3.5
-3 -16 1 6.5 4.3
-3 -16 1 16.8 2.5
-3 -16 1 17.2 3.8
3 -16 -1 16.6 2.5
3 -16 -1 13.8 3.1
3 16 -1 14 4.3
3 16 -1 14.5 3.2
3 16 -1 13.6 2.1
3 16 -1 15.4 2.2
2 -16 -1 5.2 1.3
2 -16 -1 4.7 1.8
-2 -16 1 7.3 3.3
2 -16 -1 2.8 3.1
2 -16 -1 3.9 1.3
2 -16 -1 16.1 3.9
-2 -16 1 6.8 1.6
2 -16 -1 15.9 3.1
-2 -16 1 5.1 1.4
-2 -16 1 5.5 2
-2 -16 1 5 1.4
-2 -16 1 4.3 1.2
2 16 -1 2.1 1.5
2 16 -1 1.5 2.5
-2 16 1 5.6 1.3
-2 16 1 6 1.3
-1 -16 1 80.59 4.4
1 -16 -1 71.19 7
1 -16 -1 67.69 5.6
1 -16 -1 73.29 5.8
1 -16 -1 89.79 7.7
-1 -16 1 80.29 5
-1 -16 1 79.89 4.4
1 -16 -1 78.59 4.3
1 -16 -1 86.29 4.7
1 -16 -1 93.49 4.9
-1 -16 1 76.99 7.2
-1 -16 1 76.69 5.9
1 -16 -1 86.99 4.3
-1 -16 1 74.49 4.3
1 16 -1 82.59 5.8
1 16 -1 71.19 6.6
0 -16 1 437.46 15.4
0 -16 1 479.35 19.7
0 -16 -1 473.05 20.7
0 -16 -1 464.75 16
0 -16 -1 506.25 19.3
0 -16 -1 470.85 16.3
0 -16 1 466.95 17.8
0 -16 -1 480.45 16.4
0 -16 1 473.85 18.2
0 -16 -1 468.95 18.7
0 -16 1 451.75 15.7
0 -16 1 482.85 20
-1 -16 -1 23.7 2.8
1 -16 1 23.8 2.2
-1 -16 -1 21.6 2.7
1 -16 1 20.2 4.1
1 -16 1 24.1 5.2
1 -16 1 18.7 2
1 -16 1 13.7 3.5
-1 -16 -1 20.7 2.6
1 -16 1 22.5 2
1 -16 1 24.8 3.5
-1 -16 -1 26.5 4.2
1 -16 1 22.8 2.5
-1 -16 -1 26 2.8
-2 -16 -1 224.18 9.4
2 -16 1 226.88 10.7
2 -16 1 214.48 8.7
-2 -16 -1 236.08 9.4
-2 -16 -1 205.38 9.1
2 -16 1 211.28 8.7
-2 -16 -1 217.18 9.3
-2 -16 -1 226.98 12.2
2 16 1 216.98 11.6
-3 -16 -1 43.9 3.6
-3 -16 -1 39 3.3
-3 -16 -1 51.29 8.6
-3 -16 -1 45.8 3.6
3 -16 1 38.6 5
3 -16 1 40.6 3.2
-3 -16 -1 55.09 7.1
3 -16 1 36.1 6.1
-3 -16 -1 41.6 3.6
3 -16 1 42.6 3.2
3 16 1 37.8 5.3
3 16 1 50.89 7.5
-3 16 -1 45.1 2.9
4 -16 1 24.1 6
4 -16 1 22.8 2.8
-4 -16 -1 18.4 6.7
4 -16 1 33.3 3.5
-4 -16 -1 21.2 3.3
-4 -16 -1 25.5 5.1
4 -16 1 20.6 4
-4 -16 -1 23.8 3.5
4 16 1 24.4 3
4 16 1 21.6 5.7
4 16 1 21.7 4.3
-4 16 -1 25.4 2.2
-5 -16 -1 1.9 2.5
-5 -16 -1 9.7 6.9
-5 -16 -1 5.6 1.9
5 -16 1 6 1.6
5 -16 1 4.8 2.3
5 -16 1 6.2 1.6
5 -16 1 8.7 5.8
5 16 1 7.9 2.7
-5 16 -1 4.2 1.9
5 16 1 6.4 1.7
-5 16 -1 10.5 1.7
5 16 1 -2 4.8
5 16 1 9.3 2.1
-5 16 -1 6.3 3.7
-6 -16 -1 1.2 1.3
-6 -16 -1 2.1 2.6
6 -16 1 -9.1 6.1
6 -16 1 1.3 2
6 -16 1 1.3 1.1
-6 -16 -1 9.7 7.4
6 16 1 0 1
6 16 1 0.8 1.8
6 16 1 1.6 1.2
-6 16 -1 4.7 4.7
6 16 1 -1.2 6.7
-6 -17 1 11.8 2.8
6 -17 -1 16.9 3.3
6 -17 -1 3 8.3
6 -17 -1 11.8 2.9
6 17 -1 10.7 2.3
6 17 -1 16.8 2.7
-6 17 1 -1.7 5.6
5 -17 -1 1.5 1.1
-5 -17 1 2.6 1.5
-5 -17 1 7.6 6.5
5 -17 -1 1.4 1.1
-5 -17 1 0.6 2.3
5 -17 -1 2.4 2.1
-5 -17 1 3.6 1.7
5 -17 -1 9.8 5.8
5 17 -1 0.2 5
-5 17 1 2.3 3.7
5 17 -1 3.4 1.2
5 17 -1 3.2 2.3
5 17 -1 4.8 1.4
4 -17 -1 2.2 1.8
-4 -17 1 5.1 5.1
-4 -17 1 9 2.1
4 -17 -1 10.4 5.2
-4 -17 1 17.6 4.4
4 -17 -1 7.6 1.8
-4 -17 1 8.4 2.1
4 -17 -1 9.8 2.1
4 17 -1 10.8 2
4 17 -1 3.1 2.2
4 17 -1 3.4 4.3
4 17 -1 6.7 1.6
-4 17 1 6.6 1.6
3 -17 -1 25 3.2
3 -17 -1 35.8 3.2
3 -17 -1 30.1 4.5
-3 -17 1 31.9 2.8
3 -17 -1 38.4 5.4
-3 -17 1 35.3 3.2
-3 -17 1 35.5 3.9
3 -17 -1 32.5 6.2
3 -17 -1 42.5 6.4
3 17 -1 32.9 5.8
-3 17 1 24.8 3.3
3 17 -1 30.8 4.6
3 17 -1 32.7 2.8
-2 -17 1 20.8 5.1
2 -17 -1 24.1 4
2 -17 -1 22.6 5.7
2 -17 -1 13.8 3.1
-2 -17 1 18.6 2.6
-2 -17 1 18.8 3.8
2 -17 -1 23.9 3.5
-2 -17 1 20.5 2.7
2 -17 -1 20 4.7
2 17 -1 14.5 4.1
-2 17 1 12.8 2.1
2 17 -1 12.1 2.7
1 -17 -1 1.7 2.7
1 -17 -1 10.3 1.8
-1 -17 1 11.1 3.7
1 -17 -1 13.5 2
1 -17 -1 10.4 3.6
1 -17 -1 9.2 1.9
1 -17 -1 8.2 2.4
-1 -17 1 8.8 1.7
-1 -17 1 11.7 2
-1 -17 1 7.8 2.3
-1 -17 1 9.3 1.7
1 -17 -1 10.4 2.6
1 -17 -1 12.9 2
0 -17 -1 35.5 6.2
0 -17 -1 43.5 3.4
0 -17 1 50.29 5.5
0 -17 -1 34.8 5.9
0 -17 -1 35.2 4.4
0 -17 1 43.5 3.1
0 -17 1 37.4 4.6
0 -17 1 42 2.9
0 -17 1 41.2 3
0 -17 -1 41.4 5.4
0 -17 -1 47.3 3.2
0 -17 -1 43.6 3.4
0 -17 -1 43.1 5.4
0 -17 1 47.3 5.4
0 -17 1 41.5 6
0 -17 1 44.7 3.1
-1 -17 -1 4.3 2.1
1 -17 1 2.9 0.9
1 -17 1 4.7 1.3
1 -17 1 7.1 1.4
1 -17 1 4.7 1.1
-1 -17 -1 4.9 1.4
-1 -17 -1 6.5 1.4
1 -17 1 4.4 3.3
-1 -17 -1 5.3 1.5
-1 -17 -1 5.3 1.4
1 -17 1 3.6 1.9
1 -17 1 6.7 2.1
-1 -17 -1 2.7 3.5
1 -17 1 8.5 3.1
-2 -17 -1 64.29 4.4
2 -17 1 75.49 6.9
-2 -17 -1 66.79 4.4
-2 -17 -1 67.39 7.7
-2 -17 -1 63.99 6.2
2 -17 1 63.39 4
-2 -17 -1 69.09 4.5
-2 -17 -1 59.89 4.2
2 -17 1 70.49 4.1
2 -17 1 73.19 3.8
2 -17 1 63.79 5.2
2 17 1 62.59 5.8
2 17 1 57.79 8
3 -17 1 11.2 2.7
3 -17 1 2.4 3.2
3 -17 1 3.4 1.8
-3 -17 -1 9.5 2.1
3 -17 1 6.4 3.4
-3 -17 -1 8.1 1.8
-3 -17 -1 13.3 2.3
-3 -17 -1 11.5 3.2
-3 -17 -1 13.9 3.7
3 -17 1 10.4 1.9
-3 -17 -1 13.8 5
3 17 1 7.2 4.1
-3 17 -1 11.6 1.7
3 17 1 10.9 3.1
-3 17 -1 11 1.8
4 -17 1 49.3 6.3
4 -17 1 55.49 4
4 -17 1 52.89 8.1
-4 -17 -1 48.5 4.2
-4 -17 -1 52.09 7.7
-4 -17 -1 51.59 4.4
-4 -17 -1 56.59 4.2
4 -17 1 51.89 8.1
4 -17 1 51.59 3.8
-4 -17 -1 42.3 9.5
-4 17 -1 49.9 3.3
4 17 1 51.89 6.8
4 17 1 46.8 3.8
4 17 1 48.8 8.5
-5 -17 -1 6.8 7.9
5 -17 1 2.6 2.1
5 -17 1 3.9 1.3
5 -17 1 -2.2 5.5
-5 -17 -1 5.8 2
5 -17 1 7.1 1.8
5 17 1 6.6 1.6
5 17 1 10.7 2.2
5 17 1 -6.1 5.2
-5 17 -1 6.2 3.9
5 -18 -1 -1.4 1
5 -18 -1 0.5 1
5 -18 -1 0 0.9
5 -18 -1 -3.3 5.3
-5 -18 1 8.4 7.1
-5 -18 1 1.4 1.3
-5 -18 1 -0.4 0.8
5 18 -1 -3.4 5.3
5 18 -1 1.4 1.1
5 18 -1 -0.3 0.7
4 -18 -1 9.6 3.2
4 -18 -1 5.6 5.4
4 -18 -1 7.9 1.9
-4 -18 1 7.6 1.9
4 -18 -1 7.9 2
-4 -18 1 -3.5 4.9
-4 -18 1 12.7 2.5
-4 -18 1 5 2.8
4 18 -1 8.8 2.8
4 18 -1 8.5 1.8
4 18 -1 11.1 2.1
4 18 -1 9.3 5
3 -18 -1 0.1 1.1
-3 -18 1 -0.9 0.5
-3 -18 1 3 4.5
-3 -18 1 -0.2 0.7
-3 -18 1 0 1.4
3 -18 -1 -0.7 2.9
3 -18 -1 -0.7 3.3
3 -18 -1 0.7 1.3
3 -18 -1 0.6 0.8
-3 -18 1 1.5 1
-3 -18 1 0.1 0.9
3 -18 -1 -0.4 0.6
-3 18 1 0.7 0.5
3 18 -1 1.2 1.4
-3 18 1 0.2 0.6
3 18 -1 0.6 3.6
2 -18 -1 17.6 2.7
-2 -18 1 28.5 3.4
-2 -18 1 18.8 2.6
2 -18 -1 11.4 2.8
-2 -18 1 14 2.3
2 -18 -1 8.2 4.2
-2 -18 1 14 2.1
2 -18 -1 18.7 4.9
2 -18 -1 18.9 2.7
2 18 -1 21.4 3.9
2 18 -1 18.1 4.5
1 -18 -1 127.29 10.1
1 -18 -1 143.29 6.9
1 -18 -1 142.09 6.4
-1 -18 1 134.19 6.5
-1 -18 1 146.69 6.7
1 -18 -1 134.29 6.8
-1 -18 1 133.59 6.4
-1 -18 1 128.59 7.2
1 -18 -1 138.99 8.6
0 -18 1 214.28 8.6
0 -18 -1 207.18 12.9
0 -18 1 208.38 8.3
0 -18 -1 200.28 11
0 -18 1 188.58 8.3
0 -18 -1 227.38 13.5
0 -18 -1 212.68 11.3
0 -18 1 212.08 10.5
0 -18 1 203.18 12.1
0 -18 -1 199.98 8.4
0 -18 1 193.78 8.3
0 -18 -1 203.58 8.7
0 -18 -1 196.08 8.8
1 -18 1 62.09 3.7
-1 -18 -1 68.69 4.5
-1 -18 -1 73.59 8.1
1 -18 1 63.19 4
-1 -18 -1 62.39 7.4
1 -18 1 72.39 4.1
1 -18 1 68.39 3.8
-1 -18 -1 60.49 7.9
1 -18 1 54.39 9.5
-1 -18 -1 78.19 6.4
-1 -18 -1 56.29 4.1
-1 -18 -1 66.19 5.9
1 -18 1 69.09 5.3
-1 -18 -1 69.69 4.3
1 -18 1 68.89 6.6
1 -18 1 44.4 6.7
2 -18 1 72.39 4.3
2 -18 1 58.29 3.5
2 -18 1 70.69 7.1
2 -18 1 57.29 5
-2 -18 -1 66.09 4.4
2 -18 1 61.09 5.2
-2 -18 -1 57.09 7.2
-2 -18 -1 65.99 4.5
-2 -18 -1 82.89 9.2
2 -18 1 57.89 7.8
-2 -18 -1 73.09 4.7
2 -18 1 58.09 3.6
-2 -18 -1 59.89 4.3
2 18 1 57.59 8.4
2 18 1 69.09 6
-3 -18 -1 0.6 0.8
-3 -18 -1 1.1 1
3 -18 1 1.4 0.9
-3 -18 -1 -0.3 0.6
-3 -18 -1 0.5 1
3 -18 1 0 0.6
3 -18 1 -6 3.4
3 -18 1 3.9 2.6
3 -18 1 1.2 1.5
-3 18 -1 0.3 0.6
3 18 1 4.1 4
3 18 1 2.2 1.9
4 -18 1 -0.3 1
-4 -18 -1 0.1 0.6
-4 -18 -1 -0.8 0.6
-4 -18 -1 2.4 7.2
4 -18 1 -1.5 3.5
4 -18 1 0.2 0.7
4 -18 1 -1.4 4.5
-4 -18 -1 -0.1 0.8
4 -18 1 -0.1 0.6
-4 -18 -1 0.8 1
4 18 1 2.5 4.6
-4 18 -1 -0.4 0.4
5 -18 1 3.2 2.3
-5 -18 -1 5.5 2.1
-5 -18 -1 7.3 6.5
5 -18 1 10.4 2.3
-5 -18 -1 5.2 1.7
5 -18 1 4.4 1.5
5 -18 1 2.5 5.1
-5 -18 -1 6.9 3.2
5 18 1 6.8 1.8
5 18 1 8.5 2
5 18 1 3.7 1.9
5 18 1 4.1 6.3
5 -19 -1 -1.3 6.9
-5 -19 1 5.7 2
-5 -19 1 13.6 8.8
5 -19 -1 2.6 2.2
5 -19 -1 1 2.1
5 -19 -1 -0.5 0.6
5 19 -1 -7.5 5.4
5 19 -1 2 1.2
5 19 -1 1.7 1.2
-4 -19 1 20.4 3.4
-4 -19 1 14.4 2.5
4 -19 -1 13.3 2.5
4 -19 -1 15.8 4
-4 -19 1 17.8 3.1
-4 -19 1 18.6 7.6
4 -19 -1 16.7 2.8
4 -19 -1 9.4 5.3
4 -19 -1 14.3 6.6
4 19 -1 17.7 2.6
4 19 -1 11.3 5.9
-3 -19 1 1.4 1
3 -19 -1 1.9 3.7
-3 -19 1 3.3 2.2
-3 -19 1 1.8 1.2
-3 -19 1 5.4 1.5
3 -19 -1 3.4 1.3
3 -19 -1 1.4 1.7
3 -19 -1 4.7 4.3
-3 -19 1 2.6 1.3
-3 -19 1 1.3 4.6
3 -19 -1 0.1 0.8
3 19 -1 1.6 3.6
3 19 -1 2.3 1.9
-3 19 1 2.2 1.6
-2 -19 1 60.29 9
2 -19 -1 64.59 5.6
2 -19 -1 52.69 8.2
-2 -19 1 53.69 4.1
2 -19 -1 56.79 6.7
2 -19 -1 55.29 4.1
2 -19 -1 45.9 7.1
-2 -19 1 55.89 4
2 -19 -1 57.19 4.2
-2 -19 1 60.39 4.2
-2 -19 1 55.19 4
2 -19 -1 50.79 3.6
-2 -19 1 47 6.4
2 19 -1 64.89 5.6
2 19 -1 50.19 7.2
1 -19 -1 13.3 2.2
1 -19 -1 17.5 3.7
1 -19 -1 11.7 4.5
1 -19 -1 11 4.5
-1 -19 1 12.6 2
1 -19 -1 15.4 2.3
1 -19 -1 15.7 2.2
-1 -19 1 16.9 3.3
-1 -19 1 16.1 2.4
-1 -19 1 19.7 2.8
-1 -19 1 12.4 3.1
-1 -19 1 18.4 5.4
-1 -19 1 16.4 4.2
1 -19 -1 14.4 3.3
-1 -19 1 14.2 2.3
1 -19 -1 14.5 2.6
0 -19 1 118.79 8
0 -19 1 120.29 6
0 -19 1 121.59 6
0 -19 -1 101.79 5.8
0 -19 -1 120.19 8.2
0 -19 1 120.09 9.2
0 -19 1 129.89 6.1
0 -19 1 107.99 7.3
0 -19 1 111.79 9.4
0 -19 -1 116.99 6
0 -19 -1 119.89 6.4
0 -19 -1 140.39 10.6
0 -19 -1 121.69 6.4
1 -19 1 41.6 3.2
1 -19 1 45.1 7.8
-1 -19 -1 38.8 3.4
1 -19 1 37 3
-1 -19 -1 46.4 3.5
-1 -19 -1 35.9 3.2
-1 -19 -1 40.7 3.3
1 -19 1 37.9 2.8
1 -19 1 46.3 4.4
1 -19 1 41.5 5.1
-1 -19 -1 56.49 8
1 -19 1 35.8 2.8
-1 -19 -1 34 5
1 -19 1 35.2 5.7
2 -19 1 8.4 1.7
-2 -19 -1 11.4 2.3
2 -19 1 8.3 2.1
2 -19 1 10.6 1.6
2 -19 1 9.1 2.6
-2 -19 -1 5.1 1.6
-2 -19 -1 8.6 1.8
-2 -19 -1 10.9 2.2
2 -19 1 7.4 3.3
2 -19 1 7.3 4
2 -19 1 10.3 1.7
2 -19 1 8 1.7
2 19 1 12.4 3.2
2 19 1 9.3 4.5
-3 -19 -1 21.7 3.2
3 -19 1 29.4 3.3
3 -19 1 18.4 5.5
3 -19 1 18.5 5.1
-3 -19 -1 22.2 3.8
-3 -19 -1 20.1 3
-3 -19 -1 26.4 5.3
-3 -19 -1 23.8 7.2
-3 -19 -1 24.3 3.3
3 -19 1 24 4.1
3 -19 1 30.6 3.4
3 19 1 19.6 4.1
3 19 1 15 5.4
4 -19 1 10.1 5.6
-4 -19 -1 6.4 1.8
-4 -19 -1 3.8 1.8
-4 -19 -1 5.5 1.7
4 -19 1 4.3 1.4
-4 -19 -1 6 1.9
-4 -19 -1 3.4 2.8
4 -19 1 6.7 2.5
-4 -19 -1 4.7 6.7
4 -19 1 5.5 1.6
4 -19 1 5 3.9
4 19 1 -0.6 3.9
4 19 1 5.7 2.6
-5 -19 -1 7.8 2.4
-5 -19 -1 5.3 6.7
5 -19 1 8.1 7.2
5 -19 1 5.6 2.6
-5 -19 -1 2.5 1.6
5 -19 1 6.7 1.9
-5 -19 -1 4 1.9
5 -19 1 2.2 1.3
5 19 1 -6.7 6.2
5 19 1 2 1.3
4 -20 -1 8.5 3.1
-4 -20 1 12.6 4.2
-4 -20 1 7.4 1.9
4 -20 -1 3.5 5.3
-4 -20 1 14.6 2.5
4 -20 -1 15.5 2.9
-4 -20 1 11.4 7.5
4 -20 -1 6 5.4
-4 -20 1 13.3 2.9
4 -20 -1 11.8 2.3
4 20 -1 22.3 6.5
-3 -20 1 2.5 1.3
3 -20 -1 2.4 1.2
3 -20 -1 2.7 4.5
3 -20 -1 0.1 1
3 -20 -1 0.6 1
-3 -20 1 2 1.2
-3 -20 1 0.5 0.9
-3 -20 1 -0.4 5.4
-3 -20 1 0.4 1
3 -20 -1 -0.8 4.4
3 20 -1 -2.6 3.8
2 -20 -1 13.8 3.3
2 -20 -1 18.2 2.6
-2 -20 1 16.1 2.6
-2 -20 1 12.4 2.1
2 -20 -1 8 4.7
2 -20 -1 15.5 2.2
2 -20 -1 11.8 2.3
-2 -20 1 6.4 5.8
2 -20 -1 7.1 4.4
-2 -20 1 15.6 2.6
-2 -20 1 16.5 2.6
2 -20 -1 15.3 2.5
-2 -20 1 11.5 5.1
2 20 -1 10.1 2.9
2 20 -1 14.7 4.6
-1 -20 1 0.9 0.5
1 -20 -1 -1.5 0.9
1 -20 -1 -2.3 3.2
-1 -20 1 0.8 1.3
1 -20 -1 -0.2 0.6
1 -20 -1 0.8 0.9
-1 -20 1 -0.2 0.6
-1 -20 1 -1.5 3.2
1 -20 -1 4.8 3.8
-1 -20 1 0.1 0.7
-1 -20 1 0.1 1.3
-1 -20 1 4.5 3.8
1 -20 -1 0 0.7
1 -20 -1 1 1.5
1 -20 -1 0.5 0.8
0 -20 -1 7.3 2.4
0 -20 1 5.7 1.4
0 -20 -1 6.9 4.4
0 -20 1 4.6 1.7
0 -20 -1 8 2.6
0 -20 -1 11.4 2.2
0 -20 -1 6.7 4.1
0 -20 -1 10.8 2
0 -20 1 2.5 1.6
0 -20 1 5.2 3.6
0 -20 -1 8.1 1.8
0 -20 1 7 1.5
0 -20 1 11.3 1.9
0 -20 1 17 4.8
0 -20 -1 9 1.9
0 -20 1 10.8 2
-1 -20 -1 2.8 4.4
-1 -20 -1 6.2 4.1
1 -20 1 11.4 1.8
-1 -20 -1 13.4 2.4
-1 -20 -1 13.5 3.3
-1 -20 -1 15.2 2.6
1 -20 1 10.8 2
1 -20 1 6.5 1.6
1 -20 1 15.3 4.6
-1 -20 -1 8.8 2.8
-1 -20 -1 11.9 2.2
1 -20 1 11.1 1.8
1 -20 1 10.7 2.6
1 -20 1 10.3 4
-1 -20 -1 10 2
-2 -20 -1 10 2.2
-2 -20 -1 3.6 5.5
-2 -20 -1 6 1.7
2 -20 1 12.2 4.8
-2 -20 -1 6.2 1.7
2 -20 1 5.8 1.4
2 -20 1 7.3 1.7
2 -20 1 8.8 2.6
2 -20 1 7.8 1.5
-2 -20 -1 6 1.7
2 -20 1 6.9 1.4
-2 -20 -1 4.8 2.5
3 -20 1 11 2.1
-3 -20 -1 10.2 5.2
-3 -20 -1 10.6 3.4
-3 -20 -1 13.9 2.4
3 -20 1 12.1 5.7
3 -20 1 6.8 4
3 -20 1 7.4 1.5
3 -20 1 11.1 3
-3 -20 -1 7.8 1.9
-3 -20 -1 7.1 2
3 -20 1 8.5 1.8
-3 -20 -1 9.8 2.1
3 20 1 8.3 5.5
3 20 1 5.5 2.7
-4 -20 -1 17.1 3.2
4 -20 1 16.5 2.6
4 -20 1 20.3 4.3
4 -20 1 0.4 5.8
-4 -20 -1 19.6 3.1
-4 -20 -1 15.6 3
4 -20 1 11.6 2.2
-4 -20 -1 8.2 7.8
4 20 1 11.4 6.4
-4 -21 1 5.4 7.4
-4 -21 1 0.5 1.1
4 -21 -1 0.5 6.8
-4 -21 1 0.8 1.1
4 -21 -1 2.2 2
4 -21 -1 0.6 1
-4 -21 1 3 1.3
4 21 -1 0.3 5.2
3 -21 -1 8.3 2
-3 -21 1 9.7 2.3
-3 -21 1 6.1 1.6
3 -21 -1 4.8 5.1
3 -21 -1 5.8 1.8
3 -21 -1 4.5 4.6
-3 -21 1 7.6 1.9
3 -21 -1 16.2 3.9
3 -21 -1 5.2 1.5
-3 -21 1 9.9 2.4
-3 -21 1 8.6 6.5
3 21 -1 9.6 4.9
-2 -21 1 1.4 1
-2 -21 1 11.9 6
2 -21 -1 0.3 0.8
-2 -21 1 -0.2 0.7
2 -21 -1 8 5.3
2 -21 -1 -0.1 0.6
2 -21 -1 0.3 1.3
-2 -21 1 1 0.9
2 -21 -1 0.2 0.8
-2 -21 1 0.7 1
2 -21 -1 1.1 1
2 -21 -1 -3.9 3.9
-1 -21 1 4.3 4.1
1 -21 -1 6.4 1.6
1 -21 -1 11.3 5.4
-1 -21 1 4.4 1.4
-1 -21 1 4.7 1.5
1 -21 -1 6.7 1.6
1 -21 -1 5.4 4.2
-1 -21 1 2 1.6
-1 -21 1 5.3 1.4
1 -21 -1 4.9 1.5
1 -21 -1 3.1 2
-1 -21 1 6.5 1.5
1 -21 -1 8.8 1.8
0 -21 -1 10.6 3.1
0 -21 -1 5.6 1.6
0 -21 1 5.1 1.4
0 -21 1 2.9 1
0 -21 1 4.8 1.4
0 -21 -1 4.2 1.4
0 -21 1 5.3 4.2
0 -21 -1 4.4 4.8
0 -21 1 5.1 1.4
0 -21 -1 4.1 1.4
0 -21 -1 6.9 4.2
0 -21 -1 5.1 1.5
-1 -21 -1 45.4 3.8
-1 -21 -1 43.5 3.6
-1 -21 -1 40.7 3.6
-1 -21 -1 31.3 6.2
1 -21 1 39.7 3.3
1 -21 1 36.2 6.7
-1 -21 -1 40.8 5.9
-1 -21 -1 33.8 7
1 -21 1 43.7 5.4
-1 -21 -1 44.3 3.8
1 -21 1 42.7 3.2
-1 -21 -1 45.1 8.6
1 -21 1 49.4 7.3
1 -21 1 51.29 3.7
1 -21 1 47.1 3.4
-2 -21 -1 15.4 2.6
2 -21 1 6.4 5
-2 -21 -1 14.7 2.6
-2 -21 -1 12.2 6.1
2 -21 1 13.2 3
2 -21 1 15.1 2.3
2 -21 1 12.5 2
-2 -21 -1 10.6 2.3
2 -21 1 7.1 4.3
2 -21 1 17.2 2.6
2 -21 1 16.7 2.5
-2 -21 -1 16.3 2.9
-3 -21 -1 0.9 1
3 -21 1 -0.1 0.5
3 -21 1 2.2 1.1
-3 -21 -1 2.1 1.2
3 -21 1 1.2 0.8
3 -21 1 1.5 5.5
3 -21 1 0.5 0.8
-3 -21 -1 -1.6 7.3
-3 -21 -1 -0.1 0.7
3 -21 1 -0.5 1.1
-3 -21 -1 1.9 1.4
3 21 1 1.4 5.1
-4 -21 -1 1.6 1.3
-4 -21 -1 1.4 1.3
-3 -22 1 -12.9 7.6
-3 -22 1 -0.1 0.9
-3 -22 1 0.7 0.9
-3 -22 1 -0.7 0.5
3 -22 -1 11.6 6.5
-3 -22 1 -0.2 0.8
3 -22 -1 0 0.7
3 -22 -1 -0.3 0.5
3 -22 -1 1.2 1
3 -22 -1 0.1 1.5
3 22 -1 -1.8 4.7
-2 -22 1 10 2.1
2 -22 -1 9.5 5.3
2 -22 -1 11.8 2.3
2 -22 -1 14.9 6.1
-2 -22 1 6.1 6
-2 -22 1 13.2 2.5
2 -22 -1 9.2 1.9
2 -22 -1 10.2 2
-2 -22 1 6.3 1.7
2 -22 -1 14 3.6
2 -22 -1 12.2 2.3
-2 -22 1 6.7 1.6
-1 -22 1 14.5 2.4
1 -22 -1 17.2 5.8
1 -22 -1 13.2 2.2
-1 -22 1 14.9 2.7
1 -22 -1 12.3 2.2
-1 -22 1 11.1 2.1
-1 -22 1 13.8 5.9
1 -22 -1 10.9 3
-1 -22 1 16.9 6.5
-1 -22 1 12 3.2
1 -22 -1 14 2.6
-1 -22 1 13 2.2
1 -22 -1 10.5 2.1
1 -22 -1 6.1 5.9
0 -22 -1 5.2 2.5
0 -22 1 6.4 1.6
0 -22 1 7.1 4.3
0 -22 -1 1.1 4.9
0 -22 -1 2.4 1.3
0 -22 -1 6.3 1.7
0 -22 1 1.7 5.2
0 -22 1 5.2 1.4
0 -22 -1 5.3 1.5
0 -22 1 5.5 2.4
0 -22 1 8.1 1.8
0 -22 -1 -2.4 4.4
0 -22 -1 6 1.6
1 -22 1 9.7 1.9
1 -22 1 12.5 3
1 -22 1 7.2 4.6
-1 -22 -1 11.6 3.3
-1 -22 -1 11.9 2.3
1 -22 1 16.4 5.5
-1 -22 -1 14.4 2.6
1 -22 1 10 1.9
1 -22 1 12.8 2.2
-1 -22 -1 4.3 5.1
-1 -22 -1 -1.1 5.7
1 -22 1 12.1 2
-1 -22 -1 13.2 2.4
-1 -22 -1 12 2.5
-2 -22 -1 38.4 4.7
-2 -22 -1 20.7 4.6
2 -22 1 27.2 3.3
-2 -22 -1 38.5 7.9
2 -22 1 30.6 2.7
-2 -22 -1 22.3 3.3
2 -22 1 28.6 2.6
2 -22 1 29.3 4.7
2 -22 1 30.6 3.6
-2 -22 -1 36.1 8.8
-2 -22 -1 26.3 3.5
2 -22 1 19.7 5.9
-2 -22 -1 31.2 4
3 -22 1 10.7 1.8
3 -22 1 9.9 1.8
-3 -22 -1 14.4 7.9
-3 -22 -1 12.3 2.8
3 -22 1 11.8 6.3
3 -22 1 11 2.2
-3 -22 -1 10.3 2.3
3 -22 1 8.5 2.8
-3 -22 -1 11.1 2.7
3 22 1 7.1 6.1
2 -23 -1 0.1 0.7
-2 -23 1 0.2 0.7
2 -23 -1 -6.8 6
-2 -23 1 0.1 0.8
-2 -23 1 0.4 0.9
2 -23 -1 0.5 0.9
-2 -23 1 -1.1 0.6
-2 -23 1 -1.5 5.5
2 -23 -1 1 0.9
1 -23 -1 0.1 0.8
-1 -23 1 -6 4.8
-1 -23 1 -0.1 0.6
1 -23 -1 11.4 7.2
-1 -23 1 0.3 1.4
1 -23 -1 -4.5 4.7
1 -23 -1 0 0.6
-1 -23 1 -0.1 0.7
-1 -23 1 -0.1 0.7
1 -23 -1 -0.9 0.6
1 -23 -1 0.1 0.7
1 -23 -1 -1.1 0.8
-1 -23 1 0.5 0.7
0 -23 1 3.2 2
0 -23 -1 2.3 1.3
0 -23 1 2 1.1
0 -23 -1 -8.3 4.4
0 -23 -1 1.6 1.1
0 -23 1 0.6 0.9
0 -23 -1 0.4 0.9
0 -23 1 1.7 1.2
0 -23 -1 3.5 2.3
0 -23 1 1 0.9
0 -23 -1 2.7 1.5
0 -23 -1 2.4 5.4
0 -23 1 2.6 4.7
-1 -23 -1 2.9 1.3
-1 -23 -1 1.4 1.9
1 -23 1 0 0.9
1 -23 1 3.1 1.2
-1 -23 -1 4.2 1.6
1 -23 1 -0.9 4.8
-1 -23 -1 4.5 1.6
-1 -23 -1 5.3 6.5
-1 -23 -1 0.5 5.2
-1 -23 -1 4.9 1.6
1 -23 1 1.9 1.2
1 -23 1 7 1.7
1 -23 1 0.9 1.6
-2 -23 -1 6 2.1
-2 -23 -1 11.3 7.9
2 -23 1 8.5 1.9
-2 -23 -1 5.8 1.9
2 -23 1 7.9 6
-2 -23 -1 9.3 2
-2 -23 -1 4.2 6.4
2 -23 1 6.5 1.6
2 -23 1 4.1 2.3
2 -23 1 6 1.8
-2 -23 -1 4.8 1.5
2 -23 1 5.4 1.5
0 -24 -1 8.6 6.5
0 -24 1 5.2 6.5
0 -24 1 8.9 1.9
0 -24 -1 8.9 2.4
0 -24 -1 8 2.4
0 -24 1 11.1 2.3
0 -24 -1 7.4 2.1
0 -24 1 11.6 2.2
0 -24 -1 17.1 2.8
0 -24 1 12.7 2.4
-8 0 2 256.87 16.6
8 0 -2 312.47 13.4
8 0 -2 284.37 20.7
8 0 -2 294.17 12.9
-8 0 2 259.47 19.7
8 0 -2 256.27 16.2
-7 0 2 37.3 4.5
-7 0 2 36.5 8.3
7 0 -2 37.6 6.5
-7 0 2 39.5 6.4
7 0 -2 37.4 8
7 0 -2 44.5 4
-7 0 2 43.7 4.8
7 0 -2 45.3 4.1
6 0 -2 7.4 1.9
-6 0 2 9.1 3.1
6 0 -2 6.8 1.8
-6 0 2 4.9 3.3
6 0 -2 -0.4 3.1
-6 0 2 8.4 2.1
6 0 -2 7.6 2.8
-6 0 2 8.4 1.9
-5 0 2 440.56 19.6
-5 0 2 479.05 16.8
-5 0 2 488.65 17
5 0 -2 477.65 16.7
5 0 -2 476.35 22.1
-5 0 2 455.95 21.9
5 0 -2 491.05 20.2
4 0 -2 230.98 9.2
4 0 -2 229.68 12.9
4 0 -2 235.88 9.1
-4 0 2 220.88 9.1
4 0 -2 226.08 11.2
-4 0 2 239.98 9.2
-4 0 2 244.58 11.6
-4 0 2 250.27 13.2
-3 0 2 1162.68 39.2
2 0 -2 617.04 21
-2 0 2 559.04 20.5
-1 0 2 2415.26 93.49
0 0 -2 102.19 4
0 0 2 98.29 4
1 0 2 6590.64 207.38
-1 0 -2 6617.74 206.28
-2 0 -2 4500.05 162.28
2 0 2 4666.53 167.68
3 0 2 1277.17 41.1
4 0 2 440.76 18.7
-4 0 -2 442.96 15.1
4 0 2 460.15 17.3
5 0 2 98.79 5.1
-5 0 -2 101.79 9.2
5 0 2 95.39 5.1
5 0 2 90.39 6.6
-5 0 -2 92.19 5.2
5 0 2 85.59 7.9
-5 0 -2 97.39 5.3
-5 0 -2 98.09 7.3
6 0 2 2.5 1
-6 0 -2 5 1.6
6 0 2 4.7 1.9
6 0 2 1 2.9
6 0 2 2.2 1.1
-6 0 -2 3.5 2.1
-6 0 -2 -0.5 3.5
-7 0 -2 -0.7 0.4
7 0 2 0 4.2
7 0 2 -0.1 1.4
-7 0 -2 2.8 4.9
7 0 2 0.3 0.8
7 0 2 -0.1 0.7
-8 0 -2 -2.5 7.2
8 0 2 -2.3 5.8
8 0 2 0 0.7
-8 -1 2 -1.9 6.8
8 -1 -2 -0.3 0.9
8 -1 -2 1.6 1.4
8 -1 -2 -0.8 1.8
-8 -1 2 0.4 2.1
8 -1 -2 2.1 6.6
8 1 -2 -0.2 2
-8 1 2 -1.7 0.5
8 1 -2 -0.3 6.6
8 1 -2 -0.4 0.9
-8 1 2 -8.7 6.5
8 1 -2 0.5 1.2
-7 -1 2 11 2.3
-7 -1 2 10.5 5.8
-7 -1 2 10.4 2.4
-7 -1 2 15.3 4
7 -1 -2 10.7 3.4
7 -1 -2 6.4 4
7 -1 -2 9.9 2.2
7 -1 -2 7.5 2.3
-7 1 2 6.3 4.3
-7 1 2 6 2.9
-7 1 2 13.1 2.7
7 1 -2 3.2 5.3
7 1 -2 9.7 2.2
-7 1 2 8.1 2.1
7 1 -2 13.5 2.6
7 1 -2 4.3 2.7
-6 -1 2 181.38 9.1
-6 -1 2 191.28 14.2
6 -1 -2 187.98 8.8
-6 -1 2 178.08 8.8
6 -1 -2 193.28 9
6 -1 -2 214.38 14.2
-6 -1 2 189.28 11.8
-6 1 2 187.48 8.9
6 1 -2 205.38 9.2
6 1 -2 196.28 13.9
-6 1 2 197.38 13.9
-6 1 2 178.08 8.9
6 1 -2 192.08 8.9
-6 1 2 211.78 12.4
6 1 -2 193.78 11.7
-5 -1 2 353.96 13.3
-5 -1 2 331.57 17.9
5 -1 -2 306.67 15.5
5 -1 -2 345.77 13.2
5 -1 -2 346.27 18.2
5 -1 -2 374.16 13.4
-5 -1 2 362.76 13.5
-5 -1 2 357.86 16.4
-5 1 2 386.46 13.6
5 1 -2 347.97 13.2
5 1 -2 301.27 17.4
5 1 -2 372.96 13.3
-5 1 2 353.76 18.1
5 1 -2 361.16 16.4
-5 1 2 355.56 16.3
4 -1 -2 1.8 0.8
4 -1 -2 0.3 1
-4 -1 2 1.3 0.8
4 -1 -2 1 0.7
-4 -1 2 2.8 1
-4 -1 2 2.3 1.5
4 -1 -2 3.2 2.2
-4 -1 2 0.1 2
-4 1 2 1 0.7
-4 1 2 0.9 0.7
4 1 -2 1.5 1.3
-4 1 2 1.3 1.6
4 1 -2 3.4 1.1
-4 1 2 5.1 1.7
4 1 -2 -1.3 1.8
-3 -1 2 43.1 2.8
-3 -1 2 47.8 4.6
3 -1 -2 41.5 3.7
-3 -1 2 44.6 3.9
3 -1 -2 49.5 4.9
3 -1 -2 42.3 3.2
-3 -1 2 49.6 2.9
3 -1 -2 43.5 2.7
-3 1 2 51.69 4
3 1 -2 47 2.9
3 1 -2 49.4 4.8
3 1 -2 51.49 4.1
-3 1 2 37.5 4.2
-3 1 2 43.8 2.8
3 1 -2 48.1 2.9
-3 1 2 45 2.8
2 -1 -2 15.7 2.6
-2 -1 2 21.9 1.6
-2 -1 2 20.1 1.5
-2 -1 2 20.3 2.5
2 -1 -2 22.8 1.6
2 -1 -2 20 1.6
-2 -1 2 19.1 2.8
2 -1 -2 22.5 3.2
-2 1 2 27.6 2.4
2 1 -2 21.4 1.5
2 1 -2 24.3 1.7
2 1 -2 25.4 2.4
-2 1 2 23.4 2.6
-2 1 2 19.9 1.5
2 1 -2 19 3
1 -1 -2 70.89 3.4
-1 -1 2 58.39 3.5
-1 -1 2 61.49 2.5
1 -1 -2 58.89 2.6
1 -1 -2 57.59 2.5
-1 -1 2 60.89 3.2
1 -1 -2 66.59 3.8
-1 -1 2 59.89 2.5
-1 1 2 61.99 2.6
-1 1 2 52.69 3.4
-1 1 2 61.49 2.5
1 1 -2 59.49 2.5
-1 1 2 59.19 3.1
1 1 -2 66.49 3.7
0 -1 2 3108.89 100.29
0 1 2 3107.49 106.89
0 1 -2 3223.48 99.49
0 1 2 3317.87 108.49
1 -1 2 55.99 2.4
1 -1 2 50.59 1.9
-1 -1 -2 48.6 3.2
-1 -1 -2 53.29 2.2
1 -1 2 51.59 2.6
-1 -1 -2 52.59 2.2
-1 -1 -2 46.3 2.7
-1 1 -2 54.49 2.9
-1 1 -2 51.49 2
-1 1 -2 47.9 2.4
-1 1 -2 52.79 2
1 1 2 49.5 2.7
1 1 2 53.79 2.1
1 1 2 53.39 2.1
2 -1 2 47.2 2.9
2 -1 2 46.1 2.2
2 -1 2 46.1 2.2
-2 -1 -2 49.1 2.5
2 -1 2 53.09 3.6
-2 -1 -2 46.8 2.4
-2 1 -2 44.9 2.2
2 1 2 45.3 2.3
2 1 2 44.6 2.3
-2 1 -2 42.9 3.5
-2 1 -2 47.9 2.3
2 1 2 51.79 3.2
-2 1 -2 48.5 3.1
2 1 2 50.59 3.7
3 -1 2 697.83 23.7
3 1 2 671.93 23.8
-3 1 -2 628.74 23.9
-4 -1 -2 134.29 6.3
4 -1 2 146.59 9
4 -1 2 140.99 7.7
4 -1 2 146.99 6.2
4 -1 2 158.08 6.2
-4 -1 -2 144.49 8.4
-4 -1 -2 138.89 9.6
-4 -1 -2 151.08 6.6
4 1 2 133.39 6
-4 1 -2 148.39 6.3
4 1 2 154.68 8.1
4 1 2 134.49 8.8
-4 1 -2 146.19 9.9
-4 1 -2 133.89 8
-4 1 -2 153.48 6.4
4 1 2 142.89 6.2
-5 -1 -2 152.48 7.1
-5 -1 -2 161.78 11.7
5 -1 2 155.68 6.8
-5 -1 -2 149.69 7.2
5 -1 2 152.58 8.9
5 -1 2 143.19 10.1
5 -1 2 149.39 6.8
-5 -1 -2 144.19 9.4
5 1 2 141.89 8.7
5 1 2 153.88 6.9
5 1 2 143.69 6.7
-5 1 -2 154.88 7
5 1 2 143.89 10.2
-5 1 -2 145.09 7
6 -1 2 12.2 2.1
6 -1 2 8.3 4.2
6 -1 2 20 4
-6 -1 -2 19.9 4.3
6 -1 2 18.5 2.7
-6 -1 -2 14.8 2.5
-6 -1 -2 9.5 4.8
-6 1 -2 20.2 4.2
-6 1 -2 25.3 6.3
6 1 2 19.7 2.7
6 1 2 14 3.4
-6 1 -2 15.6 2.9
6 1 2 11.1 4.4
6 1 2 14.8 3.4
7 -1 2 5.2 1.5
7 -1 2 2.1 1.8
-7 -1 -2 2.9 5.5
7 -1 2 1.7 1.1
7 -1 2 5.7 4.3
7 1 2 3 2.3
7 1 2 4.5 1.4
7 1 2 6.2 1.7
-7 1 -2 -3.4 4.4
7 1 2 -1.9 3.9
8 -1 2 4.3 6.4
8 -1 2 0.6 0.8
-8 -1 -2 -7.6 7.5
8 1 2 -5.3 6.1
8 1 2 3.6 1.3
-8 1 -2 3.9 7
8 -2 -2 13.1 2.6
-8 -2 2 20 8.5
8 -2 -2 8.1 2.3
-8 -2 2 12.4 4.3
8 -2 -2 3.3 6.6
8 -2 -2 21 5.2
8 2 -2 8.3 7.1
8 2 -2 13.3 2.8
8 2 -2 12.5 2.5
-8 2 2 -5.6 6.2
8 2 -2 16.5 4.8
-7 -2 2 1.8 1.3
-7 -2 2 4.2 2.8
7 -2 -2 4.9 1.8
-7 -2 2 -3.7 4.7
7 -2 -2 0.7 1
7 -2 -2 -4.9 4.2
7 -2 -2 1.9 2
-7 -2 2 1.1 1.2
-7 2 2 2.9 1.5
-7 2 2 2.5 2.2
7 2 -2 2.9 3.4
-7 2 2 1.7 1.4
7 2 -2 -0.2 1.3
-7 2 2 -2.1 4.3
7 2 -2 1.4 1.2
7 2 -2 1 1
-6 -2 2 11.9 5.5
6 -2 -2 20.9 3.1
6 -2 -2 21.4 4.5
-6 -2 2 20.1 3
6 -2 -2 16.9 2.7
-6 -2 2 18.7 4.3
-6 -2 2 18.7 2.8
6 -2 -2 10.5 4.8
6 2 -2 18.9 5.5
6 2 -2 16.7 2.7
-6 2 2 16.1 2.6
-6 2 2 15.8 2.6
6 2 -2 17.4 4.1
-6 2 2 26.4 4.9
-6 2 2 21.8 5.8
6 2 -2 15.5 2.6
5 -2 -2 128.49 10.1
-5 -2 2 114.29 9.6
5 -2 -2 112.19 8
5 -2 -2 115.59 6.1
-5 -2 2 114.39 8.2
-5 -2 2 119.29 6.1
5 -2 -2 115.59 6
-5 -2 2 113.59 6.1
5 2 -2 112.39 8
5 2 -2 127.79 6.2
-5 2 2 117.59 6.1
-5 2 2 110.39 5.9
5 2 -2 88.99 8.7
-5 2 2 97.39 7.5
-5 2 2 114.79 9.6
5 2 -2 111.09 5.8
4 -2 -2 0.6 0.6
-4 -2 2 0.9 0.7
-4 -2 2 -0.2 1.9
-4 -2 2 3.4 1.5
4 -2 -2 1.5 0.8
4 -2 -2 3.1 1.5
-4 -2 2 1.5 0.8
-4 2 2 2.6 0.9
-4 2 2 1.3 2.1
-4 2 2 3 1.6
-4 2 2 2.7 0.9
4 2 -2 1.6 0.8
4 2 -2 1.8 1.3
4 2 -2 2.4 0.9
4 2 -2 2.4 1.8
3 -2 -2 30.2 2.3
-3 -2 2 39.7 3.6
3 -2 -2 37.5 4.2
-3 -2 2 27.2 2.2
3 -2 -2 31.8 2.3
-3 -2 2 29.9 4.4
-3 -2 2 34 2.3
3 -2 -2 31.3 4.7
3 2 -2 39.2 4.2
-3 2 2 34.5 2.4
-3 2 2 23.4 3.9
3 2 -2 33.3 3.9
-3 2 2 31 2.2
3 2 -2 33.1 2.3
3 2 -2 27.6 2.2
-3 2 2 34.6 4.6
2 -2 -2 71.89 3.3
-2 -2 2 67.09 3.2
2 -2 -2 66.39 3.2
2 -2 -2 71.79 5
2 -2 -2 66.19 4.1
-2 -2 2 63.29 4.1
-2 2 2 73.59 3.3
2 2 -2 63.99 5.5
2 2 -2 65.09 3.1
-2 2 2 71.29 3.2
2 2 -2 66.39 3.2
2 2 -2 67.89 4.1
-2 2 2 69.49 4.1
-2 2 2 69.19 4.7
-1 -2 2 427.26 14.7
1 -2 -2 436.16 15.1
-1 2 2 426.86 14.9
1 2 -2 456.75 14.9
0 -2 -2 31 1.9
0 -2 -2 30 2.2
0 -2 2 29.9 1.2
0 -2 -2 30.5 2.3
0 -2 -2 27.7 1.5
0 -2 -2 30.1 1.9
0 -2 -2 29.4 1.5
0 -2 2 32.5 1.4
0 -2 2 30.5 1.1
0 2 -2 30.8 1.1
0 2 2 31.4 1.5
0 2 2 32.6 1.5
0 2 -2 30.3 1.5
0 2 -2 29.8 1.1
0 2 -2 30.9 1.3
1 -2 2 724.53 22
-1 2 -2 722.93 22.2
1 2 2 771.72 23.5
-2 -2 -2 607.94 21.9
2 -2 2 629.44 20.7
2 2 2 637.14 21.5
-2 2 -2 644.74 21.1
-3 -2 -2 245.48 11.1
3 -2 2 251.77 10.4
3 -2 2 270.57 11.7
-3 -2 -2 253.27 12.5
-3 -2 -2 268.27 9.4
3 2 2 267.27 10.9
-3 2 -2 274.77 12.1
3 2 2 257.27 11.9
-3 2 -2 263.67 10.8
-4 -2 -2 46.6 3.2
-4 -2 -2 44 3.1
4 -2 2 43.3 3.9
4 -2 2 44.7 4.8
4 -2 2 40 2.7
-4 -2 -2 35.1 5.6
-4 -2 -2 43.4 5.3
4 -2 2 43.9 2.8
-4 2 -2 51.69 5.6
4 2 2 36.8 5.3
-4 2 -2 45 3
-4 2 -2 45 2.9
-4 2 -2 49.5 4.4
4 2 2 40.6 4.6
4 2 2 36.1 2.6
4 2 2 40.9 2.8
-5 -2 -2 2.9 3.3
5 -2 2 2.2 1
-5 -2 -2 2.6 1.2
5 -2 2 0.8 0.7
5 -2 2 1.2 2.2
5 -2 2 2.4 1.6
-5 -2 -2 3.3 2
-5 -2 -2 2 1.1
-5 2 -2 1.7 1.4
5 2 2 -0.2 2.1
-5 2 -2 0.6 0.7
5 2 2 2 0.9
5 2 2 1.9 0.9
5 2 2 3.3 1.6
-5 2 -2 1.9 2.6
-5 2 -2 1.4 0.9
-6 -2 -2 6.1 1.6
-6 -2 -2 8.8 2.9
6 -2 2 11.7 3.1
-6 -2 -2 5.8 4.4
6 -2 2 3.7 1.2
6 -2 2 4.9 1.4
6 -2 2 6.5 3.6
6 2 2 5.4 1.6
6 2 2 4 1.8
6 2 2 10.6 4
7 -2 2 -2 4.1
7 -2 2 0.1 0.7
-7 -2 -2 -0.6 0.4
7 -2 2 0.4 0.7
-7 -2 -2 -5.5 5
7 -2 2 0.5 1.4
7 2 2 0 0.7
7 2 2 2.6 4.1
7 2 2 -1.1 0.8
7 2 2 -0.3 0.6
-8 -2 -2 0.7 8
8 -2 2 -4.6 6.9
-8 2 -2 -2 7.4
8 2 2 2.9 1.4
8 2 2 -0.2 0.8
8 2 2 -8.3 6.1
8 -3 -2 9.2 5.9
-8 -3 2 6.7 7.7
8 -3 -2 15.9 4.4
-8 -3 2 13 4.3
8 -3 -2 11.7 2.5
8 -3 -2 15.9 2.9
-8 3 2 4.7 6.3
8 3 -2 12.1 2.5
8 3 -2 19 8.2
8 3 -2 15.9 4.4
8 3 -2 13.6 2.8
7 -3 -2 4.6 1.7
-7 -3 2 7.5 5.9
7 -3 -2 3.7 2.6
-7 -3 2 5 2.8
-7 -3 2 4.1 1.8
7 -3 -2 4.1 1.6
-7 -3 2 2.8 1.6
7 -3 -2 5 4.8
7 3 -2 0.9 4.7
-7 3 2 3.7 2.6
-7 3 2 3.2 1.4
7 3 -2 2.3 2.2
-7 3 2 1.9 4.8
-7 3 2 4.9 2.1
7 3 -2 2.3 1.4
7 3 -2 2.7 1.4
6 -3 -2 45.6 6.5
-6 -3 2 31.8 3.8
6 -3 -2 29.9 3.8
-6 -3 2 42.3 7.8
-6 -3 2 32.6 3.9
6 -3 -2 34 3.9
-6 -3 2 31.9 5.6
6 -3 -2 33.1 6.5
-6 3 2 28.7 3.6
6 3 -2 30.7 3.7
6 3 -2 37.8 5.9
-6 3 2 41.7 5.9
-6 3 2 34.9 4.9
6 3 -2 31.9 3.8
-6 3 2 28.7 6.6
6 3 -2 26.7 6.1
5 -3 -2 86.69 6.9
-5 -3 2 75.99 4.9
5 -3 -2 69.49 8.9
-5 -3 2 79.89 4.9
5 -3 -2 80.09 4.8
5 -3 -2 82.29 4.9
-5 -3 2 82.19 6.9
-5 -3 2 77.59 8
-5 3 2 73.89 4.6
5 3 -2 70.49 7.3
-5 3 2 81.89 6.6
5 3 -2 80.49 6.6
5 3 -2 91.69 5.1
-5 3 2 87.29 5
5 3 -2 77.09 4.7
-5 3 2 93.69 8.7
-4 -3 2 19.8 2.4
4 -3 -2 18.3 4.2
4 -3 -2 25.3 3.9
4 -3 -2 25.8 2.8
-4 -3 2 20.2 2.4
-4 -3 2 27.4 4.9
-4 -3 2 24.3 3.8
4 -3 -2 18.1 2.3
-4 3 2 34.4 5.3
4 3 -2 19.4 2.3
4 3 -2 33.4 5.2
4 3 -2 24.5 2.2
-4 3 2 25.5 3.9
-4 3 2 24.7 2.3
4 3 -2 23.3 3.7
-4 3 2 25.8 2.8
3 -3 -2 16.7 1.9
-3 -3 2 20.9 3.9
3 -3 -2 15.9 1.9
3 -3 -2 19.7 3.7
-3 -3 2 17.5 2
3 -3 -2 12.1 2.8
-3 -3 2 19.3 3
-3 -3 2 17.9 2
3 3 -2 20.5 2.2
3 3 -2 18.7 2.9
3 3 -2 20 1.7
3 3 -2 14.9 3.1
-3 3 2 18.9 3.6
-3 3 2 18.4 2
-3 3 2 20.5 1.8
-3 3 2 18.8 2.9
2 -3 -2 412.76 15.7
-2 -3 2 409.26 15.7
-2 -3 2 387.36 14.4
-2 3 2 399.36 15.3
2 3 -2 411.06 15.5
-1 -3 2 410.76 14.3
1 -3 -2 432.26 14.9
-1 3 2 428.76 14.8
1 3 -2 407.46 15.2
0 -3 2 68.29 2.6
0 -3 -2 73.89 2.9
0 -3 -2 73.19 3.5
0 -3 -2 79.69 3.6
0 -3 -2 68.29 2.8
0 -3 -2 67.79 3.9
0 -3 -2 71.49 4
0 3 -2 69.69 2.5
0 3 2 77.49 2.9
0 3 2 67.99 2.8
-1 -3 -2 1439.86 44
1 -3 2 1410.06 41.8
-1 3 -2 1497.35 41.9
2 -3 2 0.4 0.5
-2 -3 -2 1.5 0.9
-2 -3 -2 0.8 0.5
2 -3 2 1 0.9
-2 -3 -2 1.2 0.5
2 -3 2 0.3 0.3
2 -3 2 2.2 0.5
-2 -3 -2 1.4 1.1
2 3 2 0.8 0.4
2 3 2 0.4 0.3
-2 3 -2 1.2 0.4
2 3 2 2.4 1.2
-2 3 -2 0.4 0.3
-2 3 -2 0.4 0.5
-2 3 -2 0.4 0.9
2 3 2 1.3 0.8
3 -3 2 625.14 21.5
-3 -3 -2 653.73 21.7
-3 -3 -2 572.84 22.6
3 3 2 573.14 21.9
-3 3 -2 544.95 21.3
-4 -3 -2 22.2 2.5
4 -3 2 14.5 2.7
4 -3 2 19.9 2.2
4 -3 2 19.5 2.2
-4 -3 -2 24.8 4.7
-4 -3 -2 18.7 3.5
4 -3 2 15.9 3.3
-4 -3 -2 22.2 2.5
-4 3 -2 18.7 2.1
-4 3 -2 20.9 4
4 3 2 20.7 3.3
-4 3 -2 15.5 2
4 3 2 19.7 2.2
-4 3 -2 21.2 3.3
4 3 2 20.3 3.9
4 3 2 20.3 2.4
-5 -3 -2 4 1.2
5 -3 2 2.2 1.5
5 -3 2 2.2 0.9
-5 -3 -2 -0.4 0.9
-5 -3 -2 2.9 1.2
5 -3 2 4.3 1.2
5 -3 2 3.8 2.8
-5 -3 -2 -1.6 2.8
5 3 2 1.7 0.9
-5 3 -2 3.6 1.2
-5 3 -2 2.8 1.8
-5 3 -2 1.6 0.9
5 3 2 -4 2.1
5 3 2 3.3 1.8
5 3 2 1.5 0.9
-5 3 -2 3 2.7
-6 -3 -2 6.9 2.7
6 -3 2 3.3 1.2
-6 -3 -2 2.5 1.3
-6 -3 -2 1.7 4.1
6 -3 2 3.7 1.2
6 -3 2 4.2 2.1
6 -3 2 3.5 3.2
-6 3 -2 5.2 2.3
6 3 2 6.8 2.3
6 3 2 2.6 1.1
6 3 2 4.9 3.4
-6 3 -2 4.4 3.5
-7 -3 -2 1.7 5.6
7 -3 2 1 1
7 -3 2 1.6 1.8
7 -3 2 0.5 0.8
7 -3 2 -1.5 4.6
7 3 2 1.3 1
7 3 2 3.7 4.3
-7 3 -2 3.1 4.7
7 3 2 3.4 2.3
-7 3 -2 -0.4 0.3
7 3 2 0.3 0.8
8 -3 2 11.5 3.5
8 -3 2 10 7
-8 -3 -2 0.7 8.2
8 3 2 12.8 2.5
8 3 2 10 2.3
8 3 2 17.7 7.1
-8 -4 2 27.4 9.6
8 -4 -2 13.6 2.9
8 -4 -2 7.9 2
-8 -4 2 10.6 4.2
8 -4 -2 10.5 3.6
-8 -4 2 13.2 3.4
8 -4 -2 1.9 6.6
-8 4 2 -0.8 6.4
8 4 -2 12.4 2.8
8 4 -2 8 5.7
8 4 -2 9.3 2.4
8 4 -2 8.6 3.3
7 -4 -2 126.89 9.8
-7 -4 2 109.89 7
-7 -4 2 125.99 12.6
7 -4 -2 120.79 7.1
7 -4 -2 102.69 11.8
-7 -4 2 110.79 7.1
7 -4 -2 115.09 6.9
-7 4 2 120.09 7
7 4 -2 125.09 12.5
-7 4 2 107.69 11.8
-7 4 2 119.79 6.9
7 4 -2 119.79 6.9
-7 4 2 103.89 8.8
7 4 -2 121.09 7
6 -4 -2 192.68 11.8
-6 -4 2 191.98 9.2
6 -4 -2 186.88 14
-6 -4 2 177.48 8.8
-6 -4 2 180.48 14.2
-6 -4 2 176.88 11.7
6 -4 -2 178.38 8.7
6 -4 -2 185.48 8.9
6 4 -2 173.08 13
-6 4 2 187.38 11.4
6 4 -2 182.78 8.7
6 4 -2 185.48 8.6
-6 4 2 177.08 8.5
-6 4 2 187.58 13.6
6 4 -2 188.28 11.5
-5 -4 2 2.6 2.6
5 -4 -2 0.2 1.3
5 -4 -2 1.2 1
-5 -4 2 -0.4 1.2
-5 -4 2 0.3 0.8
-5 -4 2 1.7 1
5 -4 -2 0.9 0.8
-5 4 2 0.5 0.8
5 4 -2 1.6 1.6
5 4 -2 1.4 1
-5 4 2 0.5 1.4
-5 4 2 -0.9 1.6
-5 4 2 1.4 0.9
5 4 -2 1 0.8
5 4 -2 -0.6 2.6
4 -4 -2 28 4.3
-4 -4 2 25.2 2.8
-4 -4 2 27.1 5
4 -4 -2 23.3 2.7
-4 -4 2 22.1 2.6
4 -4 -2 27.4 5.1
-4 -4 2 32.6 4.5
4 -4 -2 23.9 2.7
4 4 -2 30 4.3
-4 4 2 16.1 3.8
-4 4 2 25.1 2.2
4 4 -2 17.5 2.2
-4 4 2 21.7 2.9
4 4 -2 24.5 4.6
4 4 -2 21.8 2.5
-4 4 2 25.4 4.7
-3 -4 2 433.76 18
-3 -4 2 441.46 16.5
3 -4 -2 385.86 15.9
3 -4 -2 413.56 17.6
-3 4 2 408.26 17
3 4 -2 438.66 16.2
3 4 -2 422.96 17.5
-3 4 2 419.96 15.9
-2 -4 2 77.09 3.4
-2 -4 2 63.99 4.9
2 -4 -2 75.79 4.5
2 -4 -2 84.99 5.6
2 -4 -2 67.09 3.4
-2 -4 2 71.89 3.4
-2 -4 2 70.09 4.4
2 -4 -2 71.29 3.4
-2 4 2 72.69 3.4
2 4 -2 79.59 5.2
2 4 -2 75.19 3.3
2 4 -2 65.49 4.2
-2 4 2 77.19 3.5
-2 4 2 80.89 4.5
-2 4 2 69.59 4.9
2 4 -2 71.29 3.3
1 -4 -2 97.29 4.5
1 -4 -2 76.89 3.4
1 -4 -2 88.19 3.5
1 -4 -2 91.99 5.1
-1 -4 2 74.89 3.9
-1 -4 2 83.69 3.2
-1 -4 2 82.59 4.5
1 4 -2 78.69 3.1
-1 4 2 87.49 4.9
-1 4 2 91.19 3.5
1 4 -2 85.39 3.9
1 4 -2 84.29 4.4
-1 4 2 85.49 4.3
0 -4 2 4285.87 125.59
0 4 2 4219.78 148.89
0 4 -2 4293.47 127.99
0 4 2 3963.2 146.49
1 -4 2 298.47 9.6
-1 -4 -2 295.87 11.7
1 4 2 316.47 11.8
-1 4 -2 305.67 9.5
2 -4 2 556.24 18.4
-2 -4 -2 537.65 20.1
2 4 2 563.34 19.8
-2 4 -2 539.15 18.3
3 -4 2 186.98 9.2
-3 -4 -2 184.68 7.4
3 -4 2 177.18 6.7
3 -4 2 193.68 8.3
-3 -4 -2 181.08 7.2
3 -4 2 194.58 6.9
-3 -4 -2 176.58 10.3
-3 -4 -2 166.68 8.9
-3 4 -2 197.98 6.8
-3 4 -2 174.08 9
3 4 2 182.58 7
-3 4 -2 181.48 8.2
3 4 2 195.28 8.9
-3 4 -2 198.98 6.9
3 4 2 193.98 7.1
3 4 2 181.28 9.7
4 -4 2 167.08 6.7
-4 -4 -2 166.98 7.4
-4 -4 -2 179.68 9.8
-4 -4 -2 183.38 11.5
4 -4 2 168.98 6.8
4 -4 2 170.28 8.5
4 -4 2 175.28 9.9
-4 -4 -2 156.78 7.1
4 4 2 156.28 9.9
-4 4 -2 170.38 6.8
4 4 2 163.28 8.8
4 4 2 167.38 6.9
-4 4 -2 164.38 6.9
4 4 2 171.78 7
-4 4 -2 154.98 9.6
-4 4 -2 165.78 8.6
5 -4 2 22.8 2.6
5 -4 2 20.2 2.5
5 -4 2 23 3.8
-5 -4 -2 32.3 5.2
-5 -4 -2 30 6.3
-5 -4 -2 25.6 3.3
5 -4 2 25.7 4.9
-5 -4 -2 27.7 3.3
-5 4 -2 30 5.3
5 4 2 24.8 2.8
5 4 2 24.2 2.8
-5 4 -2 26.3 4.2
-5 4 -2 22.4 2.6
5 4 2 25.5 4.9
5 4 2 30.7 4.6
-5 4 -2 19.5 2.5
6 -4 2 2 1.5
6 -4 2 1.8 0.9
-6 -4 -2 1.4 1.9
-6 -4 -2 2.1 1.2
-6 -4 -2 1.5 4.6
6 -4 2 -0.6 3.1
6 -4 2 0.4 0.7
-6 4 -2 1.6 1.5
6 4 2 0.8 0.7
6 4 2 -2.1 2.8
-6 4 -2 3 3.3
6 4 2 -0.5 1.1
-7 -4 -2 -0.5 0.4
7 -4 2 -0.8 0.8
7 -4 2 -0.7 0.5
7 -4 2 0.1 0.6
-7 -4 -2 -5.1 6.1
7 -4 2 2.6 4.5
7 4 2 0.2 0.8
7 4 2 1.3 1.6
-7 4 -2 -0.3 0.3
-7 4 -2 2.7 4.7
7 4 2 0 0.8
7 4 2 -4.4 4.3
8 -4 2 2.6 2.1
8 4 2 5.4 1.7
-8 4 -2 10.1 7.5
8 -5 -2 16.2 7.7
8 -5 -2 5.5 3.4
-8 -5 2 10 2.7
-8 -5 2 5.9 3.3
8 -5 -2 13.5 2.9
8 -5 -2 12.7 2.6
8 5 -2 7.9 2
-8 5 2 6.5 6.7
8 5 -2 12.8 2.6
8 5 -2 15.6 4.4
7 -5 -2 6.4 1.7
-7 -5 2 6.1 3.3
7 -5 -2 7.4 1.8
-7 -5 2 13.5 6.1
-7 -5 2 3.7 1.6
7 -5 -2 9.3 3.3
7 -5 -2 12.9 6
-7 -5 2 6.6 1.9
7 5 -2 2.3 1.3
7 5 -2 5.6 1.8
-7 5 2 7.3 2.8
7 5 -2 2.7 5.3
7 5 -2 3.6 2.3
-7 5 2 6.1 1.8
-7 5 2 4.7 5.3
-6 -5 2 91.09 11.9
6 -5 -2 76.69 10.4
6 -5 -2 93.79 6.6
6 -5 -2 91.09 5.6
6 -5 -2 85.99 7.8
-6 -5 2 81.19 5.5
-6 -5 2 79.09 9.2
-6 -5 2 81.19 5.5
6 5 -2 70.59 8.3
-6 5 2 99.69 9.6
-6 5 2 80.79 5.2
-6 5 2 88.39 7.5
6 5 -2 88.79 5.5
6 5 -2 77.09 8.6
6 5 -2 77.69 5.1
5 -5 -2 0.6 1.2
-5 -5 2 -0.6 1.3
5 -5 -2 -0.5 0.5
-5 -5 2 0.3 2.9
-5 -5 2 -0.3 0.7
5 -5 -2 0.2 0.7
-5 -5 2 -0.5 0.6
5 -5 -2 0.2 2.6
5 5 -2 0.2 0.7
-5 5 2 0.2 0.7
5 5 -2 0.5 1.2
5 5 -2 1.1 0.9
-5 5 2 0.7 1.4
-5 5 2 -0.8 1.6
-5 5 2 -0.4 0.6
5 5 -2 0.2 2
-4 -5 2 80.69 4.5
-4 -5 2 81.19 7.6
4 -5 -2 84.49 6.4
4 -5 -2 71.89 4.3
4 -5 -2 83.29 7.3
-4 -5 2 72.79 4.4
4 -5 -2 77.59 4.4
-4 -5 2 77.19 6.1
4 5 -2 81.39 4.4
-4 5 2 79.09 5.7
4 5 -2 77.89 4.3
4 5 -2 81.89 7.1
-4 5 2 68.29 4.1
-4 5 2 73.39 4.2
4 5 -2 72.89 5.7
-4 5 2 75.79 6.8
-3 -5 2 3.6 1
3 -5 -2 3.3 0.9
-3 -5 2 2.8 1.4
-3 -5 2 3.4 0.9
-3 -5 2 1.9 1.7
3 -5 -2 3.3 0.9
3 -5 -2 4.7 1.6
3 -5 -2 3.6 2.2
-3 5 2 3.6 1.3
3 5 -2 3.3 0.9
3 5 -2 7.1 1.8
3 5 -2 2.6 1.8
3 5 -2 5.2 1
-3 5 2 2.6 0.8
-3 5 2 4 1
-3 5 2 3.6 1.8
-2 -5 2 54.09 4.4
2 -5 -2 47.8 3.6
2 -5 -2 51.59 2.8
2 -5 -2 55.49 2.9
-2 -5 2 50.29 2.7
-2 -5 2 51.19 3.7
2 -5 -2 59.69 4.7
-2 -5 2 52.79 2.8
2 5 -2 54.09 4.3
2 5 -2 51.29 3.5
2 5 -2 46.9 2.5
-2 5 2 47.6 3.5
-2 5 2 51.99 2.8
-2 5 2 51.09 2.7
-2 5 2 56.59 4.4
2 5 -2 44.7 2.5
1 -5 -2 2.4 0.6
-1 -5 2 2.9 1.1
1 -5 -2 2.5 0.9
-1 -5 2 3.2 0.6
-1 -5 2 3.5 0.6
-1 -5 2 2.6 0.8
1 -5 -2 2.8 0.6
1 -5 -2 4.3 1.4
1 5 -2 2.5 0.8
1 5 -2 1.9 0.4
-1 5 2 3.2 1.2
-1 5 2 3.1 1
1 5 -2 2.6 1
-1 5 2 2.5 0.6
-1 5 2 1.9 0.5
1 5 -2 2.7 0.5
0 -5 2 1689.93 48.8
1 -5 2 4670.83 144.69
-1 -5 -2 4538.95 171.48
-1 5 -2 4937.71 148.29
1 5 2 4836.52 173.68
2 -5 2 40.1 2
-2 -5 -2 36.8 3.9
-2 -5 -2 39.5 2.4
-2 -5 -2 34.7 2.3
2 -5 2 35.5 2.8
2 -5 2 39.2 1.9
2 -5 2 46.4 3.3
-2 -5 -2 35.7 3.2
-2 5 -2 38.2 2.9
-2 5 -2 35.8 1.8
2 5 2 39.6 2.3
-2 5 -2 37.1 1.8
2 5 2 36.7 2.2
2 5 2 41 3.8
2 5 2 37.7 3.1
-3 -5 -2 4 1
3 -5 2 3.4 1.2
-3 -5 -2 5.5 1.8
-3 -5 -2 2.2 2.2
-3 -5 -2 4.6 1.1
3 -5 2 3.4 0.8
3 -5 2 3.9 0.9
3 -5 2 4 1.8
-3 5 -2 5 0.9
3 5 2 7.6 2
3 5 2 4.2 1
-3 5 -2 5.5 1.5
3 5 2 5.1 1
3 5 2 1.5 1.7
-3 5 -2 2 0.6
-3 5 -2 4 1.9
-4 -5 -2 12.6 2.1
-4 -5 -2 11.8 1.9
4 -5 2 12 1.7
-4 -5 -2 11.6 3
4 -5 2 14 3.1
4 -5 2 14.5 2.6
4 -5 2 13.7 1.8
-4 -5 -2 12.7 3.8
4 5 2 20.6 4.3
-4 5 -2 14.3 2.7
4 5 2 14.1 2
-4 5 -2 14.3 1.9
-4 5 -2 15.6 1.9
-4 5 -2 6.3 2.6
4 5 2 13.7 1.9
5 -5 2 21.6 2.6
-5 -5 -2 30.8 3.6
5 -5 2 21.4 3.8
-5 -5 -2 17.1 3.9
-5 -5 -2 24 5.7
5 -5 2 28.5 2.5
5 -5 2 26.3 5.1
-5 5 -2 19.7 4.8
-5 5 -2 25.7 4.1
5 5 2 23.5 5
5 5 2 22.8 2.7
5 5 2 23.4 4
5 5 2 23 2.7
6 -5 2 0.7 0.8
6 -5 2 1.1 1.6
-6 -5 -2 2.5 1.3
6 -5 2 4.7 1.4
-6 -5 -2 4.4 2.6
-6 -5 -2 11.8 5.5
6 -5 2 4 4
6 5 2 -3.2 3.2
-6 5 -2 3.5 2.1
6 5 2 2 1.1
6 5 2 2 1.8
-6 5 -2 0.2 2.9
7 -5 2 0 1.1
7 -5 2 -7.7 4.1
7 -5 2 1.3 1
7 -5 2 -0.1 0.7
-7 -5 -2 4.9 6.7
-7 -5 -2 -0.7 0.5
7 5 2 -0.6 0.5
7 5 2 0.9 4.9
-7 5 -2 -1 4.9
-7 5 -2 0.7 1.1
7 5 2 0 0.7
7 5 2 0.4 1.4
8 -6 -2 15.8 3
-8 -6 2 13.6 3.6
8 -6 -2 14.8 4.5
-8 -6 2 21.4 9.3
8 -6 -2 7.5 7.6
-8 -6 2 12.7 4.5
8 -6 -2 13.4 2.8
8 6 -2 20.9 8.6
8 6 -2 11.1 2.5
-8 6 2 0.2 6.3
8 6 -2 12.1 2.6
8 6 -2 14.8 4.1
-7 -6 2 -1.1 0.6
7 -6 -2 -0.2 0.7
-7 -6 2 2.3 1.4
-7 -6 2 0 1.6
-7 -6 2 -1.1 5.5
7 -6 -2 -1.4 0.9
7 -6 -2 0.2 5
7 -6 -2 -0.4 0.7
7 6 -2 0.4 1.5
-7 6 2 6.8 5.5
7 6 -2 -0.1 0.8
-7 6 2 1.5 1.9
-7 6 2 -0.6 0.5
7 6 -2 0.2 0.8
7 6 -2 4.9 5.1
6 -6 -2 152.28 7.8
-6 -6 2 161.08 8.2
6 -6 -2 154.28 14.6
-6 -6 2 152.68 8.1
-6 -6 2 173.48 14.1
6 -6 -2 143.09 10.3
6 -6 -2 152.28 8.4
-6 6 2 157.48 7.7
6 6 -2 151.28 7.6
6 6 -2 160.18 7.9
6 6 -2 132.69 11.9
-6 6 2 162.98 12.5
-6 6 2 134.49 9.5
5 -6 -2 31.8 5.2
5 -6 -2 33.2 3.7
5 -6 -2 24.8 5.5
-5 -6 2 28.1 3.4
-5 -6 2 42.8 7.1
5 -6 -2 30.4 3.5
-5 -6 2 23.2 4.5
-5 -6 2 29.1 3.5
-5 6 2 29.6 3.3
5 6 -2 29.7 3.3
5 6 -2 27.9 4.7
-5 6 2 29.4 3.4
-5 6 2 40.9 6.5
5 6 -2 26.8 3.2
5 6 -2 34.6 6.3
4 -6 -2 22.7 2.7
4 -6 -2 40.4 5.2
-4 -6 2 26.4 4.2
-4 -6 2 29.2 2.7
4 -6 -2 38.3 5.9
-4 -6 2 35.5 5.9
4 -6 -2 25.7 2.9
-4 -6 2 27.2 2.5
4 6 -2 36 5.6
-4 6 2 32.8 4.4
4 6 -2 34.4 4.5
-4 6 2 28.5 2.5
4 6 -2 32.4 2.6
-4 6 2 32 2.6
-4 6 2 24.5 4.2
4 6 -2 26.5 2.3
3 -6 -2 313.97 13
3 -6 -2 294.57 10.7
3 -6 -2 308.77 14.4
-3 -6 2 326.77 14.9
-3 -6 2 274.47 12.6
-3 6 2 319.27 12.6
3 6 -2 284.57 12.4
3 6 -2 289.17 10.4
-3 6 2 297.77 13.6
3 6 -2 302.97 14
-3 6 2 299.17 10.6
-2 -6 2 147.29 5.6
2 -6 -2 159.78 7.3
-2 -6 2 148.49 5.7
2 -6 -2 139.89 7.9
-2 -6 2 140.49 7
2 -6 -2 140.49 5.8
-2 -6 2 141.39 7.9
2 -6 -2 141.69 5.7
2 6 -2 141.29 6.7
-2 6 2 146.69 5.7
-2 6 2 147.39 6.9
-2 6 2 147.19 5.7
2 6 -2 147.09 7.7
2 6 -2 135.29 5.4
-2 6 2 135.59 7.6
2 6 -2 141.09 5.4
1 -6 -2 139.79 5.4
-1 -6 2 130.69 6.5
1 -6 -2 148.79 7.4
-1 -6 2 141.59 6
1 -6 -2 140.19 5.4
1 -6 -2 134.89 6.4
1 6 -2 152.48 5.9
-1 6 2 156.98 7.4
-1 6 2 146.59 6.5
1 6 -2 141.69 6.4
-1 6 2 148.09 5.4
-1 6 2 136.19 5.3
0 -6 -2 44.2 2.5
0 -6 -2 51.09 2.6
0 -6 -2 58.19 3.6
0 -6 -2 57.89 4.1
0 -6 2 54.99 2
0 -6 2 52.59 2
0 -6 -2 57.49 4.1
0 -6 -2 54.19 3.4
0 -6 2 50.39 2
0 -6 2 49.1 2.4
0 -6 2 51.59 2
0 -6 2 51.69 2.8
0 6 2 54.89 2.6
0 6 -2 52.99 2.7
0 6 2 55.09 2.6
0 6 -2 53.19 2.4
-1 -6 -2 80.69 3.5
-1 -6 -2 89.99 4.9
-1 -6 -2 90.49 3.6
1 -6 2 86.09 3.8
1 -6 2 80.19 2.9
-1 -6 -2 85.79 3.6
1 -6 2 78.29 3.3
-1 -6 -2 77.39 5.2
1 -6 2 78.79 2.8
1 6 2 80.29 3.5
1 6 2 77.49 5.2
1 6 2 76.39 4.5
-2 -6 -2 334.17 13
2 -6 2 324.67 12.1
-2 -6 -2 309.07 14
2 6 2 339.37 12.9
2 6 2 317.87 13.6
-2 6 -2 314.57 11.5
3 -6 2 591.34 20.8
-3 -6 -2 499.95 22.5
-3 -6 -2 544.55 22.7
3 6 2 567.94 21.9
-3 6 -2 553.54 20
3 6 2 595.24 20.6
4 -6 2 18.4 3
-4 -6 -2 24.1 2.9
-4 -6 -2 24.2 5
-4 -6 -2 19.3 3.8
4 -6 2 22 4
-4 -6 -2 14.9 2.2
4 -6 2 17.8 2.1
4 -6 2 19.5 2.1
-4 6 -2 21.6 1.9
4 6 2 17.6 2.2
4 6 2 20.1 3.5
-4 6 -2 18.2 2.9
-4 6 -2 18.2 3.7
4 6 2 20.8 2.4
-4 6 -2 17.1 2
4 6 2 19.1 3.9
-5 -6 -2 0.1 1.4
5 -6 2 0.7 0.7
-5 -6 -2 -2.2 3.2
5 -6 2 0.3 2.6
5 -6 2 2.3 1.5
-5 -6 -2 3.6 1.2
5 -6 2 1.6 0.9
-5 6 -2 -0.4 2.2
-5 6 -2 0.5 1.2
-5 6 -2 0.6 0.7
5 6 2 1.6 1.5
5 6 2 1 0.8
5 6 2 -0.7 1.9
5 6 2 1.1 0.8
-6 -6 -2 1 0.9
6 -6 2 0.7 0.8
6 -6 2 0.3 0.7
6 -6 2 -3 2.9
6 -6 2 0.3 1.2
-6 -6 -2 0 1.5
-6 -6 -2 8 4.8
-6 6 -2 1.5 1.6
6 6 2 1.3 0.9
6 6 2 0.4 1.4
6 6 2 3.2 3.8
-6 6 -2 2.5 3.7
-7 -6 -2 -1 6.9
7 -6 2 9.5 1.9
7 -6 2 10 3
7 -6 2 20.7 6.7
7 -6 2 6.5 1.7
7 6 2 4.7 4.4
7 6 2 6 1.7
7 6 2 2.1 1.8
7 6 2 8.6 1.9
-7 6 -2 -2.9 4.2
8 -7 -2 1 1.9
8 -7 -2 -3.7 6.8
-8 -7 2 1.8 2.7
-8 -7 2 -10 8.6
8 -7 -2 -0.1 1
-8 -7 2 0.7 1
8 -7 -2 1.5 1.4
-8 7 2 -0.1 0.4
-8 7 2 -2.7 6.8
8 7 -2 0.7 1.1
8 7 -2 5.5 7.1
8 7 -2 1 2
8 7 -2 0.6 1.1
-7 -7 2 6.8 3.7
-7 -7 2 2.9 6.5
7 -7 -2 2.4 2.2
-7 -7 2 2.6 1.6
7 -7 -2 2.2 4.2
7 -7 -2 2.5 1.3
7 -7 -2 3.7 1.4
-7 -7 2 6.9 2.2
7 7 -2 3.6 1.6
7 7 -2 5 1.6
-7 7 2 6.8 2.1
7 7 -2 2.3 5.8
7 7 -2 3.2 2.5
-7 7 2 11.5 6.1
-7 7 2 4.4 2.5
-6 -7 2 12.8 2.7
6 -7 -2 16 2.8
-6 -7 2 14 2.7
6 -7 -2 11.8 2.4
6 -7 -2 11.7 4.4
-6 -7 2 7.9 5.3
6 -7 -2 16.3 3.9
-6 -7 2 26.6 5.2
6 7 -2 12.7 2.3
6 7 -2 15.1 5.2
-6 7 2 28 6
-6 7 2 13.1 2.3
-6 7 2 15.4 3.5
6 7 -2 9.1 2.9
6 7 -2 14.4 2.5
5 -7 -2 37.9 3.4
5 -7 -2 57.29 7
-5 -7 2 39.9 7.2
5 -7 -2 35.6 3.3
-5 -7 2 46.4 3.7
-5 -7 2 40.2 6
-5 -7 2 39.3 3.4
5 -7 -2 48.8 7.9
-5 7 2 43 6.6
5 7 -2 41.3 3.4
-5 7 2 46.6 3.5
-5 7 2 37.1 3.2
5 7 -2 43 3.4
5 7 -2 48.4 6.2
5 7 -2 36.9 6.5
-5 7 2 43.1 5.6
4 -7 -2 0.9 1.2
-4 -7 2 1.1 0.8
4 -7 -2 2.2 2.5
-4 -7 2 1.1 1.3
4 -7 -2 0.3 0.7
4 -7 -2 2.5 0.9
-4 -7 2 -0.6 1.7
-4 -7 2 1 0.8
-4 7 2 3.4 2.2
-4 7 2 2.3 1.1
4 7 -2 1.3 0.8
4 7 -2 0.4 1.1
-4 7 2 2.1 0.9
4 7 -2 5.1 2.7
4 7 -2 1.4 0.8
-4 7 2 0 0.6
-3 -7 2 26.1 2.2
3 -7 -2 25.8 2.2
-3 -7 2 19 4
3 -7 -2 24.7 2.2
3 -7 -2 27.1 3.9
3 -7 -2 22.9 4.3
-3 -7 2 26.9 3.8
-3 -7 2 26.6 2.2
-3 7 2 27.3 2.2
3 7 -2 26.3 3.6
-3 7 2 28.4 2.2
-3 7 2 28.7 3.7
3 7 -2 25.5 2.1
3 7 -2 23.9 4
3 7 -2 25.8 2
-3 7 2 24.7 4
2 -7 -2 1185.08 38.1
-2 -7 2 1145.49 37.7
-2 7 2 1147.79 37.4
2 7 -2 1114.39 36.9
-1 -7 2 211.08 8.2
1 -7 -2 209.88 9.7
1 -7 -2 221.38 8.9
-1 -7 2 205.48 9
1 7 -2 206.08 7.9
1 7 -2 201.68 8.5
-1 7 2 215.88 8.7
-1 7 2 204.68 9.5
0 -7 -2 300.87 12.1
0 -7 -2 290.47 12
0 -7 2 286.87 10.1
0 -7 -2 300.07 11
0 -7 -2 265.47 10.8
0 7 -2 284.07 9.9
-1 -7 -2 0.1 0.4
1 -7 2 0.3 0.4
-1 -7 -2 0.2 0.7
1 -7 2 0.3 0.3
1 -7 2 0 0.2
-1 -7 -2 -0.4 0.3
-1 -7 -2 0.5 0.5
-1 -7 -2 0 0.3
1 -7 2 0.2 0.2
-1 -7 -2 0.1 1.3
1 -7 2 -0.2 0.6
1 -7 2 0.4 0.6
-1 7 -2 0.3 0.2
-1 7 -2 0 0.2
1 7 2 -0.4 0.6
1 7 2 1 1.2
-2 -7 -2 11.5 1.6
2 -7 2 11.1 2.1
2 -7 2 10.2 1.6
-2 -7 -2 10.3 1.5
-2 -7 -2 6.3 2.4
2 -7 2 10.2 1.1
-2 -7 -2 9.3 2.1
2 -7 2 10.8 1.2
-2 7 -2 10.2 0.9
2 7 2 10.8 1.5
2 7 2 11.3 2.2
-2 7 -2 15.3 1.4
-2 7 -2 9.2 0.8
-2 7 -2 12.6 1.8
2 7 2 7 2.1
2 7 2 7.9 1.4
-3 -7 -2 269.77 12.8
-3 -7 -2 288.07 10.5
3 -7 2 267.87 11.2
3 -7 2 288.57 12.6
3 7 2 298.17 12.5
-3 7 -2 283.77 9.5
3 7 2 297.27 15.7
-3 7 -2 297.57 11
-3 7 -2 282.27 11.9
4 -7 2 97.49 7.2
4 -7 2 96.79 6.5
-4 -7 -2 92.29 5.2
4 -7 2 86.39 4.5
4 -7 2 93.29 4.6
-4 -7 -2 97.09 8.9
-4 -7 -2 98.39 5.4
-4 -7 -2 95.89 7.3
4 7 2 89.69 6.5
-4 7 -2 115.09 7.4
4 7 2 91.69 4.9
-4 7 -2 87.49 4.4
-4 7 -2 93.59 5.8
4 7 2 108.49 8.4
4 7 2 91.39 4.8
-4 7 -2 95.49 4.4
-5 -7 -2 97.49 5.8
5 -7 2 91.19 5
-5 -7 -2 91.59 7.8
-5 -7 -2 73.19 10.2
5 -7 2 96.79 5.1
-5 -7 -2 102.29 5.8
5 -7 2 105.09 8.7
5 7 2 87.19 5.2
-5 7 -2 107.69 6.1
-5 7 -2 100.19 8
5 7 2 105.79 9.1
-5 7 -2 92.89 4.9
5 7 2 98.69 7.2
-5 7 -2 97.49 7.6
5 7 2 99.89 5.3
-6 -7 -2 -1.2 0.9
-6 -7 -2 -2.9 4.7
6 -7 2 -0.6 3.5
-6 -7 -2 0.3 0.6
-6 -7 -2 0.5 1
6 -7 2 -0.5 0.5
6 -7 2 0.7 0.8
-6 7 -2 0.6 0.6
6 7 2 0.9 1.5
6 7 2 -4.5 3.4
-6 7 -2 4.8 3.1
6 7 2 -0.5 0.6
6 7 2 -0.8 0.5
-6 7 -2 0.7 0.6
7 -7 2 4.5 5.2
7 -7 2 5.2 1.6
7 -7 2 4.9 1.5
-7 -7 -2 -0.1 7
7 7 2 2.6 4.2
7 7 2 7.4 1.8
7 7 2 10 3
-7 7 -2 -1.6 4.3
7 7 2 6.8 1.8
-8 -8 2 0.1 1.2
8 -8 -2 0.1 0.9
-8 -8 2 0 10
-8 -8 2 -0.3 1.7
8 -8 -2 -1.9 1
8 -8 -2 -2.4 7.5
-8 8 2 -2.1 6.9
-8 8 2 -0.1 0.6
8 8 -2 0.3 0.9
8 8 -2 0.3 1
8 8 -2 -0.6 1.4
8 8 -2 -14.6 6.7
-7 -8 2 22.1 5.2
-7 -8 2 31.4 5
7 -8 -2 24.6 5.4
-7 -8 2 21.3 3.5
7 -8 -2 24.3 3.6
-7 -8 2 21.5 7.1
7 -8 -2 23.1 8
7 -8 -2 23.4 3.5
7 8 -2 23.3 3.4
7 8 -2 26.9 5.4
7 8 -2 24.2 3.5
7 8 -2 21.9 6.5
-6 -8 2 2.3 1.3
-6 -8 2 6.1 5
6 -8 -2 8.8 4.1
6 -8 -2 6.9 1.9
-6 -8 2 5.8 1.7
-6 -8 2 1.8 2.4
-6 8 2 7.7 3.1
6 8 -2 2.1 2.1
6 8 -2 5.6 1.6
6 8 -2 21.1 5.8
-6 8 2 5.5 3.9
6 8 -2 7.1 1.7
-6 8 2 8.1 1.8
-5 -8 2 25.4 3.3
-5 -8 2 25.3 3.3
-5 -8 2 22.1 5.7
5 -8 -2 21.9 2.9
5 -8 -2 24.9 3.1
5 -8 -2 20.4 4
-5 -8 2 30.5 6.5
5 -8 -2 27.2 5.9
-5 8 2 22.5 2.9
5 8 -2 21.3 4.8
-5 8 2 24 3
5 8 -2 25.4 3.1
-5 8 2 32.4 5.9
-5 8 2 25.1 4.2
5 8 -2 19.1 4.7
5 8 -2 34 2.9
4 -8 -2 1.5 0.9
-4 -8 2 6.9 2.3
4 -8 -2 2.2 2.4
4 -8 -2 1.7 1
-4 -8 2 3.2 1.1
-4 -8 2 3.9 3.2
-4 -8 2 2.1 1.1
4 -8 -2 2.3 1.6
-4 8 2 2.4 1
-4 8 2 0.5 1.2
4 8 -2 1.2 1.3
4 8 -2 2.6 1
4 8 -2 2.3 0.9
-4 8 2 3.3 1.1
4 8 -2 3.7 2.4
-4 8 2 1.6 2.2
-3 -8 2 285.37 14.2
3 -8 -2 261.87 12.1
3 -8 -2 261.67 13.6
-3 -8 2 274.47 10.2
-3 -8 2 268.97 10
3 -8 -2 257.27 10
-3 -8 2 295.37 12.6
3 8 -2 295.87 13.5
-3 8 2 272.37 11.7
-3 8 2 276.77 13.1
3 8 -2 277.77 11.9
-3 8 2 263.77 9.8
-3 8 2 273.57 10
3 8 -2 250.67 9.5
2 -8 -2 49 2.9
-2 -8 2 46.9 2.8
2 -8 -2 47.4 2.9
2 -8 -2 45.2 4.4
-2 -8 2 47.4 2.7
-2 -8 2 48.3 3.8
-2 -8 2 46.5 4.5
2 -8 -2 44.9 3.7
2 8 -2 45.5 2.5
-2 8 2 48.9 2.8
2 8 -2 42.4 3.3
-2 8 2 44.6 2.7
2 8 -2 49.99 4.2
2 8 -2 44.4 2.5
-2 8 2 42.8 4.3
-2 8 2 43.3 3.6
-1 -8 2 1.5 0.5
-1 -8 2 2 0.6
-1 -8 2 1 1.1
1 -8 -2 2.2 0.7
1 -8 -2 1.8 0.7
-1 -8 2 1.4 0.8
1 -8 -2 0.6 1.2
1 -8 -2 2.9 1.1
1 8 -2 1.2 0.4
1 8 -2 3.1 1.2
1 8 -2 2 0.8
1 8 -2 2.2 0.5
-1 8 2 0.7 0.5
-1 8 2 2.2 0.7
0 -8 2 7.5 0.8
0 -8 -2 7 1.7
0 -8 -2 7.1 2
0 -8 -2 8 1.3
0 -8 2 7.9 1.2
0 -8 -2 6.4 1.6
0 -8 -2 7.6 1.1
0 -8 2 7.5 0.8
0 -8 -2 7.6 1.2
0 -8 2 8.5 0.8
0 -8 2 8.5 0.9
0 -8 2 7.7 1.5
0 -8 -2 8 2
0 8 -2 8.3 1.3
0 8 2 8.1 1.2
0 8 2 8.8 1.3
0 8 -2 7.1 1.4
1 -8 2 403.26 13.5
1 -8 2 391.26 13.2
-1 -8 -2 403.06 14.9
-1 -8 -2 416.36 16.3
1 8 2 388.06 14.7
1 8 2 380.26 15.7
-2 -8 -2 261.57 9.5
-2 -8 -2 267.27 11.6
-2 -8 -2 271.07 13
2 -8 2 255.97 9.7
-2 8 -2 244.28 10.8
2 8 2 276.97 11.4
2 8 2 273.57 12.5
3 -8 2 698.83 26.7
-3 -8 -2 726.43 25.7
-3 -8 -2 658.03 27
3 8 2 703.93 26.4
3 8 2 684.43 24.5
-4 -8 -2 0.2 1.3
-4 -8 -2 0.8 0.8
-4 -8 -2 0.4 0.8
4 -8 2 0.3 2.2
4 -8 2 0.8 0.7
4 -8 2 2.3 1.3
-4 -8 -2 1.7 2.8
4 -8 2 0.1 0.5
-4 8 -2 -0.4 0.7
4 8 2 0.4 0.7
4 8 2 -0.4 0.6
4 8 2 -0.6 0.8
-4 8 -2 0.7 0.6
4 8 2 3.3 2.5
-4 8 -2 1.5 2.3
-4 8 -2 0.4 0.5
-5 -8 -2 13.1 3.5
5 -8 2 16.3 2.2
-5 -8 -2 8.1 4.2
-5 -8 -2 19.5 2.9
5 -8 2 14.5 2.2
5 -8 2 17.8 3.4
-5 -8 -2 16.9 2.7
5 -8 2 10.4 3.6
5 8 2 14.2 2.3
5 8 2 17.7 2.5
-5 8 -2 11 4.3
-5 8 -2 14.5 3
-5 8 -2 16.3 2.1
5 8 2 12.6 3.1
5 8 2 21.3 5.3
-5 8 -2 14.2 2.1
6 -8 2 45.5 3.5
6 -8 2 43.4 5.7
6 -8 2 46.2 7.5
-6 -8 -2 51.09 7.7
-6 -8 -2 46.4 9
-6 -8 -2 45.4 4.1
6 -8 2 38.9 3.3
6 8 2 38 7.4
-6 8 -2 43 3.2
-6 8 -2 37.8 5.2
6 8 2 38.4 3.4
6 8 2 46.1 6.5
-6 8 -2 34.6 7.6
-6 8 -2 43 3.3
6 8 2 40.6 3.5
7 -8 2 -0.3 1.2
7 -8 2 0.5 0.8
7 -8 2 0.2 0.7
-7 -8 -2 -11.3 7.5
-7 -8 -2 -0.1 0.8
7 8 2 -0.9 4.4
7 8 2 0.2 0.9
7 8 2 -0.1 0.9
7 8 2 -0.2 1.3
-7 8 -2 -0.2 0.3
8 -9 -2 1.5 1.2
8 -9 -2 0 1.1
8 9 -2 6.5 5.8
8 9 -2 1.8 1.4
8 9 -2 2.3 2.2
8 9 -2 1.1 1.2
7 -9 -2 16.1 2.9
7 -9 -2 14.7 7
-7 -9 2 9.7 3.8
-7 -9 2 14.7 2.9
7 -9 -2 12.5 4.3
7 -9 -2 18.9 3.3
-7 -9 2 11.9 7.6
7 9 -2 12.3 2.5
7 9 -2 17 6.6
7 9 -2 14 2.7
7 9 -2 15.5 4.2
-7 9 2 3.6 4.8
-6 -9 2 0 1.3
-6 -9 2 -1.6 4.5
6 -9 -2 0.8 0.9
-6 -9 2 -0.1 0.8
6 -9 -2 -0.7 1.2
6 -9 -2 3.3 4.6
-6 -9 2 1.6 1.3
6 -9 -2 1 1
6 9 -2 1.5 1.8
-6 9 2 0 0.7
6 9 -2 5.8 3.9
6 9 -2 0.2 0.8
-6 9 2 -1.4 3.6
-6 9 2 -0.9 0.9
6 9 -2 -1.3 0.4
-6 9 2 1.8 1
5 -9 -2 105.59 5.9
-5 -9 2 92.49 8
5 -9 -2 102.59 9.8
-5 -9 2 89.49 5.6
5 -9 -2 94.09 5.6
-5 -9 2 89.29 5.7
5 -9 -2 93.49 7.5
-5 -9 2 97.29 9.6
-5 9 2 104.99 7.4
-5 9 2 92.29 5.3
-5 9 2 83.89 8
5 9 -2 104.19 5.5
5 9 -2 96.89 9.2
5 9 -2 92.99 5.4
5 9 -2 94.59 7.4
-4 -9 2 54.09 7.7
4 -9 -2 67.49 5.8
4 -9 -2 52.59 7.4
4 -9 -2 71.09 4.4
4 -9 -2 69.79 4.3
-4 -9 2 70.99 4.4
-4 -9 2 61.79 5.7
-4 -9 2 60.09 4.1
-4 9 2 75.29 6.9
-4 9 2 63.49 4
-4 9 2 72.09 5.5
-4 9 2 69.39 4.1
4 9 -2 63.89 5.5
4 9 -2 71.09 4
4 9 -2 67.59 4
4 9 -2 72.39 6.9
3 -9 -2 190.48 11.2
-3 -9 2 184.78 7.7
3 -9 -2 196.78 7.9
-3 -9 2 182.88 9.8
-3 -9 2 196.78 7.9
-3 -9 2 203.68 11.7
3 -9 -2 181.08 9.6
3 -9 -2 191.68 7.8
3 9 -2 190.18 7.4
-3 9 2 194.78 7.7
-3 9 2 198.78 10.7
3 9 -2 187.08 7.3
-3 9 2 179.78 9.1
3 9 -2 180.08 9.1
-3 9 2 190.88 7.6
3 9 -2 183.98 10.5
-2 -9 2 26.2 3.5
2 -9 -2 26.2 2.1
-2 -9 2 29.3 4.1
2 -9 -2 25 4.1
2 -9 -2 25.8 3.5
-2 -9 2 33 2.2
-2 -9 2 28 2.1
2 -9 -2 25 2.1
2 9 -2 21.3 1.7
-2 9 2 24.7 2
2 9 -2 32.9 3.6
-2 9 2 32.4 3.7
-2 9 2 26.7 2
2 9 -2 27 3.2
-2 9 2 27.7 4
2 9 -2 28.3 1.9
-1 -9 2 3.8 0.8
-1 -9 2 2.9 1.1
1 -9 -2 3.5 0.9
1 -9 -2 3.7 1.4
-1 -9 2 3.7 0.8
1 -9 -2 4.8 1.9
1 -9 -2 2.7 1.7
1 -9 -2 3.8 0.9
-1 -9 2 1.3 1.3
1 -9 -2 3 1.2
-1 9 2 3.8 0.9
1 9 -2 3.8 1.5
1 9 -2 3.5 0.6
-1 9 2 5.3 1
1 9 -2 3.8 0.7
1 9 -2 3.6 1
0 -9 2 3937.91 137.29
0 9 -2 3846.72 137.59
0 9 2 3739.83 155.28
0 9 2 3847.91 158.78
-1 -9 -2 1037.3 34.6
1 -9 2 1006.6 31.2
1 -9 2 997.8 31.5
1 9 2 1038.1 34.4
2 -9 2 588.24 20.1
-2 -9 -2 563.14 21.1
-2 -9 -2 569.34 22.8
-2 9 -2 602.64 19.4
2 9 2 548.15 20.6
2 9 2 606.34 22.6
-3 -9 -2 117.59 5.6
-3 -9 -2 106.59 7.4
3 -9 2 111.09 4.8
3 -9 2 114.99 4.9
3 -9 2 105.39 7.1
-3 -9 -2 113.19 5.6
-3 -9 -2 103.69 8.7
3 -9 2 114.39 6.2
-3 9 -2 113.09 5.6
-3 9 -2 111.29 6.4
-3 9 -2 120.49 4.6
3 9 2 109.69 7
3 9 2 117.09 5.2
3 9 2 114.89 8.3
3 9 2 104.49 5.1
-3 9 -2 115.59 4.5
-4 -9 -2 2.7 3.1
-4 -9 -2 -0.1 0.6
4 -9 2 0.2 0.6
4 -9 2 0 0.5
-4 -9 -2 -1 0.9
-4 -9 -2 0.3 0.7
4 -9 2 0.2 0.9
4 -9 2 1 2.4
4 9 2 -0.5 0.5
-4 9 -2 0.6 0.5
-4 9 -2 -2.9 1.6
-4 9 -2 0.9 1
-4 9 -2 -0.1 0.5
4 9 2 -0.5 2.4
4 9 2 -0.6 1
4 9 2 1.1 0.8
5 -9 2 5.4 1.3
-5 -9 -2 5.7 2.8
-5 -9 -2 9.7 2
-5 -9 -2 4.9 4.1
5 -9 2 7.6 1.6
5 -9 2 10 2.6
5 -9 2 5.4 3.8
-5 -9 -2 9.8 2.1
5 9 2 14.9 3.3
5 9 2 5.8 3.1
-5 9 -2 6 1.3
-5 9 -2 6.3 1.9
-5 9 -2 5 2.9
5 9 2 4.1 1.4
6 -9 2 26.8 3.2
6 -9 2 35.7 6.8
6 -9 2 29.2 4.7
-6 -9 -2 28.4 4.4
-6 -9 -2 44.3 9.1
6 -9 2 34.3 3.7
-6 -9 -2 33.5 6.2
-6 9 -2 36 6.4
6 9 2 31.1 3.7
6 9 2 37.3 3.2
6 9 2 25.2 6
-6 9 -2 36.5 4.9
6 9 2 29.4 5.3
-6 9 -2 30.8 2.7
-7 -9 -2 1.6 7.4
7 -9 2 6 2.7
7 -9 2 7.7 1.8
7 -9 2 8.2 5.5
7 -9 2 7.2 1.9
7 9 2 14.8 6.8
7 9 2 4.8 2.6
-7 9 -2 -5.2 4.3
7 9 2 8.4 1.9
7 9 2 9.2 2.1
7 -10 -2 19.9 7.6
7 -10 -2 27.1 3.9
-7 -10 2 28.4 6.1
-7 -10 2 22.3 3.6
-7 -10 2 2.3 7.3
7 -10 -2 20.5 5
7 -10 -2 29.4 4
7 10 -2 33.6 4.2
7 10 -2 29.3 3.9
7 10 -2 32.5 8.1
7 10 -2 21.3 4.8
6 -10 -2 42.9 4.7
6 -10 -2 46.9 7
-6 -10 2 38.3 6.3
6 -10 -2 61.59 10.2
-6 -10 2 45.7 4.2
-6 -10 2 46.4 4.1
6 -10 -2 45.4 4.1
-6 -10 2 47.4 9.3
6 10 -2 41.9 3.6
-6 10 2 43.6 7.3
-6 10 2 40.7 3.6
-6 10 2 38.3 3.4
6 10 -2 40.4 7.6
6 10 -2 42.5 3.8
6 10 -2 36.6 5.8
-6 10 2 39.5 6
5 -10 -2 38.4 7.2
5 -10 -2 35.6 5.7
-5 -10 2 34.7 7.3
-5 -10 2 42.6 3.7
-5 -10 2 40.6 6.2
5 -10 -2 39.2 3.4
5 -10 -2 43.1 3.6
-5 -10 2 39.5 4.3
5 10 -2 33.5 3.1
-5 10 2 35.8 6.2
5 10 -2 39.4 6.8
-5 10 2 33.8 3
-5 10 2 37 5.2
5 10 -2 38.1 3.1
5 10 -2 37.5 5.2
4 -10 -2 2.5 1.2
4 -10 -2 3.8 2.8
-4 -10 2 3.3 1.4
-4 -10 2 0.8 2.8
4 -10 -2 2.1 1.7
4 -10 -2 2.8 1.1
-4 -10 2 1.5 1.4
-4 -10 2 2.4 1
-4 10 2 1.7 2.2
4 10 -2 2.5 1
4 10 -2 2.3 0.9
4 10 -2 4.4 1.9
4 10 -2 4.3 2.3
-4 10 2 1.3 0.9
-4 10 2 6.4 2
-4 10 2 2.7 1
-3 -10 2 0.7 0.8
-3 -10 2 2 2
3 -10 -2 0 1.9
3 -10 -2 0.2 0.6
-3 -10 2 1.4 0.8
3 -10 -2 -0.4 0.4
3 -10 -2 0.2 0.9
-3 -10 2 0.1 0.5
3 10 -2 0.3 0.8
3 10 -2 0.2 0.5
3 10 -2 -0.2 0.5
3 10 -2 -1.2 1.6
-3 10 2 -0.4 0.5
-3 10 2 0.3 0.9
-3 10 2 0.8 0.6
-3 10 2 0.6 1.8
-2 -10 2 53.99 5.1
2 -10 -2 52.69 3.2
2 -10 -2 51.79 4.2
-2 -10 2 53.39 3.1
2 -10 -2 47.9 5
2 -10 -2 46 3
-2 -10 2 51.39 3
-2 -10 2 42.3 3.8
-2 10 2 46.8 3.9
-2 10 2 51.29 3
2 10 -2 46.5 3.7
-2 10 2 58.39 5.2
2 10 -2 52.59 4.7
2 10 -2 47.1 2.6
2 10 -2 48.6 2.7
-2 10 2 46.4 2.9
-1 -10 2 10.9 1.4
1 -10 -2 8.2 2.4
1 -10 -2 9.3 2.1
1 -10 -2 7.7 2.3
-1 -10 2 6.5 1.6
1 -10 -2 8.3 1.4
-1 -10 2 8.1 2.2
-1 -10 2 9.9 1.3
1 -10 -2 7.8 1.3
1 -10 -2 9.5 2
1 10 -2 8.3 1.9
-1 10 2 6.5 1.2
1 10 -2 8.7 1.1
1 10 -2 8.3 1.1
1 10 -2 11 1.8
-1 10 2 7.4 1.3
0 -10 -2 287.07 12.9
0 -10 -2 272.87 11.5
0 -10 -2 284.87 10
0 -10 -2 291.17 12.9
0 -10 -2 272.87 9.7
0 -10 -2 293.37 11.7
0 -10 2 275.77 10.2
0 -10 2 271.57 11
1 -10 2 5.7 1.2
-1 -10 -2 5.3 1.1
1 -10 2 3.2 1.2
1 -10 2 4.9 0.7
-1 -10 -2 2.2 1.4
1 -10 2 4.5 0.7
-1 -10 -2 5.4 1.1
1 -10 2 5 0.8
1 -10 2 4.6 1.1
-1 -10 -2 6.4 1.3
-1 -10 -2 5.2 2.2
-1 -10 -2 6 1.2
1 10 2 7.7 2.3
1 10 2 4.6 1.5
-2 -10 -2 1.1 0.7
-2 -10 -2 0.5 1
2 -10 2 1 0.5
2 -10 2 2.1 1
-2 -10 -2 1.2 1.6
2 -10 2 1.2 1.4
-2 -10 -2 0.5 0.6
2 -10 2 0.9 0.5
-2 -10 -2 0.7 0.7
2 10 2 1.6 2
-2 10 -2 1.2 0.5
2 10 2 0.2 1
2 10 2 0.5 0.6
-2 10 -2 0.7 0.4
2 10 2 0.6 0.6
-3 -10 -2 125.49 6.2
-3 -10 -2 125.99 6.1
3 -10 2 116.89 7.7
3 -10 2 126.09 6.7
3 -10 2 129.09 5.4
-3 -10 -2 131.69 8.4
-3 -10 -2 126.09 9.8
3 -10 2 129.99 5.4
-3 10 -2 129.09 5
3 10 2 147.39 8.2
-3 10 -2 120.59 4.9
3 10 2 120.89 5.7
-3 10 -2 135.39 6.3
3 10 2 125.49 5.7
-3 10 -2 137.79 7.2
3 10 2 126.69 9.1
4 -10 2 0.6 2.6
4 -10 2 0.1 0.5
-4 -10 -2 -1.8 2
-4 -10 -2 1.9 1.9
-4 -10 -2 0.3 0.7
4 -10 2 0.2 1
-4 -10 -2 0.5 0.8
4 -10 2 0.1 0.5
4 10 2 0.4 0.7
-4 10 -2 2.6 1.9
-4 10 -2 0.9 0.6
4 10 2 2.3 2.1
4 10 2 0.5 1.2
-4 10 -2 0 0.4
4 10 2 0.8 0.7
-4 10 -2 0.9 1
-5 -10 -2 1.3 1
5 -10 2 2.1 1
5 -10 2 0.3 3.3
5 -10 2 4.3 1.8
-5 -10 -2 0.7 1.7
-5 -10 -2 1.7 1.2
-5 -10 -2 1.8 4.4
5 -10 2 0.4 0.6
5 10 2 0.5 1.5
-5 10 -2 1.2 0.7
5 10 2 2.2 1
5 10 2 -1.4 3
-5 10 -2 0.6 1
5 10 2 1 0.9
-5 10 -2 5.4 2.5
6 -10 2 7 1.7
-6 -10 -2 1.5 2.2
6 -10 2 6.6 2.4
6 -10 2 4.3 4.6
-6 -10 -2 7.9 2.1
6 -10 2 7.8 1.8
-6 -10 -2 -7.2 5.6
6 10 2 6 3.7
6 10 2 7.9 1.9
-6 10 -2 16.7 4.8
-6 10 -2 8.7 2.5
6 10 2 14.8 3.7
6 10 2 6.6 1.8
-6 10 -2 7.9 1.5
7 -10 2 2.8 1.1
-7 -10 -2 -0.3 0.6
7 -10 2 2 1.1
7 -10 2 -1.1 0.9
-7 -10 -2 0 5.9
7 -10 2 -5.2 5.9
-7 10 -2 1.7 4.5
7 10 2 4.4 3.1
7 10 2 -7.3 5.7
-7 10 -2 0.1 0.6
7 10 2 -0.1 0.9
7 10 2 0 0.8
7 -11 -2 -0.2 0.9
7 -11 -2 7.8 7
-7 -11 2 0.1 1
7 -11 -2 2.7 2.5
7 -11 -2 0.5 1
-7 11 2 1.4 5.1
7 11 -2 -0.9 0.4
7 11 -2 -1.1 1.1
-7 11 2 0 0.4
7 11 -2 -11.6 5
7 11 -2 -0.4 0.7
-6 -11 2 2.6 4.6
6 -11 -2 16 5.8
-6 -11 2 10.5 2.4
6 -11 -2 13.9 3.9
-6 -11 2 11.6 2.6
6 -11 -2 9.5 2.1
-6 -11 2 11 3.5
6 -11 -2 6.5 1.9
-6 11 2 3.9 4.3
6 11 -2 9.3 3.2
6 11 -2 14 4.9
-6 11 2 9.5 3
6 11 -2 5 2.5
6 11 -2 11.1 2.3
-6 11 2 7.2 1.8
-6 11 2 8.6 2
5 -11 -2 8.7 2
5 -11 -2 7.7 2.6
5 -11 -2 15.7 4.7
-5 -11 2 9.3 2.2
5 -11 -2 9.4 2.4
-5 -11 2 9.1 2
-5 -11 2 10.8 3.3
-5 11 2 15.9 4.3
5 11 -2 10.7 2
-5 11 2 7.7 2.5
5 11 -2 8.2 1.8
-5 11 2 8.5 1.8
5 11 -2 9.9 2.8
-4 -11 2 3.8 1.3
-4 -11 2 2.6 3
4 -11 -2 2.5 1.1
4 -11 -2 4.5 2.8
-4 -11 2 2.8 1.2
4 -11 -2 1 0.9
-4 -11 2 5.2 2.1
4 -11 -2 1.6 1.5
-4 11 2 5.5 3
-4 11 2 3.5 1.7
4 11 -2 0.6 1.1
4 11 -2 0.2 2.4
-4 11 2 2.8 1
-4 11 2 2.8 1
4 11 -2 3.4 1.1
4 11 -2 2.7 1
3 -11 -2 47.5 3.4
3 -11 -2 51.19 3.5
3 -11 -2 51.59 4.7
-3 -11 2 55.09 6.1
-3 -11 2 49 3.4
-3 -11 2 43.1 3.2
-3 -11 2 55.09 6.3
3 -11 -2 44.4 6.3
-3 11 2 48.1 5.4
-3 11 2 48.3 3.2
3 11 -2 50.49 3.1
-3 11 2 45.6 4.2
3 11 -2 47.6 4.2
-3 11 2 47.9 3.2
3 11 -2 50.49 5.4
3 11 -2 46.4 3
-2 -11 2 8.9 1.5
2 -11 -2 7 2.1
-2 -11 2 10.5 2.3
2 -11 -2 8.5 2.8
2 -11 -2 6.5 1.3
2 -11 -2 6.1 1.4
-2 -11 2 8.5 2.8
-2 -11 2 9.3 1.5
2 11 -2 7.8 1.2
-2 11 2 6.6 1.3
2 11 -2 7.5 1.8
2 11 -2 9.1 2.4
-2 11 2 6 1.7
-2 11 2 12.4 3.2
2 11 -2 6.8 1.1
1 -11 -2 516.05 19.7
1 -11 -2 492.35 17.9
-1 -11 2 453.05 16.9
-1 -11 2 481.05 18.4
1 -11 -2 496.65 19.3
1 -11 -2 485.25 17.8
1 11 -2 461.25 17.6
1 11 -2 445.06 16.4
0 -11 -2 16.6 1.9
0 -11 2 16.9 1.4
0 -11 -2 17.1 2.8
0 -11 2 20.7 2.1
0 -11 2 13.9 2.5
0 -11 -2 22.2 2.3
0 -11 2 16.3 2.2
0 -11 -2 19.1 3.5
0 -11 -2 14 2.6
0 -11 2 18.7 1.4
0 -11 -2 13.2 3
0 -11 2 19.4 1.4
0 -11 -2 17.7 1.9
0 -11 -2 15.7 1.9
1 -11 2 12.8 1.4
1 -11 2 9.3 1.6
1 -11 2 13.7 1.2
-1 -11 -2 14.6 1.9
-1 -11 -2 15.2 1.8
-1 -11 -2 13 2.6
1 -11 2 10.7 1
1 -11 2 10.6 1.7
1 -11 2 9.9 2
-1 -11 -2 10.9 1.6
-1 -11 -2 14.1 1.9
-1 -11 -2 10.4 2.8
1 11 2 11 2.4
1 11 2 12.9 3.1
2 -11 2 296.97 11.2
-2 -11 -2 311.47 13.5
-2 -11 -2 298.97 10.8
2 -11 2 285.27 10.7
-2 -11 -2 283.47 10.6
2 -11 2 299.37 12.3
-2 -11 -2 308.87 11.9
2 -11 2 292.47 11.6
-2 -11 -2 255.77 14.3
2 11 2 309.37 13.1
2 11 2 283.67 14.2
-3 -11 -2 -1.3 0.9
3 -11 2 -0.3 0.4
3 -11 2 2.7 2
-3 -11 -2 -0.5 0.4
-3 -11 -2 -0.1 1.8
-3 -11 -2 0.5 0.8
3 -11 2 0.1 0.8
3 -11 2 0.3 0.5
3 11 2 0 0.7
3 11 2 0.2 1.6
3 11 2 -1.4 0.4
3 11 2 1 0.8
-3 11 -2 -0.2 0.7
-3 11 -2 -1.8 1.2
-3 11 -2 0.3 0.5
-4 -11 -2 34.4 6.9
-4 -11 -2 35.9 3.3
4 -11 2 36.4 4.4
4 -11 2 41.5 6
4 -11 2 31.3 2.6
-4 -11 -2 38 5.9
4 -11 2 34.4 2.6
-4 -11 -2 42 3.5
4 11 2 39.2 3
4 11 2 31.2 2.7
-4 11 -2 31.2 2.3
4 11 2 40.3 6.5
-4 11 -2 37.9 3.3
-4 11 -2 39.7 2.5
4 11 2 25.6 4.5
-4 11 -2 39.3 4.5
-5 -11 -2 16.1 4.1
5 -11 2 12.3 2.9
-5 -11 -2 10 2.1
5 -11 2 14.1 4.5
-5 -11 -2 11.3 2.4
5 -11 2 9.3 1.8
-5 -11 -2 9.1 5.1
5 -11 2 13.3 2.1
-5 11 -2 9.1 3.5
-5 11 -2 12.5 1.8
5 11 2 9 4.4
-5 11 -2 10.7 1.7
5 11 2 15.1 3.4
5 11 2 8.9 1.9
5 11 2 9.3 1.9
-5 11 -2 9.9 2.3
6 -11 2 16.5 6.1
-6 -11 -2 18.8 7.5
6 -11 2 17.3 2.6
-6 -11 -2 15.8 5.2
-6 -11 -2 11.2 2.5
6 -11 2 12 2.1
6 -11 2 18.7 3.9
-6 11 -2 13.2 2
6 11 2 24.2 5.2
6 11 2 13.9 2.4
6 11 2 26.2 6.8
-6 11 -2 21.9 5
6 11 2 12.6 2.2
-6 11 -2 12 2.8
7 -11 2 4.6 1.6
7 -11 2 0.8 1.5
-7 -11 -2 13.6 9.3
-7 -11 -2 0.7 1.5
7 -11 2 4 6.6
7 11 2 1.5 1.1
7 11 2 11.4 6.4
-7 11 -2 6.1 5.1
7 11 2 2.9 2.5
7 11 2 3.5 1.3
-7 -12 2 -1.3 7.7
7 -12 -2 2.6 1.5
-7 -12 2 2.9 2.8
7 -12 -2 7.5 7
-7 -12 2 0.8 1.2
7 -12 -2 2.6 1.5
7 -12 -2 2.3 2.5
7 12 -2 0.6 1
7 12 -2 -3.8 5.8
7 12 -2 1.9 2.2
7 12 -2 1.3 1.1
-7 12 2 0.2 6
-6 -12 2 15 2.9
-6 -12 2 16.5 6.4
-6 -12 2 18.1 4.6
6 -12 -2 4.1 5.6
6 -12 -2 18.8 3.2
6 -12 -2 24.6 3.6
6 -12 -2 17.1 4.4
-6 -12 2 18.5 3.9
-6 12 2 15.4 3.7
6 12 -2 17.6 2.8
6 12 -2 27.7 5.3
6 12 -2 29.9 7.1
-6 12 2 17.5 5.5
6 12 -2 25.2 3.2
5 -12 -2 37.9 4.3
5 -12 -2 35.5 7.2
5 -12 -2 36.9 4.1
-5 -12 2 36.2 4.1
-5 -12 2 38 6.1
5 -12 -2 27.1 5.1
-5 -12 2 45 8.4
5 12 -2 40.4 7
-5 12 2 36.6 5.2
-5 12 2 36.4 4.2
5 12 -2 32.3 3
-5 12 2 34.8 6.4
-5 12 2 24.2 3.5
5 12 -2 30.1 4.9
5 12 -2 33.8 3.1
4 -12 -2 -0.1 0.6
4 -12 -2 1.4 1.6
-4 -12 2 -0.3 0.6
4 -12 -2 -0.7 0.4
-4 -12 2 -0.1 1.1
-4 -12 2 2 3.1
-4 -12 2 -0.7 0.4
4 -12 -2 -2.6 2.5
-4 12 2 -0.7 0.3
-4 12 2 0.4 2.4
4 12 -2 0.7 0.7
4 12 -2 0.5 0.6
4 12 -2 0.7 2
-4 12 2 1.1 1.5
4 12 -2 -0.4 0.8
-4 12 2 0.1 0.5
3 -12 -2 59.99 3.9
3 -12 -2 57.49 7.5
3 -12 -2 62.19 4
-3 -12 2 55.89 3.7
-3 -12 2 69.59 7.1
-3 -12 2 57.69 3.8
3 -12 -2 68.39 5.6
-3 12 2 56.49 3.6
3 12 -2 53.99 4.7
3 12 -2 58.39 3.4
-3 12 2 68.79 5.2
-3 12 2 58.29 6
3 12 -2 62.89 6
-3 12 2 61.79 3.7
3 12 -2 59.19 3.5
-2 -12 2 -0.4 0.8
2 -12 -2 0.9 0.7
2 -12 -2 1.1 1.2
2 -12 -2 1.1 0.8
2 -12 -2 1.5 1.8
-2 -12 2 0.6 0.6
-2 -12 2 2.6 2.2
-2 -12 2 1.9 0.8
-2 12 2 1.2 0.7
2 12 -2 2.8 1.8
2 12 -2 0.7 0.5
2 12 -2 1.6 1.1
-2 12 2 2.2 0.8
2 12 -2 0.6 0.5
-1 -12 2 12.5 1.6
1 -12 -2 7.4 2
-1 -12 2 9.8 1.3
1 -12 -2 11.2 3
-1 -12 2 11.7 1.5
1 -12 -2 9.7 1.6
1 -12 -2 10.7 1.7
1 -12 -2 8.9 2.2
-1 -12 2 11.7 2.8
1 -12 -2 13 3.1
-1 -12 2 12 2.2
1 12 -2 7 2.2
-1 12 2 8.5 1.4
1 12 -2 9.1 1.8
0 -12 -2 76.89 5.5
0 -12 -2 85.39 4.4
0 -12 2 87.19 4.9
0 -12 2 85.59 3.8
0 -12 -2 90.99 6
0 -12 2 93.69 5.7
0 -12 2 93.09 5.8
0 -12 2 89.69 3.8
0 -12 -2 90.09 7
0 -12 2 85.39 3.8
0 -12 -2 85.29 4.4
0 -12 -2 88.99 4.3
0 -12 -2 102.99 7.3
0 -12 2 80.29 6.4
0 -12 -2 90.79 4.2
0 -12 2 89.89 3.9
1 -12 2 3.1 1
1 -12 2 2.5 0.7
1 -12 2 1.6 0.5
1 -12 2 4.2 1.7
-1 -12 -2 1.4 0.8
-1 -12 -2 2.7 0.9
1 -12 2 0.9 0.4
1 -12 2 2.2 0.9
1 -12 2 3.7 1.4
-1 -12 -2 2.9 1
1 -12 2 1.9 0.6
-1 -12 -2 2 0.9
-1 -12 -2 1.5 1.3
-1 -12 -2 2.1 2.1
1 12 2 1.1 1.2
1 12 2 -0.4 1.7
-2 -12 -2 7.5 2.4
-2 -12 -2 10.8 3.5
2 -12 2 12.6 2.7
2 -12 2 8.1 1.3
2 -12 2 6.3 1.4
2 -12 2 8.9 1.8
-2 -12 -2 8.5 1.6
-2 -12 -2 6.4 1.4
-2 -12 -2 9.1 1.7
-2 -12 -2 9.4 1.6
2 -12 2 8.5 2.1
2 -12 2 7.2 1.2
-2 12 -2 10.1 1.2
-2 12 -2 10.1 1.2
2 12 2 10.8 2.5
2 12 2 11.2 3.1
-3 -12 -2 1.1 0.9
3 -12 2 0.2 0.9
3 -12 2 -0.6 0.3
-3 -12 -2 0.7 1.5
-3 -12 -2 -3 2.5
-3 -12 -2 -0.6 0.5
3 -12 2 -0.2 0.4
3 -12 2 0.5 2
-3 12 -2 0.9 1.5
3 12 2 0.5 0.7
3 12 2 0.1 0.6
-3 12 -2 0.4 0.8
-3 12 -2 0.6 0.5
3 12 2 -1 0.9
-3 12 -2 -0.4 0.3
3 12 2 1.1 2.6
-4 -12 -2 21.7 3.1
-4 -12 -2 20.6 3
4 -12 2 23.5 2.6
4 -12 2 25 4.9
-4 -12 -2 20.9 4.3
4 -12 2 22.9 3.6
4 -12 2 17.4 2.3
-4 -12 -2 21.9 6.2
4 12 2 21.8 2.8
-4 12 -2 23 1.9
4 12 2 21.2 2.7
-4 12 -2 20.7 1.7
4 12 2 15.9 3.4
-4 12 -2 18.7 3.7
-4 12 -2 21.4 3.1
4 12 2 22.4 5
-5 -12 -2 8.1 2.1
5 -12 2 12.8 4.6
5 -12 2 11 1.9
-5 -12 -2 4.1 2.6
-5 -12 -2 12.8 6.2
5 -12 2 7.8 2.5
-5 -12 -2 11.3 2.4
5 12 2 12.6 2.3
5 12 2 14.7 5.2
-5 12 -2 12.6 1.8
5 12 2 12.5 2.2
-5 12 -2 8.7 1.5
-5 12 -2 10 3.6
-5 12 -2 8.8 2.2
5 12 2 10.1 3
-6 -12 -2 7.6 7.4
6 -12 2 2.8 1.9
-6 -12 -2 3.7 1.7
6 -12 2 3.8 1.3
6 -12 2 1.5 1
-6 -12 -2 2.3 2.6
6 -12 2 3.8 5.1
6 12 2 2.4 1.3
6 12 2 2.6 1.2
6 12 2 5 2.3
6 12 2 6.2 5.3
-6 12 -2 4.7 1.9
-6 12 -2 3.4 3.4
-6 12 -2 1.7 0.9
-7 -13 2 1.8 1.5
7 -13 -2 4.3 1.9
7 -13 -2 2.4 1.4
-7 -13 2 2.2 2.8
-7 -13 2 14.4 9.1
7 -13 -2 -0.2 1.7
7 -13 -2 -6.3 6.7
7 13 -2 5.2 1.7
7 13 -2 3.1 1.5
7 13 -2 7.4 7
7 13 -2 1.7 2.1
-7 13 2 4.9 5.8
-6 -13 2 72.69 5.6
6 -13 -2 65.29 5.2
-6 -13 2 68.79 5.4
6 -13 -2 76.79 11.6
6 -13 -2 72.19 5.3
6 -13 -2 65.99 8.7
6 13 -2 68.69 4.7
6 13 -2 67.89 4.9
6 13 -2 71.89 10.5
6 13 -2 55.89 7.5
-5 -13 2 134.59 7.4
5 -13 -2 135.69 12
5 -13 -2 124.99 6.9
5 -13 -2 116.49 9
-5 -13 2 141.59 13.1
5 -13 -2 109.79 6.7
-5 -13 2 129.09 9.8
-5 -13 2 119.89 7
5 13 -2 107.89 10.2
5 13 -2 121.39 8.6
5 13 -2 127.59 6.6
5 13 -2 114.69 6.2
-5 13 2 128.49 6.5
-5 13 2 113.49 8.1
-5 13 2 124.49 10.3
-5 13 2 121.19 6.4
-4 -13 2 66.19 4.5
4 -13 -2 69.69 4.6
-4 -13 2 64.99 7.6
-4 -13 2 65.49 9.2
4 -13 -2 63.79 6
4 -13 -2 58.79 4.3
-4 -13 2 60.79 4.4
4 -13 -2 76.99 8.4
-4 13 2 62.59 4
4 13 -2 74.39 6
-4 13 2 72.09 4.3
4 13 -2 62.29 4
-4 13 2 74.59 7.5
-4 13 2 80.09 6
4 13 -2 63.89 4
4 13 -2 57.89 7.8
3 -13 -2 19.1 3.5
3 -13 -2 18.1 4.3
-3 -13 2 14.8 2.3
-3 -13 2 16 2.3
-3 -13 2 14.6 3.3
-3 -13 2 7.1 3.7
3 -13 -2 13.4 2.1
3 -13 -2 18.8 2.6
3 13 -2 21.7 3.6
3 13 -2 20.1 2.4
-3 13 2 16.1 3.9
3 13 -2 13.5 1.9
3 13 -2 14.2 3.9
-3 13 2 14 2.9
-3 13 2 14.2 2.1
-3 13 2 14.8 2.1
2 -13 -2 2.6 1
-2 -13 2 3.4 1.6
2 -13 -2 6.9 2.8
-2 -13 2 3.8 2.6
-2 -13 2 5.4 1.2
2 -13 -2 7 1.4
2 -13 -2 7.7 2.9
2 -13 -2 7.1 2
2 -13 -2 3.8 1.7
-2 -13 2 2.4 0.9
2 13 -2 6.4 2.4
2 13 -2 3.3 0.9
2 13 -2 6.9 1.3
-2 13 2 4.7 1.1
-2 13 2 6 1.2
2 13 -2 6.4 1.8
1 -13 -2 31.3 4.1
-1 -13 2 37.9 2.5
-1 -13 2 35 4.8
1 -13 -2 36.5 4.6
-1 -13 2 34 4
1 -13 -2 41 5.7
1 -13 -2 37.8 2.8
-1 -13 2 30.6 2.2
-1 -13 2 34.3 2.3
1 -13 -2 34.6 5.1
-1 -13 2 33 2.3
1 -13 -2 33.1 2.7
1 13 -2 37.7 4
1 13 -2 37.3 3.3
-1 13 2 34.3 2.6
-1 13 2 37.6 2.7
0 -13 -2 63.89 3.9
0 -13 2 74.29 5.5
0 -13 2 64.29 3.2
0 -13 2 65.09 5.1
0 -13 2 66.99 3.3
0 -13 -2 67.09 5.2
0 -13 2 66.89 3.3
0 -13 2 67.59 4.4
0 -13 2 69.39 3.4
0 -13 -2 65.39 3.7
0 -13 -2 64.99 5.2
0 -13 -2 75.89 6.5
0 -13 -2 69.69 3.7
0 -13 -2 63.29 3.8
0 -13 -2 74.49 6.3
0 -13 2 68.29 4.2
1 -13 2 59.09 4.7
-1 -13 -2 62.89 3.6
1 -13 2 54.39 3.7
1 -13 2 62.19 4.7
1 -13 2 65.39 3.1
-1 -13 -2 50.29 5.8
1 -13 2 60.89 3.1
1 -13 2 59.29 2.8
-1 -13 -2 60.29 5.1
-1 -13 -2 56.69 3.6
1 -13 2 58.69 3.1
1 -13 2 57.79 3.8
-1 -13 -2 58.39 3.7
-1 -13 -2 53.29 4
1 13 2 55.39 4.8
1 13 2 52.09 5.7
2 -13 2 8 2.4
-2 -13 -2 7.3 1.5
2 -13 2 9 3.6
2 -13 2 11.1 2
-2 -13 -2 10.1 1.8
-2 -13 -2 11.9 2.9
-2 -13 -2 10.8 1.9
-2 -13 -2 9.3 1.8
2 -13 2 7.7 1.3
2 -13 2 8.9 1.4
2 -13 2 4.9 1.3
-2 -13 -2 7.6 3.2
-2 13 -2 10 1.2
2 13 2 10.7 3.2
2 13 2 7.2 2.2
-3 -13 -2 127.99 10.9
3 -13 2 132.39 7.3
3 -13 2 133.99 5.9
-3 -13 -2 134.89 6.5
3 -13 2 133.89 5.8
-3 -13 -2 128.99 7.4
-3 -13 -2 132.89 6.8
-3 -13 -2 140.09 9.2
3 -13 2 140.89 8.9
-3 13 -2 136.29 5.3
-3 13 -2 129.49 5.3
3 13 2 121.69 8.3
3 13 2 147.19 10.6
3 13 2 140.59 6.4
3 13 2 130.19 6.2
-4 -13 -2 2.8 1.3
4 -13 2 1.5 3.2
-4 -13 -2 2.3 2.1
4 -13 2 1.3 0.8
4 -13 2 1.2 0.8
4 -13 2 4.9 1.7
-4 -13 -2 -5.7 3.7
-4 -13 -2 1.9 1.2
4 13 2 -1 2.4
-4 13 -2 0.9 1.1
4 13 2 1.9 1.1
-4 13 -2 2.6 2.1
-4 13 -2 2.1 0.7
4 13 2 2 1.7
4 13 2 1.5 1
5 -13 2 36.4 6.7
5 -13 2 29.9 2.8
-5 -13 -2 37.6 6.6
-5 -13 -2 32.9 4.3
5 -13 2 38.6 3.1
-5 -13 -2 37.1 4.5
-5 -13 -2 33.2 8.1
5 -13 2 41.3 5.6
5 13 2 38.3 3.4
-5 13 -2 30.6 5.3
-5 13 -2 36.8 2.6
-5 13 -2 30.3 4.1
5 13 2 36.1 5.8
5 13 2 30.5 6.4
5 13 2 39.5 3.3
-6 -13 -2 1 1.4
6 -13 2 4.5 1.4
-6 -13 -2 -0.6 1.8
6 -13 2 -2 5.1
6 -13 2 2.3 1.1
-6 -13 -2 -4 7.2
6 -13 2 3.4 2
6 13 2 4.9 1.5
6 13 2 2.2 1.4
6 13 2 -2.6 5.4
-6 13 -2 0.6 1.3
6 13 2 1.5 1.9
-6 13 -2 1.9 4
-7 -14 2 6 2.2
-7 -14 2 8.7 9.7
7 -14 -2 5.5 1.8
7 -14 -2 5.9 7.7
7 14 -2 3.8 1.6
7 14 -2 11.3 8
7 14 -2 6.5 1.9
-7 14 2 2.7 5.7
6 -14 -2 21.6 7.5
-6 -14 2 20.1 7.3
6 -14 -2 17.7 3.1
-6 -14 2 10.1 2.4
6 -14 -2 17 3
-6 -14 2 15.9 3
6 -14 -2 9.9 3.5
-6 -14 2 19.5 5.3
6 14 -2 12.8 2.3
6 14 -2 8.1 5.8
6 14 -2 11.2 3.4
6 14 -2 18.7 2.9
5 -14 -2 12.2 2.5
-5 -14 2 11.2 2.3
5 -14 -2 11.7 3.3
5 -14 -2 13.1 2.6
5 -14 -2 12.9 5.6
-5 -14 2 9.8 2.3
5 14 -2 9.7 2.1
-5 14 2 8.3 1.7
-5 14 2 18 4.9
5 14 -2 6.1 4.3
5 14 -2 8.4 1.7
5 14 -2 12.6 3.2
-5 14 2 7.6 2.4
-5 14 2 8.5 1.9
-4 -14 2 48.2 8.1
4 -14 -2 38.6 3.5
4 -14 -2 30.6 5.1
-4 -14 2 38.7 6.1
-4 -14 2 35.7 4
-4 -14 2 42.6 3.6
4 -14 -2 44.5 7.4
-4 14 2 31.8 4.6
4 14 -2 40.9 6.5
4 14 -2 31.5 2.7
-4 14 2 33.3 6
4 14 -2 41.2 3.1
-4 14 2 33.5 2.9
4 14 -2 32.5 4.8
-3 -14 2 1.1 1.5
-3 -14 2 4.6 3.3
-3 -14 2 0.5 0.7
3 -14 -2 1.4 0.9
3 -14 -2 -3.1 2.2
-3 -14 2 -0.1 0.6
3 -14 -2 0.9 1.3
3 -14 -2 0.7 0.8
3 14 -2 0.1 0.5
3 14 -2 1.1 2.2
-3 14 2 1.3 0.9
-3 14 2 -0.3 2.3
-3 14 2 2.1 0.8
-3 14 2 4 1.7
3 14 -2 0.8 1.2
3 14 -2 0.2 0.5
-2 -14 2 15.3 2.1
2 -14 -2 14.7 2.2
-2 -14 2 16.1 2.3
2 -14 -2 18.8 4.2
2 -14 -2 13.4 3.5
-2 -14 2 15.7 3.1
2 -14 -2 11.7 2.8
2 -14 -2 14.4 3
2 -14 -2 18.7 2.5
-2 14 2 14.1 2
2 14 -2 18.4 3.2
2 14 -2 15.5 1.9
-2 14 2 13.2 1.9
2 14 -2 11.7 1.7
-1 -14 2 10.7 1.6
1 -14 -2 6.9 2.9
1 -14 -2 10.1 1.8
1 -14 -2 7.9 2.1
-1 -14 2 8.3 1.4
-1 -14 2 10.6 1.6
-1 -14 2 9.9 1.5
-1 -14 2 7.2 1.9
1 -14 -2 6.7 1.5
1 -14 -2 11.4 2.6
1 -14 -2 7.4 3
-1 -14 2 7.8 2.7
1 14 -2 6.6 2.4
1 14 -2 13.9 2.5
-1 14 2 8.7 1.5
-1 14 2 9.3 1.6
0 -14 2 30.2 4
0 -14 2 30.7 2.1
0 -14 -2 28.9 5
0 -14 -2 31.7 2.7
0 -14 -2 30.3 2.7
0 -14 -2 31.8 2.5
0 -14 2 33.4 2.2
0 -14 -2 18.7 4.2
0 -14 -2 28.7 2.3
0 -14 2 27.6 3.4
0 -14 -2 26.7 4.8
0 -14 2 30 2.1
0 -14 2 29.5 3.4
0 -14 2 30.2 2.1
0 -14 2 30.3 4.2
-1 -14 -2 46 3.3
-1 -14 -2 44.8 3.2
1 -14 2 48.1 2.7
1 -14 2 46.7 2.7
-1 -14 -2 38.3 3
-1 -14 -2 35.5 2.8
1 -14 2 40.3 3.3
1 -14 2 45.9 2.5
-1 -14 -2 38.1 5.7
1 -14 2 51.19 4.5
1 -14 2 44.2 3.5
1 -14 2 40.7 2.4
-1 -14 -2 46.7 5.6
1 14 2 40.4 6
1 14 2 43.7 5.2
2 -14 2 190.18 8.7
-2 -14 -2 220.78 12.8
-2 -14 -2 220.28 13.2
2 -14 2 208.78 10.5
-2 -14 -2 193.58 8.5
-2 -14 -2 237.78 9
-2 -14 -2 196.28 8.6
2 -14 2 201.48 7.7
2 -14 2 204.98 9.9
-2 -14 -2 202.88 8.7
2 -14 2 193.48 9.1
2 -14 2 201.88 7.7
2 14 2 217.18 11.4
2 14 2 212.08 12.4
3 -14 2 302.67 11
-3 -14 -2 301.07 11.9
3 -14 2 302.17 11
3 -14 2 309.27 14.8
-3 -14 -2 325.87 16.1
-3 -14 -2 307.97 12.3
-3 -14 -2 299.07 12.1
-3 -14 -2 330.77 18
3 -14 2 306.77 13
-3 -14 -2 289.47 11.8
3 14 2 295.97 14.7
3 14 2 310.17 11.7
-3 14 -2 292.77 10.3
3 14 2 327.17 17
-3 14 -2 313.17 10.4
4 -14 2 68.69 7.4
-4 -14 -2 62.39 10
4 -14 2 64.09 4
-4 -14 -2 74.09 5.1
4 -14 2 64.39 4
-4 -14 -2 64.79 4.7
-4 -14 -2 66.09 8.3
4 -14 2 68.59 5.6
-4 14 -2 71.49 3.6
4 14 2 66.89 4.3
4 14 2 66.99 6.4
-4 14 -2 72.49 3.6
-4 14 -2 76.29 6.3
-4 14 -2 59.59 4.5
4 14 2 66.99 7.6
-5 -14 -2 0 1.4
5 -14 2 2 4.5
5 -14 2 2.3 1
5 -14 2 3.2 1.1
5 -14 2 1.1 1.5
-5 -14 -2 1.5 1.3
-5 -14 -2 3.3 1.6
-5 -14 -2 -3 3.8
5 14 2 1 1
5 14 2 4.2 3.4
-5 14 -2 1.4 1.2
5 14 2 1 0.9
5 14 2 -0.9 1.1
-5 14 -2 -0.7 2.8
-6 -14 -2 -0.4 1.8
6 -14 2 0.9 1
-6 -14 -2 5.8 6.5
6 -14 2 0 1.3
-6 -14 -2 1.8 1.4
6 -14 2 4.7 6
6 -14 2 0.5 0.8
6 14 2 -0.7 0.6
6 14 2 1.5 2
6 14 2 0.7 1
-6 14 -2 1.6 3.9
6 14 2 7.3 6
-6 14 -2 -0.6 0.7
-6 -15 2 14.8 3
6 -15 -2 14 4.1
-6 -15 2 16.7 4.8
6 -15 -2 10.3 2.5
-6 -15 2 10.6 2.7
6 -15 -2 8.8 2.4
6 -15 -2 11.8 6.6
-6 -15 2 7.3 7.7
6 15 -2 10.5 2.2
6 15 -2 5.5 5.9
-6 15 2 2.9 4.9
6 15 -2 15.9 2.7
6 15 -2 10 3.3
-5 -15 2 15.9 3
5 -15 -2 14.7 2.8
5 -15 -2 21.7 4.6
5 -15 -2 17.3 3
-5 -15 2 19.6 6.3
5 -15 -2 22.2 6.6
-5 -15 2 15.5 2.8
-5 -15 2 15.9 4.6
5 15 -2 23.2 2.9
-5 15 2 19.6 5.4
5 15 -2 17 5.6
5 15 -2 19.3 2.7
-5 15 2 17.3 3.7
4 -15 -2 0.6 1.5
4 -15 -2 2.6 3.7
-4 -15 2 1.9 2.4
-4 -15 2 1.2 1
4 -15 -2 1.8 1.1
-4 -15 2 1.5 4.1
-4 -15 2 1.4 1.1
4 -15 -2 1.1 1
4 15 -2 -3.2 2.7
4 15 -2 0.7 0.8
-4 15 2 4 1.1
-4 15 2 0.5 0.8
-4 15 2 2.4 1.8
4 15 -2 1.8 1.8
4 15 -2 1.5 1
-4 15 2 2.5 3
3 -15 -2 33.6 3.1
-3 -15 2 41.5 3.3
3 -15 -2 34.2 3.1
-3 -15 2 35.6 6.4
3 -15 -2 36.6 5.2
-3 -15 2 34.4 5.2
-3 -15 2 38.1 3.2
3 -15 -2 42.5 6.8
3 15 -2 37.3 2.7
3 15 -2 40.6 6.1
-3 15 2 41.5 3.1
3 15 -2 38.4 2.9
3 15 -2 35.7 4.8
-3 15 2 40.1 3.1
-2 -15 2 7.2 1.6
2 -15 -2 7.6 2.2
2 -15 -2 5.9 2
2 -15 -2 10.2 1.9
-2 -15 2 10.6 1.8
2 -15 -2 7.3 1.6
-2 -15 2 11.9 2.7
2 -15 -2 7.4 2.9
-2 -15 2 7.6 3.4
-2 15 2 11.6 1.9
2 15 -2 6.1 2.5
-2 15 2 10.4 1.8
2 15 -2 7 2.1
-1 -15 2 32.9 2.5
-1 -15 2 34.9 2.5
1 -15 -2 34.8 2.7
1 -15 -2 42 5
1 -15 -2 26.2 4.1
1 -15 -2 37 3
1 -15 -2 29.1 5.3
1 -15 -2 31.6 2.9
-1 -15 2 28.1 4.7
1 -15 -2 36.4 5.5
-1 -15 2 35.1 4.4
-1 -15 2 32 2.5
-1 -15 2 36.7 2.6
1 15 -2 30.2 3.8
1 15 -2 39.6 5.3
-1 15 2 35.7 2.7
0 -15 -2 4.2 1.3
0 -15 -2 3.7 2.1
0 -15 -2 3.3 1.2
0 -15 -2 2.7 1.9
0 -15 2 3.8 1
0 -15 2 6 1.6
0 -15 2 3.3 0.9
0 -15 2 4.3 1
0 -15 2 5.1 2.2
0 -15 -2 4.8 1.2
0 -15 -2 2.1 1.8
0 -15 -2 2.6 1.7
0 -15 2 5.8 1.8
0 -15 2 3 1.9
0 -15 2 2.7 0.8
0 -15 -2 4.3 1.1
1 -15 2 73.69 4.8
1 -15 2 74.89 5.8
1 -15 2 74.69 4.8
-1 -15 -2 77.09 4.4
-1 -15 -2 74.39 4.5
-1 -15 -2 75.69 4.4
-1 -15 -2 77.89 4.5
1 -15 2 76.09 3.8
1 -15 2 72.39 3.7
1 -15 2 77.09 3.6
-1 -15 -2 77.89 7.3
1 -15 2 71.39 3.6
1 -15 2 72.49 5.8
-1 -15 -2 85.39 6.5
-2 -15 -2 328.87 15.6
-2 -15 -2 326.67 12.6
-2 -15 -2 331.77 17.7
2 -15 2 331.67 13.3
-2 -15 -2 327.27 12.6
-2 -15 -2 339.57 12.5
2 -15 2 327.47 11.5
-2 -15 -2 328.97 12.5
2 -15 2 323.87 11.5
2 -15 2 327.07 11
2 -15 2 329.27 14.7
2 15 2 343.57 15.4
2 15 2 323.97 16.8
-3 -15 -2 5.4 1.5
3 -15 2 6.7 1.3
-3 -15 -2 6.1 2.8
-3 -15 -2 4.5 1.5
-3 -15 -2 6.8 3.7
-3 -15 -2 9.3 3
3 -15 2 5.9 3.2
-3 -15 -2 5.4 1.5
3 -15 2 6 1.6
3 -15 2 5.7 1.8
3 15 2 10.7 4.2
3 15 2 6.5 2.3
-3 15 -2 7.2 1.2
-4 -15 -2 -4.8 4.5
4 -15 2 7.4 3.9
-4 -15 -2 3.2 1.5
4 -15 2 2.1 1
4 -15 2 5.2 2
-4 -15 -2 1.5 1.1
-4 -15 -2 6 1.8
4 -15 2 2.6 1
-4 -15 -2 2.9 2.3
-4 15 -2 4 1
4 15 2 0.2 3.9
4 15 2 2.5 1.2
4 15 2 2.1 1.1
4 15 2 1.2 1.7
-4 15 -2 4.4 1
5 -15 2 0.8 4.4
5 -15 2 0 0.6
-5 -15 -2 -0.2 0.8
5 -15 2 0 0.7
-5 -15 -2 0 1.6
-5 -15 -2 -8.4 5.8
5 -15 2 1.9 1.7
5 15 2 -6.1 4.2
5 15 2 0.3 0.8
-5 15 -2 0.3 0.9
5 15 2 -1.1 0.8
-5 15 -2 0.4 0.5
5 15 2 -0.1 0.7
-5 15 -2 -0.7 3
-6 -15 -2 11.5 9.4
-6 -15 -2 -0.4 1.7
6 -15 2 1.3 1
6 -15 2 3.9 5.9
6 -15 2 0.8 0.9
6 -15 2 2.1 2
6 15 2 1.7 2.3
6 15 2 0.5 0.9
6 15 2 -2.2 6.4
-6 15 -2 0.6 1
6 15 2 0.7 0.9
-6 15 -2 0 4.3
6 -16 -2 5.7 1.8
-6 -16 2 20.6 9.5
-6 -16 2 9.2 2.5
6 -16 -2 3.8 2.9
6 -16 -2 0.2 6.6
6 16 -2 9.7 2
-6 16 2 4.3 5
6 16 -2 9.4 2.2
6 16 -2 10.6 6.5
-5 -16 2 39.9 4.7
5 -16 -2 41.2 8.6
-5 -16 2 38.1 6.7
5 -16 -2 33.4 4.1
5 -16 -2 28.3 3.9
5 -16 -2 34.8 6.1
-5 -16 2 41.7 9.5
-5 -16 2 31.1 4.1
5 16 -2 37.1 3.2
5 16 -2 30.7 5.3
5 16 -2 39.4 3.4
5 16 -2 38.9 7.8
4 -16 -2 164.28 10.7
-4 -16 2 150.28 7.9
4 -16 -2 150.68 7.9
4 -16 -2 137.09 12.2
-4 -16 2 161.18 8.2
4 16 -2 167.78 11.6
-4 16 2 158.38 9.5
4 16 -2 155.78 11.8
4 16 -2 152.18 7.1
4 16 -2 161.98 7.4
-4 16 2 147.39 7.3
-4 16 2 150.88 11.4
-4 16 2 153.18 7.3
3 -16 -2 17.1 2.6
-3 -16 2 16.7 2.5
3 -16 -2 12.5 3.1
3 -16 -2 16.9 3.5
3 -16 -2 12.1 4.1
3 -16 -2 14.1 2.5
3 16 -2 17.2 3.3
3 16 -2 17.7 2.3
-3 16 2 14.8 2.2
3 16 -2 16.7 2.3
3 16 -2 12.7 3.8
2 -16 -2 1.6 1.5
2 -16 -2 3.6 2.8
-2 -16 2 3.1 3.1
-2 -16 2 4.6 1.4
-2 -16 2 3.3 1.1
2 -16 -2 6.1 2.1
2 -16 -2 2.5 1.1
2 -16 -2 4.1 2.5
-2 -16 2 3.4 1.2
-2 -16 2 5.2 1.3
-2 -16 2 2.8 1.8
2 -16 -2 3.3 1.1
2 16 -2 2.2 1.3
-2 16 2 4.1 1.2
-2 16 2 3 1
2 16 -2 1.8 2.6
1 -16 -2 34.6 4.8
1 -16 -2 39.4 3.2
1 -16 -2 44.7 3.4
-1 -16 2 39.9 2.8
1 -16 -2 35 5.7
-1 -16 2 45.5 6.2
1 -16 -2 48.3 5.7
-1 -16 2 39.9 2.8
1 -16 -2 41.7 2.9
-1 -16 2 41.2 3
-1 -16 2 45.7 5.2
1 -16 -2 47.2 6.8
1 -16 -2 39.3 2.9
1 16 -2 45.9 5
1 16 -2 35.9 4.2
0 -16 2 1.2 0.7
0 -16 -2 2.6 1
0 -16 2 0.3 0.9
0 -16 -2 1.3 1
0 -16 2 0.7 0.7
0 -16 -2 1.3 0.9
0 -16 2 1.8 0.8
0 -16 -2 1.2 0.8
0 -16 -2 1.5 2.5
0 -16 -2 1.8 1.6
0 -16 -2 2.8 2
0 -16 2 2.3 0.9
-1 -16 -2 61.59 4.1
1 -16 2 56.99 5.6
1 -16 2 64.09 4.5
1 -16 2 63.79 3.3
1 -16 2 57.29 3.1
1 -16 2 59.09 3.4
1 -16 2 55.99 3.3
-1 -16 -2 64.29 7.1
-1 -16 -2 55.59 3.8
-1 -16 -2 59.89 7.8
-1 -16 -2 61.99 4.1
-1 -16 -2 62.29 4
-2 -16 -2 44.3 3.5
-2 -16 -2 48.5 7.6
-2 -16 -2 49.7 6.4
2 -16 2 40.6 2.6
2 -16 2 43.1 2.9
2 -16 2 46.6 5.9
-2 -16 -2 39 3.3
2 -16 2 44.3 3.9
-2 -16 -2 49.3 6.1
-2 -16 -2 51.79 3.8
2 -16 2 45.3 3
2 16 2 39.4 5.5
2 16 2 38.1 6.4
3 -16 2 53.29 6.9
3 -16 2 52.99 4.6
-3 -16 -2 57.09 4.2
3 -16 2 55.29 3.5
-3 -16 -2 65.29 4.4
-3 -16 -2 60.59 4.4
-3 -16 -2 56.09 4.2
-3 -16 -2 56.49 7.3
3 -16 2 55.89 3.6
-3 16 -2 43.4 3.9
3 16 2 55.19 6.7
-3 16 -2 56.39 3.1
4 -16 2 -2.6 3.4
-4 -16 -2 0.4 3.7
-4 -16 -2 0 0.8
-4 -16 -2 1.1 1.1
4 -16 2 -0.2 1
-4 -16 -2 0.1 0.8
4 -16 2 -1.1 2.6
-4 -16 -2 0 0.7
-4 -16 -2 0.4 1.8
4 -16 2 -0.3 0.6
4 -16 2 0.4 0.6
-4 16 -2 0.1 0.4
4 16 2 4.3 4.3
-4 16 -2 0.3 0.5
4 16 2 -0.1 0.7
4 16 2 0.8 1.6
-5 -16 -2 -0.5 1.6
-5 -16 -2 -13.8 6.1
5 -16 2 0 0.7
-5 -16 -2 0.8 1.1
5 -16 2 -1.2 0.8
5 -16 2 -1 0.4
5 -16 2 0.1 5
5 16 2 2.7 1.1
-5 16 -2 1 0.7
-5 16 -2 1.6 1.3
5 16 2 3.2 2.3
5 16 2 -0.7 5.1
5 16 2 0.2 0.8
-5 16 -2 6.9 3.5
6 -17 -2 3.4 7
-6 -17 2 -11.9 8.3
-6 -17 2 2 1.5
6 17 -2 2.4 1.3
6 17 -2 2.3 1.4
6 17 -2 0 4.5
-5 -17 2 110.99 7.1
-5 -17 2 118.69 7.5
5 -17 -2 119.19 12.7
5 -17 -2 127.79 7.3
5 -17 -2 111.49 9.5
5 -17 -2 126.29 7.4
-5 -17 2 135.99 15.1
5 17 -2 121.59 11.7
5 17 -2 116.69 6.3
5 17 -2 104.39 7.1
5 17 -2 133.99 16.9
4 -17 -2 5.1 2.2
4 -17 -2 5.8 1.7
4 -17 -2 7.7 1.9
4 -17 -2 1.4 4.6
-4 -17 2 3.9 2.5
-4 -17 2 5.4 1.7
-4 -17 2 4.6 1.6
-4 -17 2 0.6 5.2
4 17 -2 3.5 1.3
4 17 -2 6.2 1.5
4 17 -2 4.9 4.4
4 17 -2 7.2 2.5
-3 -17 2 0.8 4
-3 -17 2 2.8 1.3
-3 -17 2 4.3 1.4
3 -17 -2 0.4 1.5
3 -17 -2 0.8 0.9
3 -17 -2 0.6 0.9
3 -17 -2 2.7 3.4
-3 -17 2 6.8 3.4
-3 17 2 2.6 1
3 17 -2 1 0.9
3 17 -2 5.7 3.5
-3 17 2 1.9 1
-2 -17 2 1.6 0.9
2 -17 -2 2 1.6
2 -17 -2 2.7 3
2 -17 -2 -0.5 2.8
-2 -17 2 2.5 1
2 -17 -2 4.4 1.3
-2 -17 2 1.8 1.3
2 -17 -2 1.1 1.4
2 17 -2 4 2.5
-2 17 2 1.7 0.9
2 17 -2 0.8 1.1
1 -17 -2 4.8 2.8
1 -17 -2 1.3 1.5
1 -17 -2 0.3 0.6
1 -17 -2 1.3 1.6
-1 -17 2 0.7 0.6
1 -17 -2 -0.3 0.4
1 -17 -2 1.5 1.4
1 -17 -2 -4.3 2.5
-1 -17 2 0.5 0.6
-1 -17 2 0.6 0.6
1 -17 -2 0.5 0.7
0 -17 2 17 2.1
0 -17 -2 16.8 2.4
0 -17 2 19.6 2.3
0 -17 -2 12.4 2.4
0 -17 2 19 4.5
0 -17 2 16.4 2.8
0 -17 -2 17.3 2.3
0 -17 2 17 2.1
0 -17 -2 13.1 4.2
0 -17 -2 16.5 4.3
0 -17 -2 14.3 2.3
0 -17 2 16 2
0 -17 -2 18 3.6
1 -17 2 9.7 1.5
-1 -17 -2 10.7 4.1
1 -17 2 14.3 1.9
1 -17 2 15.7 1.9
-1 -17 -2 11.8 2.9
-1 -17 -2 13.8 2.1
-1 -17 -2 15.8 2.8
-1 -17 -2 13.5 2.3
-1 -17 -2 13.4 3.3
1 -17 2 12.2 2.5
1 -17 2 10 3.3
-1 -17 -2 17.7 4.8
-1 -17 -2 11.9 2.3
2 -17 2 29.2 2.2
2 -17 2 33.8 2.4
-2 -17 -2 35.3 3.2
-2 -17 -2 34 3
2 -17 2 35.5 2.6
-2 -17 -2 30.2 3.5
2 -17 2 37.4 2.7
-2 -17 -2 34.3 5.4
-2 -17 -2 32.9 3.7
2 -17 2 34.9 5.6
-2 -17 -2 47.1 7.7
2 -17 2 33.9 4.2
2 17 2 39.6 6.7
2 17 2 28.7 4.8
3 -17 2 -0.7 0.4
-3 -17 -2 -0.2 4.5
3 -17 2 0.1 0.5
-3 -17 -2 0.1 0.8
3 -17 2 -0.2 2.2
3 -17 2 -2 3.3
3 -17 2 -0.5 0.6
3 -17 2 0.2 0.9
-3 -17 -2 0.1 0.9
-3 -17 -2 0.6 0.8
-3 -17 -2 -0.1 1.6
-3 -17 -2 -0.3 0.8
3 17 2 -1.3 3.5
3 17 2 1.1 1.7
-4 -17 -2 13.8 2.6
4 -17 2 15.2 2.3
4 -17 2 18.2 4.4
-4 -17 -2 21.7 3.4
-4 -17 -2 12.4 5.4
-4 -17 -2 13.9 2.6
-4 -17 -2 18.2 2.8
-4 -17 -2 19.8 4.7
4 -17 2 15.7 2.3
4 -17 2 21.3 5.5
4 -17 2 9.9 2.6
4 17 2 12.4 6.1
4 17 2 12.9 3.5
5 -17 2 -0.7 0.5
5 -17 2 -0.1 0.7
5 -17 2 -10.2 5.1
-5 -17 -2 -0.7 0.6
5 17 2 0.3 0.8
5 17 2 -2 5.5
-5 17 -2 -0.5 0.3
5 17 2 1.3 1.7
5 -18 -2 15.1 2.9
-5 -18 2 11.9 8.3
5 -18 -2 16.6 4.3
-5 -18 2 15.4 3.3
-5 -18 2 16.2 3
5 -18 -2 13.8 2.8
5 -18 -2 4.9 6.1
5 18 -2 14.5 2.4
5 18 -2 17 2.6
4 -18 -2 0.7 1.1
-4 -18 2 1.8 1.2
-4 -18 2 2 3.1
4 -18 -2 0.6 4.6
4 -18 -2 -3.9 3.7
4 -18 -2 3.3 1.8
-4 -18 2 0 1
-4 -18 2 7.6 6.4
4 -18 -2 1.5 1.2
4 18 -2 0.6 0.9
4 18 -2 2.2 1.6
4 18 -2 1.1 0.8
4 18 -2 -0.2 3.8
3 -18 -2 -1 3.3
-3 -18 2 2.1 1.9
-3 -18 2 0.5 0.9
3 -18 -2 -0.3 1.3
3 -18 -2 1.8 1.1
3 -18 -2 -1.7 4.2
-3 -18 2 7 4.8
3 -18 -2 0.9 1.5
-3 -18 2 1.1 0.9
-3 -18 2 1.2 1
3 -18 -2 2 1.3
3 18 -2 3.8 3.3
-3 18 2 1.8 1
3 18 -2 2.2 1.6
-3 18 2 2 1
2 -18 -2 9.9 2.1
-2 -18 2 5.6 1.4
2 -18 -2 6.9 3.8
-2 -18 2 11.2 2
2 -18 -2 8.1 1.9
-2 -18 2 8.3 2.7
2 -18 -2 10.4 2.9
-2 -18 2 5.7 4.1
-2 -18 2 4.6 1.3
-2 18 2 8.6 1.7
-2 18 2 8.5 1.7
2 18 -2 4.4 3.1
2 18 -2 13.2 2.8
1 -18 -2 0.8 1.3
-1 -18 2 1.3 0.7
1 -18 -2 1.3 0.8
-1 -18 2 1.3 0.9
1 -18 -2 0.8 0.9
1 -18 -2 -0.5 0.6
-1 -18 2 0.5 1.2
1 -18 -2 0.5 1.3
1 -18 -2 0.8 0.9
1 -18 -2 1.5 3.2
-1 -18 2 0.9 0.8
-1 -18 2 3.4 3.3
-1 -18 2 1.1 0.8
1 -18 -2 1.5 3
0 -18 2 12.2 1.8
0 -18 2 7.2 3
0 -18 -2 15.3 2.4
0 -18 -2 8.3 4.1
0 -18 2 12.4 1.9
0 -18 2 11.9 2.4
0 -18 -2 7.1 2.4
0 -18 -2 11.4 2.2
0 -18 -2 7.8 4
0 -18 -2 12.4 2
0 -18 2 12.7 1.9
0 -18 2 11.6 1.8
-1 -18 -2 25.9 4.5
1 -18 2 30.8 2.3
1 -18 2 34 4.1
1 -18 2 23.8 2.6
-1 -18 -2 29.1 5.9
-1 -18 -2 29.5 3.6
-1 -18 -2 26.6 3.2
1 -18 2 26.8 2.2
1 -18 2 24.3 4.7
-1 -18 -2 25.7 3.2
1 -18 2 24.6 2.2
-1 -18 -2 39.8 6.9
-1 -18 -2 29.2 4.9
2 -18 2 33.7 2.4
-2 -18 -2 32.4 3.6
2 -18 2 34.3 5.6
-2 -18 -2 35.3 3.3
-2 -18 -2 31.1 3.6
2 -18 2 38.7 2.8
-2 -18 -2 34.9 6.8
2 -18 2 37.2 2.8
-2 -18 -2 36.3 4
-2 -18 -2 38.7 6.1
2 -18 2 33.7 4.1
2 -18 2 31.2 2.4
2 18 2 42.6 5.8
2 18 2 43.8 7.4
-3 -18 -2 56.89 9.8
-3 -18 -2 55.89 7.8
3 -18 2 59.99 6.4
-3 -18 -2 52.19 4.2
-3 -18 -2 60.09 4.7
3 -18 2 53.89 3.7
3 -18 2 62.99 7.2
3 -18 2 58.99 5.1
-3 -18 -2 63.19 4.7
-3 -18 -2 55.89 4.3
3 -18 2 55.09 3.7
3 18 2 42.5 6.1
3 18 2 54.39 8.3
4 -18 2 1.3 3.5
4 -18 2 7 4.9
4 -18 2 3.4 1.1
4 -18 2 4.7 1.3
-4 -18 -2 7.1 2
-4 -18 -2 3.4 1.3
-4 -18 -2 5.3 1.8
4 -18 2 4.6 2
-4 18 -2 7.6 1.3
4 18 2 -2.1 4.9
4 18 2 2 2
5 -18 2 1 6.1
-5 -18 -2 0.9 2.2
5 -18 2 0.2 0.7
-5 -18 -2 2.3 1.3
5 -18 2 3.5 2.2
-5 -18 -2 2 1.4
-5 -18 -2 11.6 7.1
-5 -18 -2 2.8 1.7
5 -18 2 0.6 1
5 18 2 0.3 1.1
5 18 2 -5.5 6.4
5 18 2 0.4 1.7
-5 -19 2 11 2.6
-5 -19 2 10.4 3.2
5 -19 -2 9.3 2.3
-5 -19 2 15.1 9
5 -19 -2 12.6 2.7
5 -19 -2 12.5 7.3
5 19 -2 19.8 6.8
5 19 -2 12.2 2.4
4 -19 -2 -14 5.2
4 -19 -2 1.2 1.1
-4 -19 2 1.6 1.2
4 -19 -2 -1.7 4.3
4 -19 -2 0 1.2
-4 -19 2 -0.2 0.8
4 -19 -2 0.4 0.9
4 19 -2 0.2 0.8
3 -19 -2 3.7 1.6
3 -19 -2 6.7 4.5
-3 -19 2 4.9 1.4
-3 -19 2 3 1.5
-3 -19 2 2.7 1.1
-3 -19 2 3.8 1.5
3 -19 -2 4.2 1.4
3 -19 -2 8.7 2.9
3 -19 -2 6 4.2
-3 -19 2 10.6 6
3 -19 -2 1.8 1.9
3 19 -2 -0.7 3.4
2 -19 -2 46.8 6.1
2 -19 -2 39.3 7
-2 -19 2 44 4.9
-2 -19 2 57.69 8.4
2 -19 -2 45.2 3.4
-2 -19 2 45.8 3.4
-2 -19 2 37.7 3.4
2 -19 -2 42.3 6.1
2 -19 -2 48.9 3.9
-2 -19 2 38.8 5.7
2 -19 -2 43.3 3.8
-2 -19 2 41.4 3.3
2 -19 -2 47.9 7.7
2 19 -2 42.7 7.2
2 19 -2 41.3 5.3
-2 19 2 41 3.3
-1 -19 2 25.9 2.9
-1 -19 2 18 4.9
1 -19 -2 16.8 3.6
-1 -19 2 24.8 2.9
-1 -19 2 21 2.6
-1 -19 2 24.9 5
1 -19 -2 7.4 4.3
-1 -19 2 23.2 3.7
1 -19 -2 19.5 2.6
-1 -19 2 19.8 3.7
-1 -19 2 25.2 2.9
1 -19 -2 20.4 2.9
1 -19 -2 18.4 2.8
1 -19 -2 18.5 2.6
0 -19 -2 93.49 5.6
0 -19 -2 76.29 9.7
0 -19 2 90.09 6.4
0 -19 2 107.29 8.3
0 -19 2 84.99 4.7
0 -19 -2 84.59 4.9
0 -19 2 92.39 4.8
0 -19 2 82.59 5.9
0 -19 2 80.69 4.6
0 -19 -2 83.69 5.1
0 -19 2 98.39 8.3
0 -19 -2 87.29 5.4
0 -19 2 79.99 4.5
1 -19 2 115.59 7.2
-1 -19 -2 137.29 7
-1 -19 -2 119.79 6.6
-1 -19 -2 119.29 10.8
-1 -19 -2 131.59 6.7
1 -19 2 132.89 5.8
1 -19 2 128.39 9.2
-1 -19 -2 106.29 8.2
-1 -19 -2 132.19 6.9
1 -19 2 123.49 5.8
1 -19 2 119.39 5.8
1 -19 2 114.69 6.5
-2 -19 -2 2.6 1.3
2 -19 2 4.1 1.2
2 -19 2 3.1 0.9
2 -19 2 2.1 0.8
2 -19 2 2.8 1
2 -19 2 3.4 1.6
2 -19 2 3 3.2
-2 -19 -2 2 1.2
-2 -19 -2 4.2 1.5
-2 -19 -2 3.1 1.4
2 -19 2 1 3
3 -19 2 33.6 6.2
-3 -19 -2 21.1 3.1
-3 -19 -2 26.7 3.6
3 -19 2 22 2
3 -19 2 19.9 3.8
-3 -19 -2 31.2 4
3 -19 2 20.7 4.4
-3 -19 -2 22.2 3.4
3 -19 2 25.7 3
3 -19 2 25.9 3
3 19 2 24.6 4.7
3 19 2 25.4 6.8
-4 -19 -2 0.1 0.8
4 -19 2 0.2 0.7
-4 -19 -2 -0.2 0.8
-4 -19 -2 -1.2 1.3
-4 -19 -2 -0.6 0.7
-4 -19 -2 -4.4 7
4 -19 2 -0.7 0.5
4 -19 2 8 5.4
4 -19 2 -1.1 0.7
4 19 2 -2.2 5.2
4 19 2 0.1 1.7
4 -20 -2 11.9 7.4
4 -20 -2 12.7 3.9
-4 -20 2 5.4 1.8
4 -20 -2 11.4 2.4
-4 -20 2 6.2 6.9
-4 -20 2 9 2.4
-4 -20 2 7.8 1.8
4 -20 -2 8 2
4 -20 -2 1.6 5.6
4 20 -2 0.7 5
-3 -20 2 22.7 3
3 -20 -2 19.7 4.4
-3 -20 2 15.2 2.8
3 -20 -2 21.5 3.3
3 -20 -2 20.5 3.2
-3 -20 2 20.3 2.9
3 -20 -2 21.4 6.4
-3 -20 2 16.7 3
-3 -20 2 22.1 7.1
3 20 -2 22.3 6.5
2 -20 -2 -0.6 3.8
2 -20 -2 -0.5 1.2
2 -20 -2 0.5 0.7
2 -20 -2 -0.3 0.5
2 -20 -2 0.9 1.5
-2 -20 2 -0.4 4.8
-2 -20 2 -0.2 0.5
-2 -20 2 -0.6 0.6
-2 -20 2 1 0.9
-2 -20 2 0.3 0.8
2 -20 -2 0.4 0.8
2 -20 -2 -0.8 0.6
2 -20 -2 -2.9 4.3
2 20 -2 1.9 3.6
1 -20 -2 19.3 2.7
-1 -20 2 22.9 2.7
-1 -20 2 22.8 5.4
-1 -20 2 26 4.2
-1 -20 2 30 3.3
1 -20 -2 25.4 6.2
1 -20 -2 23.8 6.3
1 -20 -2 28.8 3.7
-1 -20 2 22 5.7
1 -20 -2 27.9 4.8
-1 -20 2 24.1 3
1 -20 -2 17.8 2.6
1 -20 -2 17 2.7
-1 -20 2 21.8 2.7
1 -20 -2 27.3 4.8
0 -20 -2 47.3 7.9
0 -20 -2 68.79 9.5
0 -20 2 44.2 3.3
0 -20 -2 48.6 3.8
0 -20 2 48.9 6.5
0 -20 2 48.3 3.4
0 -20 2 48.1 3.4
0 -20 -2 53.89 3.8
0 -20 -2 50.89 4
0 -20 -2 45.8 3.9
0 -20 2 56.19 3.7
0 -20 -2 53.39 6.8
0 -20 2 40.3 5
0 -20 2 42 7
1 -20 2 1.7 3.6
-1 -20 -2 5.4 1.6
-1 -20 -2 5.5 2.1
-1 -20 -2 8.1 1.9
1 -20 2 5.5 1.8
1 -20 2 6.2 1.3
-1 -20 -2 10.1 2.1
1 -20 2 7.4 3.6
-1 -20 -2 4 1.4
-1 -20 -2 2.6 4.1
1 -20 2 5.9 1.4
1 -20 2 4.1 1.2
-1 -20 -2 8.2 2.7
1 -20 2 6.8 1.4
-1 -20 -2 8.7 4.9
2 -20 2 6.3 1.4
-2 -20 -2 1.7 5.2
-2 -20 -2 0.6 0.9
2 -20 2 4.6 1.1
-2 -20 -2 4.4 1.5
2 -20 2 4 1.2
2 -20 2 3.9 1.1
2 -20 2 -0.8 3.2
-2 -20 -2 7.2 3
2 -20 2 7.9 4
2 -20 2 6.3 2
-2 -20 -2 2.6 1.4
3 -20 2 8.6 1.5
3 -20 2 7.8 5
3 -20 2 8.5 1.5
3 -20 2 8.7 1.8
3 -20 2 7.4 1.6
-3 -20 -2 19.7 7.5
-3 -20 -2 10.7 2.4
3 -20 2 5.9 3.6
3 -20 2 9.9 2.8
-3 -20 -2 11.4 2.3
-3 -20 -2 12.2 4
-3 -20 -2 9 2.3
-3 -20 -2 8.6 2.1
3 20 2 4.2 2.4
3 20 2 10.3 5.9
-4 -20 -2 7 2.1
4 -20 2 3.9 1.3
4 -20 2 4.5 1.4
-4 -20 -2 1 2.6
-4 -20 -2 5.2 1.8
4 -20 2 5.7 5.5
-4 -20 -2 19.4 8.9
-4 -20 -2 1.2 1.4
4 20 2 3.3 2.6
4 20 2 5.2 6.2
4 -21 -2 3 1.7
4 -21 -2 -9.7 7.1
-4 -21 2 -0.5 0.8
-4 -21 2 0.5 0.9
-4 -21 2 -1.1 0.3
3 -21 -2 0.8 1
3 -21 -2 -6.6 4.4
-3 -21 2 2.9 1.5
3 -21 -2 1 1.9
3 -21 -2 -0.7 5.3
3 -21 -2 0.7 1.1
-3 -21 2 1.2 6.1
-3 -21 2 2.2 1.2
-3 -21 2 6.2 1.6
-3 -21 2 2.7 1.3
3 21 -2 3.9 4.7
-2 -21 2 1.8 0.9
2 -21 -2 1.2 1.5
2 -21 -2 3 1.2
-2 -21 2 1.9 1.2
2 -21 -2 5.6 1.7
-2 -21 2 2.1 1.1
-2 -21 2 10.7 5.2
2 -21 -2 3.8 5.6
2 -21 -2 1.3 4.5
2 -21 -2 5 1.5
-2 -21 2 7.4 1.9
2 -21 -2 1.6 1.1
1 -21 -2 28.6 6.7
-1 -21 2 27.3 3.2
1 -21 -2 28.4 3.3
1 -21 -2 33.1 4
-1 -21 2 27.9 3.3
1 -21 -2 26.9 5
-1 -21 2 23.6 4
1 -21 -2 25.1 3.1
-1 -21 2 28.5 7.3
1 -21 -2 34.3 4.2
-1 -21 2 26.2 3.2
1 -21 -2 18.9 5.7
-1 -21 2 22.2 3
0 -21 2 9.8 4.8
0 -21 2 4.9 1.9
0 -21 -2 6.4 2.4
0 -21 2 5 1.3
0 -21 -2 0.1 4.5
0 -21 -2 6.1 1.7
0 -21 2 8.1 4
0 -21 -2 6.8 1.7
0 -21 -2 10.4 3.8
0 -21 -2 5.8 1.7
0 -21 -2 6.1 1.7
0 -21 -2 1.9 4.2
0 -21 2 6 1.4
0 -21 2 5.9 1.5
0 -21 2 8.4 1.7
-1 -21 -2 9.7 2.2
1 -21 2 9.3 4.4
1 -21 2 9.2 1.7
1 -21 2 8.4 1.6
-1 -21 -2 6 1.7
-1 -21 -2 12.2 5.7
-1 -21 -2 11.9 3.5
-1 -21 -2 6.9 1.7
1 -21 2 11.9 4.7
-1 -21 -2 7 1.9
1 -21 2 5.9 1.3
1 -21 2 7.9 1.6
-1 -21 -2 3.2 4.7
1 -21 2 6.5 2.1
-1 -21 -2 8.2 2.8
2 -21 2 19.7 6
2 -21 2 18.3 2.3
2 -21 2 20.7 2.7
-2 -21 -2 16.2 2.9
2 -21 2 23.3 3.8
-2 -21 -2 25.8 5.2
2 -21 2 23.3 5.2
-2 -21 -2 22.3 3.3
-2 -21 -2 15.6 4
-2 -21 -2 25.2 3.6
-2 -21 -2 7.7 6.7
-2 -21 -2 31.9 7.2
2 -21 2 18.3 2.5
-2 -21 -2 18.5 2.9
2 -21 2 19.9 2.3
3 -21 2 1.6 1.6
3 -21 2 -0.4 0.5
-3 -21 -2 4 7.3
3 -21 2 0.1 0.7
3 -21 2 1.9 0.9
3 -21 2 0.1 0.6
-3 -21 -2 -0.3 0.8
-3 -21 -2 -0.5 1.1
-3 -21 -2 -0.6 0.7
3 -21 2 -5.1 4.5
3 21 2 -10.8 5.6
-3 -22 2 0.6 0.8
-3 -22 2 0.2 1.2
3 -22 -2 4.9 7.1
3 -22 -2 -0.5 0.6
3 -22 -2 -1 0.8
-3 -22 2 -0.7 0.5
-3 -22 2 0 0.9
3 -22 -2 -0.3 0.5
-2 -22 2 10.4 2.4
2 -22 -2 9.4 2.2
-2 -22 2 1.7 6.5
2 -22 -2 11.3 2.4
2 -22 -2 -6.2 4.8
2 -22 -2 8.6 3
-2 -22 2 9.4 1.9
2 -22 -2 9.4 2
-2 -22 2 13.7 2.6
2 -22 -2 6.7 1.8
-2 -22 2 8.4 1.9
2 -22 -2 9.3 5.6
-1 -22 2 10.8 1.9
1 -22 -2 7.7 2.8
-1 -22 2 17 6.2
-1 -22 2 8.4 4.7
1 -22 -2 11.3 2.3
1 -22 -2 9.7 2.2
1 -22 -2 10 2.1
-1 -22 2 13.3 2.3
-1 -22 2 11 2.1
1 -22 -2 9.3 2.3
1 -22 -2 6.1 5.1
-1 -22 2 12.9 2.3
1 -22 -2 7.7 5.1
-1 -22 2 9.6 2.7
0 -22 -2 -7 4.8
0 -22 2 1.4 0.9
0 -22 2 1.4 1.5
0 -22 2 0.8 0.9
0 -22 -2 2.2 1.2
0 -22 -2 2.1 1.3
0 -22 2 0.8 0.9
0 -22 -2 2.9 2
0 -22 2 -1.4 4.1
0 -22 2 1.5 0.9
0 -22 -2 3.1 1.4
0 -22 -2 1.1 1.2
0 -22 2 4.1 3.8
-1 -22 -2 28.2 6.8
1 -22 2 25.3 2.9
1 -22 2 22.1 6.2
-1 -22 -2 29.5 3.9
1 -22 2 27.6 3.1
-1 -22 -2 33.2 4.2
-1 -22 -2 23.5 3.3
-1 -22 -2 27.5 3.8
1 -22 2 26.7 3
1 -22 2 29.1 4.3
1 -22 2 21.2 2.7
1 -22 2 20.3 5.7
-1 -22 -2 33 5.8
-2 -22 -2 1.6 1.3
-2 -22 -2 2.3 1.5
2 -22 2 1.8 0.9
2 -22 2 0.9 0.8
2 -22 2 6.8 4.8
2 -22 2 1.7 1
2 -22 2 2.1 1.9
-2 -22 -2 -2.3 5.4
-2 -22 -2 2 1.3
-2 -22 -2 2 1.3
-2 -22 -2 -1.2 7.2
2 -22 2 0.7 0.8
-2 -22 -2 -1.1 1.3
-2 -23 2 -1.9 5.5
-2 -23 2 0.1 0.9
2 -23 -2 0.1 0.7
-2 -23 2 0.2 0.7
-2 -23 2 0 0.7
-2 -23 2 -0.2 0.7
2 -23 -2 0.1 0.8
2 -23 -2 5.2 6
1 -23 -2 27 7.4
-1 -23 2 29.6 3.7
1 -23 -2 36.1 7.6
1 -23 -2 35.3 6.1
-1 -23 2 33.3 5.1
-1 -23 2 34.7 3.1
1 -23 -2 36.3 4.2
1 -23 -2 31.2 4.1
1 -23 -2 28.8 3.8
-1 -23 2 24.1 6.6
-1 -23 2 27.4 3.4
-1 -23 2 27.5 3.6
1 -23 -2 33 4.3
0 -23 2 37.7 7.4
0 -23 2 40 3.5
0 -23 -2 53.79 9.6
0 -23 -2 43.4 4
0 -23 2 41.6 3.4
0 -23 2 46.1 3.6
0 -23 -2 42.5 3.8
0 -23 -2 37.1 7.9
0 -23 -2 43.9 6.8
0 -23 -2 48.4 5.8
0 -23 -2 41 4.8
0 -23 2 39.1 3.4
0 -23 2 35.3 5.1
1 -23 2 37.2 3.1
-1 -23 -2 51.59 7.7
1 -23 2 34.3 4.2
1 -23 2 35.2 3
-1 -23 -2 34.5 4.3
-1 -23 -2 33.7 4.4
-1 -23 -2 44.9 9.8
-1 -23 -2 35.9 6
1 -23 2 24.9 7
-1 -23 -2 34.5 4.3
1 -23 2 30.1 2.8
-1 -23 -2 40.4 8.6
8 0 -3 0 1.8
-8 0 3 -2.3 1.1
-8 0 3 2.2 1.7
8 0 -3 -0.3 0.9
8 0 -3 4.2 6.8
8 0 -3 -0.1 0.9
-8 0 3 10.4 7.5
7 0 -3 1.6 1
7 0 -3 1.1 1.1
-7 0 3 -0.5 0.6
-7 0 3 5.3 5
-7 0 3 -0.9 0.7
7 0 -3 -2.3 4.5
-7 0 3 0.6 1.5
7 0 -3 2.2 2.1
6 0 -3 1.1 1
6 0 -3 -0.3 0.8
-6 0 3 -1.9 1.5
-6 0 3 0.4 2.9
6 0 -3 -1.3 2.3
-6 0 3 -1.7 0.7
6 0 -3 1.3 2
-6 0 3 0.2 1
-5 0 3 0.2 0.8
-5 0 3 0.2 1.7
-5 0 3 -0.2 0.8
-5 0 3 -3 2.7
5 0 -3 0 1.7
5 0 -3 1.6 1.1
5 0 -3 0.1 0.9
5 0 -3 0.7 2.9
4 0 -3 0.8 0.7
-4 0 3 -0.3 0.4
4 0 -3 2.3 2.2
4 0 -3 0.9 1.2
-4 0 3 -0.2 0.9
-4 0 3 0 1.8
4 0 -3 -0.1 0.5
-4 0 3 0.9 0.8
3 0 -3 0.1 0.5
3 0 -3 0.2 1.1
-3 0 3 0.4 0.5
-3 0 3 -0.1 0.4
3 0 -3 0.3 0.5
-3 0 3 0.3 1.4
3 0 -3 -0.5 0.6
-3 0 3 0.5 1
2 0 -3 0.2 0.4
-2 0 3 -0.4 0.9
2 0 -3 -0.7 0.9
-2 0 3 -0.1 0.3
-2 0 3 1.3 0.8
2 0 -3 0.2 0.3
-2 0 3 -0.1 0.3
2 0 -3 -0.6 0.4
1 0 -3 -0.5 0.6
-1 0 3 0.3 0.4
1 0 -3 -0.2 0.4
1 0 -3 -0.2 0.2
1 0 -3 -0.1 0.2
-1 0 3 -0.3 0.6
-1 0 3 0.2 0.3
-1 0 3 0 0.2
0 0 3 0.1 0.2
0 0 -3 0.3 0.3
0 0 3 0.1 0.2
0 0 -3 0.1 0.2
0 0 -3 0 0.5
0 0 -3 0.3 0.2
1 0 3 0.5 0.5
-1 0 -3 0.3 0.7
-1 0 -3 -0.1 0.3
1 0 3 0.1 0.2
1 0 3 0.3 0.2
-1 0 -3 -0.1 0.2
-1 0 -3 0.2 0.2
-1 0 -3 0 0.2
1 0 3 0.1 0.3
-1 0 -3 -0.2 0.2
-2 0 -3 0 0.8
-2 0 -3 0.2 0.3
2 0 3 0.1 0.3
-2 0 -3 0.5 0.4
2 0 3 0.4 0.3
-2 0 -3 -0.1 0.5
2 0 3 0.5 0.8
2 0 3 -0.2 0.4
3 0 3 0.4 0.7
-3 0 -3 0 0.4
3 0 3 0.2 0.4
3 0 3 0.1 1.3
3 0 3 0 0.4
-3 0 -3 -0.1 1.4
-3 0 -3 0.2 0.4
-3 0 -3 0.2 0.8
4 0 3 0.2 0.5
4 0 3 0.2 0.4
4 0 3 -0.3 1.5
4 0 3 0 0.8
-4 0 -3 1.9 2.1
-4 0 -3 0.5 1
-4 0 -3 -0.5 0.4
-4 0 -3 -0.3 0.3
-5 0 -3 0.4 0.6
-5 0 -3 0.9 0.8
-5 0 -3 -3.2 2.4
5 0 3 1.6 2.4
5 0 3 0.2 0.5
5 0 3 -0.2 0.5
-5 0 -3 0.6 1.3
5 0 3 0.5 1
6 0 3 6.2 3.9
-6 0 -3 -0.2 0.5
6 0 3 0.5 1.3
6 0 3 -0.6 0.4
-6 0 -3 1.3 0.9
6 0 3 0.6 0.7
7 0 3 -0.4 0.5
7 0 3 -1 0.4
7 0 3 -0.1 4
7 0 3 -1.3 0.5
8 -1 -3 10 3.9
-8 -1 3 9.6 3.7
8 -1 -3 4.9 2
8 -1 -3 7.4 2.1
-8 -1 3 3.8 7.5
-8 -1 3 10.1 2.5
8 -1 -3 -0.1 7
8 1 -3 9.1 2.3
-8 1 3 12.9 4.3
8 1 -3 9.9 2.3
-8 1 3 13.6 6.5
8 1 -3 14.7 4.5
8 1 -3 2 6.8
-7 -1 3 6.8 5.2
-7 -1 3 5.1 1.6
7 -1 -3 6 1.8
-7 -1 3 4.4 1.8
7 -1 -3 -3.6 4.5
7 -1 -3 6.5 1.9
7 -1 -3 4.7 3
-7 -1 3 3.2 2.6
7 1 -3 5.9 2.8
7 1 -3 3 1.5
-7 1 3 2.1 2.3
7 1 -3 2.9 1.5
-7 1 3 4.7 1.8
-7 1 3 0.2 4.8
-7 1 3 4.7 1.6
7 1 -3 8.7 4.6
6 -1 -3 490.95 17.7
-6 -1 3 478.65 21.5
-6 -1 3 473.95 24.1
6 -1 -3 495.65 21.7
6 -1 -3 462.15 24
-6 -1 3 451.65 17.5
6 -1 -3 467.05 17.4
-6 -1 3 463.85 17.7
6 1 -3 487.65 17.7
6 1 -3 465.05 21.3
6 1 -3 484.45 17.5
-6 1 3 465.45 17.5
6 1 -3 472.35 24
-6 1 3 510.15 21.8
-6 1 3 483.05 24
-6 1 3 459.75 17.5
5 -1 -3 566.04 20
-5 -1 3 584.74 23.5
-5 -1 3 559.14 25.4
5 -1 -3 539.05 23.1
-5 -1 3 604.34 20.3
5 -1 -3 591.24 26.1
-5 -1 3 617.14 20.2
-5 1 3 582.34 25.7
-5 1 3 558.54 19.9
5 1 -3 607.74 26.2
-5 1 3 601.24 23.5
5 1 -3 599.24 23.7
-5 1 3 579.74 20
4 -1 -3 1 1.4
-4 -1 3 2.7 1.5
4 -1 -3 -0.7 2
-4 -1 3 1.5 0.8
-4 -1 3 3.8 2.4
4 -1 -3 2.3 0.9
-4 -1 3 2.7 1
-4 1 3 3.5 2.5
4 1 -3 1 0.8
-4 1 3 1.4 0.8
4 1 -3 1.3 0.8
-4 1 3 0.5 1.3
4 1 -3 3.2 1.7
4 1 -3 3.5 2.4
-4 1 3 0.7 0.7
-3 -1 3 317.17 11
3 -1 -3 310.47 13.1
-3 -1 3 316.57 14.4
3 -1 -3 303.67 14.4
-3 -1 3 296.97 12.8
3 1 -3 347.27 13.5
-3 1 3 320.37 13
-3 1 3 304.07 14.1
3 1 -3 309.67 14.5
-2 -1 3 5.7 1
-2 -1 3 6.7 1.5
2 -1 -3 6.1 1.1
-2 -1 3 2.7 1.5
2 -1 -3 5.4 1
-2 -1 3 6.4 1
2 -1 -3 5.1 1.8
2 -1 -3 6.7 1.6
2 1 -3 6.3 1
-2 1 3 6.8 1.8
-2 1 3 6.3 1.1
2 1 -3 5.9 1
2 1 -3 8.5 2.1
-2 1 3 5.6 0.9
-2 1 3 4.4 1.3
2 1 -3 7.2 1.6
-1 -1 3 180.38 6.5
-1 -1 3 161.08 6.9
1 -1 -3 161.98 7.4
1 -1 -3 156.38 6.6
1 1 -3 165.48 7.2
-1 1 3 162.28 6.5
1 1 -3 166.48 6.5
-1 1 3 146.19 7.8
0 -1 -3 263.97 9.9
0 -1 -3 272.57 9.9
0 1 -3 282.27 9.3
1 -1 3 183.58 6.9
-1 -1 -3 190.58 7.1
-1 -1 -3 188.08 7.8
-1 1 -3 187.08 7.1
1 1 3 182.38 7
1 1 3 186.48 7.6
-2 -1 -3 126.89 4.8
2 -1 3 117.59 4.4
-2 -1 -3 111.09 5.7
-2 -1 -3 125.69 6.8
2 -1 3 132.69 5.4
2 -1 3 123.59 5.9
-2 -1 -3 118.19 4.7
-2 1 -3 116.49 6.3
2 1 3 113.29 5.5
-2 1 -3 127.89 4.6
2 1 3 116.09 6.2
-2 1 -3 125.59 4.6
-2 1 -3 120.79 5.6
3 -1 3 438.86 14.9
3 -1 3 416.76 16
-3 -1 -3 382.46 16.8
-3 -1 -3 397.86 15.6
-3 1 -3 412.46 16.8
3 1 3 423.66 16.4
-3 1 -3 411.16 15.4
3 1 3 412.06 15.1
4 -1 3 26.8 2.1
-4 -1 -3 28.5 2.4
-4 -1 -3 18.9 5.1
4 -1 3 27.2 2.1
4 -1 3 24.6 3.5
-4 -1 -3 26.3 2.4
-4 -1 -3 25.7 4.5
4 -1 3 26.8 4.1
4 1 3 24.7 3.4
-4 1 -3 26.9 2.3
4 1 3 25 4.2
4 1 3 26.2 2.1
-4 1 -3 28.9 4.2
-4 1 -3 24.7 2.2
-4 1 -3 29.2 4.9
4 1 3 22.2 2
-5 -1 -3 1.3 0.9
5 -1 3 0.7 0.6
5 -1 3 2.5 1
-5 -1 -3 4.3 1.3
5 -1 3 3 2.7
5 -1 3 6.1 1.8
5 1 3 4.4 1.2
-5 1 -3 3 1.1
-5 1 -3 1.1 1.5
5 1 3 2.8 1.1
5 1 3 1 2.3
5 1 3 1.3 1.3
-5 1 -3 3.4 3.1
-6 -1 -3 12.4 2.3
6 -1 3 16.8 2.4
6 -1 3 11.7 4.5
6 -1 3 15.3 2.3
-6 -1 -3 10.5 3.5
6 -1 3 15.8 3.5
-6 -1 -3 22 3.1
-6 -1 -3 8.8 5.3
-6 1 -3 13.3 3.5
-6 1 -3 16.9 2.5
6 1 3 14.4 4.3
-6 1 -3 19.4 5.4
6 1 3 17.1 2.4
6 1 3 13 3.1
6 1 3 14.7 2.3
7 -1 3 0.2 1.3
7 -1 3 -0.2 0.6
-7 -1 -3 -0.2 0.4
7 -1 3 5 4.7
-7 -1 -3 -1.6 5.4
7 -1 3 0 0.6
-7 1 -3 -0.1 0.4
-7 1 -3 -6.2 4.6
7 1 3 8.1 4.6
7 1 3 0.1 1.3
7 1 3 0.3 0.8
7 1 3 -0.1 0.8
8 -2 -3 41.8 4.9
-8 -2 3 45.9 5.5
-8 -2 3 45.1 7.7
8 -2 -3 51.09 5.7
8 -2 -3 43.4 7.4
8 -2 -3 47.1 10.4
-8 -2 3 35.2 10.2
-8 2 3 36 6.7
-8 2 3 41.3 10
8 2 -3 46 9.9
8 2 -3 59.29 8.5
8 2 -3 40.7 4.9
8 2 -3 37.1 4.7
7 -2 -3 89.39 5.9
7 -2 -3 73.29 9.3
7 -2 -3 79.49 12
-7 -2 3 92.59 6.2
-7 -2 3 78.49 11.2
7 -2 -3 81.19 5.8
-7 -2 3 77.49 5.6
-7 -2 3 85.39 10.1
-7 2 3 86.89 5.9
-7 2 3 83.29 8
-7 2 3 75.69 5.6
7 2 -3 83.89 8
7 2 -3 100.89 6.3
-7 2 3 90.99 11.9
7 2 -3 81.69 11.5
7 2 -3 77.39 5.5
-6 -2 3 12 2.4
6 -2 -3 22.1 4.4
-6 -2 3 15.9 4
-6 -2 3 19.3 2.9
6 -2 -3 7.8 4.4
-6 -2 3 15.9 5.4
6 -2 -3 15.6 2.7
6 -2 -3 11.9 2.4
6 2 -3 11.8 3.5
6 2 -3 13.9 5.4
-6 2 3 16.2 2.6
-6 2 3 6.7 3.5
6 2 -3 12.2 2.4
-6 2 3 13 3.6
-6 2 3 20.2 3.1
6 2 -3 12.3 2.5
5 -2 -3 372.86 13.9
5 -2 -3 343.97 13.4
-5 -2 3 367.66 13.8
5 -2 -3 370.06 17
-5 -2 3 349.96 18.6
5 -2 -3 361.86 19.1
-5 -2 3 383.66 13.8
-5 -2 3 364.56 16.9
5 2 -3 391.36 19.4
5 2 -3 351.76 16.6
5 2 -3 364.66 13.5
5 2 -3 343.87 13.5
-5 2 3 359.56 13.7
-5 2 3 371.96 16.7
-5 2 3 352.96 13.6
-5 2 3 342.37 18.1
-4 -2 3 17.8 2.3
-4 -2 3 23 4.4
-4 -2 3 28.2 4.3
4 -2 -3 25.4 4.9
-4 -2 3 18.7 2.4
4 -2 -3 21.5 2.5
4 -2 -3 21.5 2.6
4 -2 -3 17.4 3.4
4 2 -3 17.6 3.9
-4 2 3 24.7 2.3
-4 2 3 21.1 2.5
-4 2 3 20.6 3.6
4 2 -3 14.7 2.1
4 2 -3 18.9 2.3
-4 2 3 19.9 4.2
4 2 -3 30.5 4.5
3 -2 -3 228.18 8.4
-3 -2 3 206.98 8.1
-3 -2 3 222.38 10.1
-3 -2 3 208.28 11.2
3 -2 -3 223.98 8.4
-3 -2 3 222.98 8.3
3 -2 -3 215.88 10.1
3 -2 -3 193.58 11.1
-3 2 3 221.48 9.9
-3 2 3 218.68 8.2
-3 2 3 208.38 8.1
3 2 -3 212.98 8.2
3 2 -3 205.58 11.2
-3 2 3 209.28 10.9
3 2 -3 202.08 8
3 2 -3 240.38 10.4
2 -2 -3 250.27 10.1
2 -2 -3 231.68 10.9
-2 -2 3 252.57 10.8
-2 -2 3 241.28 9.7
2 2 -3 221.38 9.6
-2 2 3 229.08 10.5
2 2 -3 229.38 10.7
-2 2 3 258.87 9.9
1 -2 -3 1.9 0.5
-1 -2 3 1.6 0.4
1 -2 -3 2.3 0.6
-1 -2 3 1.7 0.6
-1 -2 3 2.2 0.5
1 -2 -3 -0.6 0.8
-1 -2 3 2.3 1
1 -2 -3 1.3 0.7
1 2 -3 1 0.6
1 2 -3 1.1 0.4
1 2 -3 1.5 0.4
-1 2 3 1.8 0.5
-1 2 3 1.8 0.8
1 2 -3 3.6 1.1
-1 2 3 1.8 0.5
0 -2 3 132.99 4.9
0 -2 -3 129.69 4.7
0 -2 -3 136.29 5.6
0 -2 -3 135.99 6.2
0 2 -3 139.09 5.1
-1 -2 -3 67.19 2.7
1 -2 3 64.99 2.9
-1 -2 -3 47.6 4.4
-1 -2 -3 62.19 2.7
-1 -2 -3 57.29 2.6
-1 -2 -3 58.99 2.6
1 -2 3 62.39 2.6
1 -2 3 62.19 2.1
1 2 3 64.89 4
-1 2 -3 58.39 2.2
-1 2 -3 63.59 2.2
-1 2 -3 52.89 2.9
1 2 3 68.49 3.5
1 2 3 61.49 2.6
2 -2 3 405.46 13.8
2 2 3 368.76 13.7
-2 2 -3 392.96 13.4
-2 2 -3 388.76 14.3
2 2 3 406.06 14.9
-3 -2 -3 284.27 9.7
3 -2 3 271.57 11.5
-3 -2 -3 278.07 9.8
3 -2 3 252.07 10.3
3 2 3 260.67 12.1
3 2 3 267.47 11
-3 2 -3 266.17 12.1
-3 2 -3 272.27 9.3
-3 2 -3 266.47 11
-4 -2 -3 23.9 2.7
4 -2 3 24.9 2
4 -2 3 17.8 2.9
-4 -2 -3 22.9 2.6
4 -2 3 24.2 2
4 -2 3 18.6 3.5
4 2 3 23.3 2.1
-4 2 -3 24.2 3.6
4 2 3 25.4 2.1
-4 2 -3 25.2 2.1
4 2 3 26.1 4.2
4 2 3 24.5 3.5
-4 2 -3 31.1 4.8
-4 2 -3 22.9 2.1
-5 -2 -3 6.5 3.5
-5 -2 -3 4.7 2.2
-5 -2 -3 4.9 1.4
5 -2 3 3 2.5
5 -2 3 1.9 1.4
5 -2 3 1.9 0.8
5 -2 3 4.8 1.3
-5 -2 -3 4.4 1.4
-5 2 -3 5.3 1.3
5 2 3 2.2 2.7
-5 2 -3 1.6 1.6
5 2 3 3.1 1
-5 2 -3 -0.7 2.4
5 2 3 1.7 1.4
5 2 3 1.6 0.9
6 -2 3 4.3 2.1
-6 -2 -3 5.9 4.4
-6 -2 -3 7.3 2.6
6 -2 3 7.9 4.2
-6 -2 -3 8.3 1.9
6 -2 3 6.3 1.6
-6 -2 -3 3.8 1.3
6 -2 3 6.6 1.5
6 2 3 6 2.2
6 2 3 6.2 3.5
6 2 3 6.6 1.6
-6 2 -3 2.4 2
-6 2 -3 4.8 1.4
6 2 3 5.4 1.5
-6 2 -3 4.8 4.4
7 -2 3 0.9 0.9
-7 -2 -3 -0.3 0.4
-7 -2 -3 -0.5 5.6
7 -2 3 1.5 1
7 -2 3 5.4 4.7
7 2 3 0.4 1.3
7 2 3 4 4.4
-7 2 -3 0.6 5
-7 2 -3 0 0.3
7 2 3 -0.4 0.6
7 2 3 -0.3 0.6
-8 -3 3 -1.6 8.8
-8 -3 3 10.8 3.8
-8 -3 3 11.1 2.6
8 -3 -3 9.7 2.6
8 -3 -3 7.5 7
8 -3 -3 20.9 5.4
8 -3 -3 6.3 2
8 3 -3 19.7 9.4
8 3 -3 12.5 2.9
-8 3 3 -0.6 6.7
8 3 -3 9 3.9
8 3 -3 11.9 2.6
-7 -3 3 6.5 6.1
7 -3 -3 8.7 2.2
-7 -3 3 3.2 2.7
-7 -3 3 6.9 2
7 -3 -3 9.3 5.2
7 -3 -3 15.6 4.1
-7 -3 3 9.7 2.2
7 3 -3 8 2.2
-7 3 3 6.9 1.7
-7 3 3 8 2.9
-7 3 3 0.8 4.7
7 3 -3 4 2.5
7 3 -3 7.7 2
7 3 -3 5.9 3.7
-7 3 3 7.4 2.1
-6 -3 3 171.28 8.7
-6 -3 3 182.08 14.1
6 -3 -3 175.48 8.6
6 -3 -3 175.28 8.7
-6 -3 3 180.58 8.7
-6 -3 3 174.88 11.4
6 -3 -3 170.78 13.3
-6 3 3 163.78 10.8
6 3 -3 184.08 8.7
-6 3 3 173.18 8.5
6 3 -3 177.08 8.5
-6 3 3 166.88 8.3
-6 3 3 174.78 12.9
6 3 -3 185.68 13.6
6 3 -3 165.38 11
5 -3 -3 117.09 6.2
5 -3 -3 120.09 8.6
-5 -3 3 112.59 6.1
-5 -3 3 117.29 6.2
5 -3 -3 108.69 6
-5 -3 3 139.19 9.1
5 -3 -3 106.39 9.8
-5 -3 3 117.09 9.8
-5 3 3 102.49 9.3
5 3 -3 106.19 5.9
-5 3 3 115.59 6.1
-5 3 3 107.29 7.9
5 3 -3 110.59 5.9
-5 3 3 114.99 6.2
5 3 -3 118.79 10
5 3 -3 120.59 8.5
4 -3 -3 228.68 9
-4 -3 3 222.98 11.2
4 -3 -3 239.78 11.7
4 -3 -3 229.18 13.2
-4 -3 3 225.28 9
-4 -3 3 222.68 9
4 -3 -3 212.28 8.9
-4 -3 3 214.58 12.7
-4 3 3 211.38 8.8
-4 3 3 225.78 11
4 3 -3 222.28 8.8
-4 3 3 213.98 8.8
4 3 -3 203.28 8.7
4 3 -3 245.68 13.3
4 3 -3 233.28 11.5
-4 3 3 211.78 12.3
3 -3 -3 22.7 2
-3 -3 3 23.5 2
-3 -3 3 25.5 4.2
-3 -3 3 25.3 2.1
3 -3 -3 27.2 4.6
3 -3 -3 22.8 3.5
-3 -3 3 27.4 3.8
3 -3 -3 19.7 2.2
3 3 -3 17.6 2
-3 3 3 21.7 1.9
-3 3 3 20 3.9
3 3 -3 19.4 3.8
-3 3 3 26.1 2.1
3 3 -3 21.4 1.9
3 3 -3 28.2 3.8
-3 3 3 22.6 3.3
-2 -3 3 4.8 0.9
2 -3 -3 3.4 0.8
2 -3 -3 6.8 2
-2 -3 3 4.1 0.9
2 -3 -3 2.9 1.2
2 -3 -3 3 0.8
-2 -3 3 3.7 1.5
-2 -3 3 4.8 1.3
2 3 -3 2.8 0.7
-2 3 3 5.5 1
2 3 -3 4.2 1.3
2 3 -3 2.8 0.7
-2 3 3 2.4 1
2 3 -3 3 1.5
-2 3 3 5.5 1
-1 -3 3 637.44 21.3
1 -3 -3 700.03 24.4
1 3 -3 653.63 21.6
-1 3 3 678.73 23.9
0 -3 -3 514.75 17.5
0 -3 -3 499.05 17.4
0 -3 3 500.45 15.1
0 3 -3 524.65 15.4
-1 -3 -3 86.09 3.6
1 -3 3 86.69 3.3
-1 -3 -3 91.39 3.6
-1 -3 -3 90.69 3.6
-1 3 -3 85.19 4.6
1 3 3 86.39 5
1 3 3 94.39 4.6
-1 3 -3 94.69 3.3
-2 -3 -3 29.5 1.9
2 -3 3 24.2 2.2
-2 -3 -3 25.5 1.8
2 -3 3 28.2 1.5
2 -3 3 26.1 1.4
2 -3 3 25.7 1.9
-2 -3 -3 16 3.4
2 3 3 26.9 2.5
2 3 3 26.1 1.7
-2 3 -3 26.2 1.5
-2 3 -3 26.6 1.5
-2 3 -3 23.3 2
2 3 3 21.5 3
2 3 3 24 1.7
-2 3 -3 23.5 2.5
3 -3 3 11.1 1.4
3 -3 3 5.3 1.8
-3 -3 -3 9 1.5
3 -3 3 12 1.4
3 -3 3 9.6 1.8
-3 -3 -3 6.7 1.2
-3 -3 -3 9.7 2.3
-3 -3 -3 4.9 2.4
3 3 3 7.1 1.2
3 3 3 9.3 1.3
3 3 3 8.6 1.9
3 3 3 8.7 2.4
-3 3 -3 7.5 2.2
-3 3 -3 10.7 1.4
-3 3 -3 10.9 1.4
4 -3 3 1.3 1.5
4 -3 3 0.2 0.4
-4 -3 -3 0.1 0.6
-4 -3 -3 1.6 2
4 -3 3 -0.1 0.6
-4 -3 -3 1.5 1.4
-4 -3 -3 0.8 0.7
4 -3 3 1.3 0.7
4 3 3 1.2 1.2
-4 3 -3 0.4 1
4 3 3 0.7 0.6
-4 3 -3 0 0.4
-4 3 -3 0.5 0.6
4 3 3 0.5 0.6
-4 3 -3 1 2
4 3 3 -0.2 1.6
5 -3 3 53.59 6.1
-5 -3 -3 47 3.6
5 -3 3 52.39 4.7
-5 -3 -3 59.59 7.3
-5 -3 -3 60.49 8.4
-5 -3 -3 54.49 4
5 -3 3 45.6 3.3
5 -3 3 49.9 3.4
5 3 3 57.59 3.6
5 3 3 49.6 3.5
5 3 3 47.5 5.6
-5 3 -3 58.09 3.7
-5 3 -3 58.89 5.3
-5 3 -3 52.59 7.2
5 3 3 49.4 7
6 -3 3 4.6 2
6 -3 3 4.9 1.2
-6 -3 -3 2.4 1.3
-6 -3 -3 0.5 1.6
6 -3 3 3.2 1
-6 -3 -3 3 1.4
6 -3 3 2.5 3.8
-6 -3 -3 11 5.1
6 3 3 2.1 1.7
6 3 3 3 1.2
6 3 3 1.5 1
6 3 3 4.4 3.7
-6 3 -3 0.9 1.6
-6 3 -3 4.5 1.5
-6 3 -3 0.5 3.8
-7 -3 -3 4.4 6.3
7 -3 3 2.8 1.2
7 -3 3 5.6 4.8
7 -3 3 2.3 1.8
7 -3 3 1.5 1
7 3 3 0.6 0.9
7 3 3 2.1 1.2
-7 3 -3 -7.2 4.6
7 3 3 0.6 4.6
7 3 3 4.2 2.1
8 -4 -3 28.2 4.1
-8 -4 3 32.4 4.7
8 -4 -3 40.5 5
8 -4 -3 32.3 6.6
-8 -4 3 24.4 9.4
-8 -4 3 42.4 7.7
8 -4 -3 27.5 9.5
8 4 -3 33.7 4.3
8 4 -3 35.8 7
8 4 -3 39.2 10.6
8 4 -3 28.4 4
7 -4 -3 20 4.7
7 -4 -3 15 2.8
-7 -4 3 21.6 5.1
-7 -4 3 19.6 3.3
-7 -4 3 13.8 6
7 -4 -3 22.9 6.2
7 -4 -3 21.1 3.4
-7 4 3 19 4.9
-7 4 3 22.3 4.9
-7 4 3 16.4 2.9
-7 4 3 13.2 6.2
7 4 -3 22.1 3.3
7 4 -3 12.3 3.9
7 4 -3 18.9 6.5
7 4 -3 20 3.2
-6 -4 3 34.6 4.1
6 -4 -3 34 4.1
6 -4 -3 29.1 3.7
6 -4 -3 32.8 7.2
-6 -4 3 34.9 7.5
6 -4 -3 29.8 5.2
-6 -4 3 38.2 3.5
-6 4 3 37.9 3.3
-6 4 3 32.9 3.9
6 4 -3 41.7 3.6
-6 4 3 32 6.4
6 4 -3 28.4 3.7
-6 4 3 21.7 4.3
6 4 -3 28.9 6.6
5 -4 -3 386.06 18
-5 -4 3 393.16 15
-5 -4 3 427.16 18.6
-5 -4 3 423.76 21
5 -4 -3 411.96 15.1
-5 -4 3 408.36 15
5 -4 -3 396.76 14.9
5 -4 -3 435.96 21.1
-5 4 3 393.76 17.7
5 4 -3 381.46 14.6
5 4 -3 398.66 14.8
-5 4 3 417.26 15
-5 4 3 400.16 19.7
-5 4 3 397.46 14.7
5 4 -3 422.16 18.2
5 4 -3 401.86 20.2
-4 -4 3 -0.7 0.8
4 -4 -3 2.7 2.1
4 -4 -3 1.2 0.8
4 -4 -3 0.8 1.3
-4 -4 3 0.7 2
-4 -4 3 1.6 0.9
-4 -4 3 1.2 0.8
4 -4 -3 1.1 0.8
4 4 -3 0.8 0.7
-4 4 3 -1.3 1.6
4 4 -3 -1 2
4 4 -3 0.3 0.6
4 4 -3 0.1 1.1
-4 4 3 0.4 1.1
-4 4 3 1.3 0.8
-3 -4 3 6.1 1.2
3 -4 -3 7.4 2.6
-3 -4 3 3.9 2.4
3 -4 -3 6 1.9
-3 -4 3 6.9 1.3
3 -4 -3 6.7 1.3
3 -4 -3 5.5 1.2
-3 -4 3 4.3 1.6
3 4 -3 3.7 0.9
-3 4 3 6.5 1.8
-3 4 3 6.3 1.3
3 4 -3 5.8 2.2
3 4 -3 3.6 0.9
-3 4 3 4.5 1.1
3 4 -3 4.4 1.6
-3 4 3 7.4 2.4
-2 -4 3 38.8 3.1
2 -4 -3 36.1 2.4
-2 -4 3 35.9 2.1
2 -4 -3 31.9 2.2
-2 -4 3 35.1 3.6
-2 -4 3 32.5 2.1
2 -4 -3 34.2 3.1
-2 4 3 34 2.2
2 4 -3 33.3 3.5
2 4 -3 32.2 2.8
-2 4 3 33.2 4.6
2 4 -3 34.5 2.1
-2 4 3 35.1 3
-2 4 3 34.4 2.2
2 4 -3 35.7 2.1
1 -4 -3 54.99 2.8
1 -4 -3 61.49 3.8
-1 -4 3 57.19 3.6
-1 -4 3 61.09 2.5
-1 -4 3 59.99 2.5
1 -4 -3 60.59 2.9
-1 -4 3 54.89 3.1
-1 4 3 59.59 3.7
-1 4 3 61.79 2.9
1 4 -3 56.99 2.4
-1 4 3 59.39 4.4
1 4 -3 59.29 3.2
1 4 -3 62.99 2.5
1 4 -3 52.59 3.5
-1 4 3 57.49 2.8
0 -4 -3 436.16 15.7
0 -4 3 428.86 12.8
0 -4 -3 414.36 15.5
0 4 -3 448.86 12.9
-1 -4 -3 84.49 3.5
-1 -4 -3 79.89 3.5
-1 -4 -3 75.19 3.4
-1 -4 -3 75.49 4.4
-1 -4 -3 72.39 5
-1 -4 -3 91.69 3.5
-1 4 -3 82.79 2.7
1 4 3 90.19 5.3
1 4 3 79.79 4.4
-2 -4 -3 173.88 8.2
2 -4 3 180.18 6.6
-2 -4 -3 170.58 9.2
-2 -4 -3 195.18 6.8
-2 -4 -3 198.28 6.9
2 4 3 171.48 7.9
2 4 3 179.68 6.5
-2 4 -3 181.48 6.8
2 4 3 182.48 9
-2 4 -3 167.08 8.2
2 4 3 170.68 6.5
3 -4 3 110.29 4.4
-3 -4 -3 97.79 7.6
3 -4 3 101.59 6.2
-3 -4 -3 118.29 7
3 -4 3 111.39 4.5
-3 -4 -3 112.99 5.1
3 -4 3 109.49 5.5
-3 -4 -3 111.69 5.9
3 4 3 102.29 4.7
-3 4 -3 123.09 5.9
3 4 3 111.39 4.8
3 4 3 113.69 6.4
-3 4 -3 101.29 6.4
3 4 3 106.39 7.2
-3 4 -3 114.89 4.5
-3 4 -3 107.59 4.5
4 -4 3 1 0.6
4 -4 3 0.2 0.5
-4 -4 -3 0.3 0.7
-4 -4 -3 2.6 2.5
-4 -4 -3 1 0.8
4 -4 3 0.4 1.8
4 -4 3 1.5 1.5
-4 -4 -3 2.2 1.6
4 4 3 0.5 0.6
-4 4 -3 0.6 1.1
-4 4 -3 2.3 0.8
4 4 3 1.3 2
-4 4 -3 0.6 0.6
4 4 3 0.3 0.6
4 4 3 0.2 1.2
-4 4 -3 0.8 1.8
-5 -4 -3 33.8 5.2
5 -4 3 43.1 5.7
5 -4 3 38.2 5.7
-5 -4 -3 41.7 3.4
5 -4 3 37.5 2.9
5 -4 3 42.4 3
-5 -4 -3 43.8 7.3
-5 -4 -3 47.2 3.6
-5 4 -3 38.1 3
-5 4 -3 44.9 6.7
5 4 3 35.2 6
5 4 3 38.9 3
5 4 3 40.9 3.1
5 4 3 44.3 5.6
6 -4 3 6.2 1.4
-6 -4 -3 8.3 2
6 -4 3 7.6 4.1
-6 -4 -3 10.8 5.2
-6 -4 -3 6.5 2.7
6 -4 3 9.6 2.7
6 -4 3 8 1.6
-6 -4 -3 7.1 1.9
6 4 3 6.6 4.5
6 4 3 9.7 1.9
-6 4 -3 9.8 2.2
-6 4 -3 8.9 1.8
-6 4 -3 11.2 4.5
6 4 3 8 1.7
6 4 3 12.3 3.1
-6 4 -3 6.5 2.9
7 -4 3 15 2.5
7 -4 3 12.6 4.6
-7 -4 -3 -3.1 6.1
7 -4 3 10.2 2.1
7 -4 3 17.7 6.7
7 4 3 15.3 2.5
-7 4 -3 0.8 4.4
7 4 3 12.1 2.2
7 4 3 10.8 5.8
7 4 3 12.8 4.1
-8 -5 3 5 2.1
-8 -5 3 -0.2 2.1
8 -5 -3 2.2 1.6
8 -5 -3 -4.2 6.9
-8 -5 3 4.3 5.9
8 -5 -3 1.6 2.2
8 -5 -3 1 1.2
8 5 -3 -5.2 6.4
8 5 -3 1.9 2.2
-8 5 3 0 0.5
8 5 -3 0.5 1.2
-8 5 3 5.9 7.1
7 -5 -3 36.2 4.4
7 -5 -3 33.8 4.4
-7 -5 3 27.3 3.8
-7 -5 3 20 5
-7 -5 3 39.6 4.8
7 -5 -3 30.8 7.1
-7 -5 3 31.5 8
7 -5 -3 31.4 5.9
7 5 -3 26.3 6.6
7 5 -3 29 3.8
-7 5 3 17.9 6
7 5 -3 23.7 5
-7 5 3 33.5 5.8
7 5 -3 27.9 3.7
-7 5 3 29.9 4
6 -5 -3 15 3.8
-6 -5 3 14.9 2.6
-6 -5 3 14.1 2.5
-6 -5 3 14.1 3.9
6 -5 -3 11.1 2.3
6 -5 -3 4.6 4.1
-6 -5 3 13.2 5.5
6 5 -3 15.1 3.7
6 5 -3 27.6 6.1
-6 5 3 15 3.4
-6 5 3 16.6 2.8
6 5 -3 11.7 2.3
-6 5 3 6.9 3.5
6 5 -3 12.1 2.4
-6 5 3 13.2 2.3
5 -5 -3 259.77 10.6
-5 -5 3 249.58 10.5
-5 -5 3 257.67 10.5
5 -5 -3 222.18 10.1
-5 -5 3 235.68 15.1
5 -5 -3 253.97 15.3
5 -5 -3 239.98 13.2
-5 -5 3 278.17 13.9
5 5 -3 237.78 10
5 5 -3 236.28 14.5
-5 5 3 228.48 12.3
5 5 -3 246.48 13
-5 5 3 254.17 14.8
-5 5 3 248.98 10.3
5 5 -3 251.67 10.3
-5 5 3 245.68 10.2
-4 -5 3 116.29 5.8
4 -5 -3 112.99 5.8
-4 -5 3 123.19 7.9
-4 -5 3 124.29 6
-4 -5 3 100.99 8.6
4 -5 -3 125.99 6.1
4 -5 -3 130.79 9.5
4 -5 -3 124.79 8
4 5 -3 123.49 5.8
-4 5 3 120.89 8.9
4 5 -3 124.09 5.9
-4 5 3 125.09 5.9
-4 5 3 128.09 6
4 5 -3 115.49 7.6
4 5 -3 121.09 8.8
-4 5 3 119.19 7.5
-3 -5 3 1.2 1.1
-3 -5 3 -1.3 1.6
-3 -5 3 1.7 0.7
3 -5 -3 0.9 1.4
3 -5 -3 0.9 1
-3 -5 3 0.8 0.6
3 -5 -3 1.1 0.7
3 5 -3 0.4 0.5
3 5 -3 0.9 0.6
-3 5 3 0.7 0.6
-3 5 3 0.4 0.5
-3 5 3 0.3 0.8
3 5 -3 1.3 1
3 5 -3 3.3 1.8
-2 -5 3 124.99 4.9
2 -5 -3 121.69 6.5
2 -5 -3 120.49 8.7
-2 -5 3 113.99 4.8
-2 -5 3 116.49 6.1
2 -5 -3 112.29 5
-2 -5 3 114.89 6.9
2 5 -3 112.89 4.6
-2 5 3 118.49 5
2 5 -3 109.29 4.6
2 5 -3 121.29 6
-2 5 3 127.69 6.3
-2 5 3 115.59 4.9
2 5 -3 117.49 6.8
-2 5 3 123.59 7.1
-1 -5 3 18.8 1.2
1 -5 -3 16.1 1.4
-1 -5 3 18.3 1.7
-1 -5 3 17.9 1.2
1 -5 -3 19.3 2.5
1 -5 -3 15.2 1.4
-1 -5 3 19.6 2.2
-1 5 3 21 3
-1 5 3 18.6 2.4
-1 5 3 17.7 1.4
-1 5 3 18.1 1.5
1 5 -3 15.3 1.8
1 5 -3 19 1.1
1 5 -3 19.6 2
1 5 -3 16.7 1.1
0 -5 -3 19.8 2.5
0 -5 3 20.2 0.9
0 -5 3 17.3 1.1
0 -5 -3 15.3 2.5
0 -5 -3 21 2.5
0 -5 -3 16.4 1.4
0 -5 -3 18.2 1.5
0 -5 -3 19.3 2.9
0 -5 3 19.8 0.9
0 -5 3 20.2 1
0 5 3 18.5 1.4
0 5 -3 20.2 1.1
0 5 -3 22.1 1
0 5 3 21.4 1.5
-1 -5 -3 345.87 12.6
-1 -5 -3 340.17 13.6
1 5 3 336.17 13.4
1 5 3 325.27 12.4
-2 -5 -3 100.69 6.1
2 -5 3 113.99 5.2
2 -5 3 104.79 3.9
-2 -5 -3 113.09 7.2
-2 -5 -3 112.39 4.9
-2 -5 -3 119.09 4.9
2 -5 3 120.99 4.7
-2 5 -3 119.19 5.3
-2 5 -3 116.79 3.9
2 5 3 116.69 6.1
-2 5 -3 114.69 4.7
2 5 3 110.49 6.9
2 5 3 114.19 4.6
2 5 3 114.89 4.7
3 -5 3 12.9 1.4
3 -5 3 9.8 2.6
-3 -5 -3 15.5 3.1
3 -5 3 14.9 1.3
-3 -5 -3 11.3 3.3
-3 -5 -3 13.2 1.9
-3 -5 -3 14 1.9
3 -5 3 12.6 2
3 5 3 21 2.3
3 5 3 17 2.9
-3 5 -3 13.9 1.3
3 5 3 14.3 3.2
-3 5 -3 15.5 2.7
3 5 3 14.2 1.7
-3 5 -3 16 2.3
-3 5 -3 15.3 1.3
-4 -5 -3 175.48 10.1
4 -5 3 167.88 6.6
-4 -5 -3 153.68 11.1
4 -5 3 173.18 8.3
-4 -5 -3 164.08 7.5
4 -5 3 160.68 6.5
4 -5 3 171.98 9.7
-4 -5 -3 171.18 7.4
4 5 3 154.98 6.8
4 5 3 159.98 7
-4 5 -3 157.38 6.4
4 5 3 177.28 10.7
4 5 3 161.18 9
-4 5 -3 153.78 8.1
-4 5 -3 168.38 6.6
-5 -5 -3 9.6 4.8
5 -5 3 16.4 2.2
5 -5 3 19.9 3.5
-5 -5 -3 16.4 2.5
5 -5 3 19.3 4.2
-5 -5 -3 19 4.1
5 -5 3 15.3 2.1
-5 5 -3 28.1 5.3
-5 5 -3 14.1 2
5 5 3 15.8 2.4
-5 5 -3 20.6 3.6
5 5 3 7.8 3.6
-5 5 -3 16 2.1
5 5 3 14.9 3.1
5 5 3 15.5 2.3
-6 -5 -3 22.3 3.3
6 -5 3 23.2 5.6
6 -5 3 30.4 2.7
-6 -5 -3 25.8 3.5
6 -5 3 25.8 3
6 -5 3 20.2 3.9
-6 -5 -3 30 7.4
6 5 3 26.7 3.2
-6 5 -3 27 4.5
6 5 3 36.6 3
-6 5 -3 24.2 3
6 5 3 29.8 6.2
-6 5 -3 23.7 3.3
6 5 3 26.4 5.5
-6 5 -3 15.6 4.8
7 -5 3 -7.1 5
-7 -5 -3 -4.6 6.3
7 -5 3 7 1.8
-7 -5 -3 0.4 0.6
7 -5 3 1.9 1.8
7 -5 3 7.2 1.7
-7 5 -3 0.3 0.7
7 5 3 2.8 1.4
7 5 3 9.3 3
7 5 3 5.5 1.6
-8 -6 3 1.5 1.5
8 -6 -3 1.7 1.1
8 -6 -3 3.9 2.8
-8 -6 3 8.4 8.7
8 -6 -3 9.1 8.2
8 -6 -3 3.2 1.8
-8 -6 3 6 3.4
8 6 -3 -0.1 7.3
8 6 -3 6.8 2.1
8 6 -3 2.1 1.4
-8 6 3 4.7 7.1
8 6 -3 0.4 2.1
-7 -6 3 -0.4 0.8
7 -6 -3 -1.1 1.2
-7 -6 3 -6.1 5.3
7 -6 -3 0 0.9
7 -6 -3 -0.9 0.5
-7 -6 3 1 1.9
-7 -6 3 0.6 1.1
7 -6 -3 4.7 5.9
7 6 -3 0.2 0.8
-7 6 3 3.9 5
7 6 -3 0.4 0.9
7 6 -3 -0.1 1.3
-7 6 3 3.2 2.3
-7 6 3 2.5 1.4
7 6 -3 4.3 5.3
6 -6 -3 42.1 6.6
-6 -6 3 41.8 6.5
6 -6 -3 40.5 3.8
-6 -6 3 39.3 7.7
6 -6 -3 47.6 3.9
-6 -6 3 49.5 4.1
-6 -6 3 46.1 4
6 -6 -3 50.29 8.7
6 6 -3 60.09 9.2
-6 6 3 47.3 3.8
6 6 -3 43.1 3.7
6 6 -3 34.3 5.7
-6 6 3 35.2 7.1
6 6 -3 49.99 4
-6 6 3 39.2 5.9
-5 -6 3 5.1 3.4
5 -6 -3 -0.1 3.4
5 -6 -3 4.1 1.4
-5 -6 3 4.2 1.5
5 -6 -3 3.1 2.3
5 -6 -3 3.9 1.4
5 6 -3 4.9 1.5
-5 6 3 1.3 2.4
-5 6 3 3.1 1.2
-5 6 3 2.9 1.9
5 6 -3 1.9 1.1
5 6 -3 5.6 3.3
-5 6 3 3.6 1.3
4 -6 -3 519.45 18.7
-4 -6 3 522.45 18.6
-4 -6 3 600.24 22.3
4 -6 -3 579.74 24.3
4 -6 -3 547.55 21.9
-4 -6 3 541.75 23.8
-4 6 3 571.54 21.2
-4 6 3 552.64 23
4 6 -3 545.05 23.3
4 6 -3 512.85 18.2
4 6 -3 625.24 22.1
-3 -6 3 62.99 3.6
-3 -6 3 57.99 3.4
-3 -6 3 57.49 5.8
3 -6 -3 54.49 3.4
-3 -6 3 58.39 4.8
3 -6 -3 55.09 3.5
3 -6 -3 58.09 4.8
3 6 -3 58.29 4.6
3 6 -3 66.39 5.7
-3 6 3 59.29 3.4
3 6 -3 59.49 3.3
-3 6 3 52.19 4.3
-3 6 3 59.99 3.4
3 6 -3 56.69 3.2
-3 6 3 49.7 5.1
2 -6 -3 0.6 0.8
-2 -6 3 0.3 0.4
2 -6 -3 1.2 1.2
-2 -6 3 1.5 0.6
-2 -6 3 0.1 1.1
2 -6 -3 0.1 0.4
2 -6 -3 0 0.4
-2 -6 3 0.4 0.7
2 6 -3 0.6 0.4
-2 6 3 -0.4 0.3
-2 6 3 -1 1.1
2 6 -3 -0.7 0.8
2 6 -3 -0.1 0.6
-2 6 3 0.1 0.3
-2 6 3 -0.6 0.6
-1 -6 3 545.25 18.8
-1 6 3 567.54 20.4
1 6 -3 554.24 18.4
0 -6 3 378.36 11.9
0 -6 -3 374.06 14.8
0 -6 -3 378.46 14.8
0 6 -3 388.86 11.6
-1 -6 -3 343.47 14.4
-1 -6 -3 352.76 13.3
1 6 3 354.36 14.3
1 6 3 362.26 13.3
-2 -6 -3 29.1 3.6
2 -6 3 23.7 1.3
-2 -6 -3 27 2
-2 -6 -3 25.6 2
2 -6 3 25.3 2.2
2 -6 3 24.7 1.4
2 -6 3 25.2 1.8
-2 -6 -3 17.5 3.5
2 6 3 22.7 3.6
2 6 3 27.8 2
-2 6 -3 25.3 1.2
-2 6 -3 25.8 1.7
2 6 3 27.8 3.4
2 6 3 26.1 1.9
-2 6 -3 25.2 2.1
-2 6 -3 24.6 1.2
-3 -6 -3 818.42 31.6
3 -6 3 877.11 28.4
3 6 3 849.32 30.7
-3 6 -3 886.51 28.3
4 -6 3 112.29 6.4
-4 -6 -3 114.99 9.7
4 -6 3 109.49 5
4 -6 3 119.09 7.8
-4 -6 -3 101.19 7.6
4 -6 3 107.99 4.9
-4 -6 -3 120.49 6
-4 -6 -3 110.49 5.8
4 6 3 107.49 8.4
4 6 3 107.29 7.2
-4 6 -3 109.29 4.9
-4 6 -3 118.19 7.7
-4 6 -3 116.89 4.9
4 6 3 112.39 5.4
-4 6 -3 121.79 6.6
4 6 3 107.79 5.3
-5 -6 -3 0.6 0.8
-5 -6 -3 1.5 3.8
-5 -6 -3 2 1.8
5 -6 3 0.3 0.5
5 -6 3 2 1.4
5 -6 3 0.1 0.5
5 -6 3 0.8 2.8
5 6 3 -0.3 0.4
5 6 3 0.1 2.7
-5 6 -3 0.5 1.1
-5 6 -3 1.2 0.7
-5 6 -3 1.1 0.6
5 6 3 1.7 1.5
5 6 3 0.8 0.9
-5 6 -3 0.4 2.9
-6 -6 -3 3 1.5
6 -6 3 -2.9 3.1
6 -6 3 3.2 1.1
-6 -6 -3 6.9 3.1
-6 -6 -3 5.2 1.6
6 -6 3 3.6 1.9
6 -6 3 4.2 1.2
-6 6 -3 1.8 1.5
-6 6 -3 2.5 1
-6 6 -3 4.3 1.2
6 6 3 6.2 4.4
6 6 3 2.8 1.8
6 6 3 0.8 0.8
6 6 3 4 1.3
-6 6 -3 -3.9 3.4
7 -6 3 0.4 0.8
7 -6 3 2.3 1.7
-7 -6 -3 0.7 1.1
7 -6 3 0.7 0.9
7 -6 3 0.8 5.4
-7 -6 -3 0.3 6.9
7 6 3 5.2 5.5
7 6 3 3.5 2.3
-7 6 -3 -2.2 5.3
-7 6 -3 0 0.3
7 6 3 -0.8 0.6
7 6 3 0.7 0.9
8 -7 -3 6.2 2.1
8 -7 -3 4 3.2
-8 -7 3 1.5 1.4
8 -7 -3 6.4 2
8 -7 -3 2.8 6
-8 7 3 -1.1 6.5
8 7 -3 4.2 2.8
8 7 -3 3.4 1.6
8 7 -3 6.8 2.1
8 7 -3 2.7 7.7
-7 -7 3 -0.8 1.5
-7 -7 3 2.2 1.5
-7 -7 3 1 1.1
7 -7 -3 1.4 5.7
7 -7 -3 2 2.2
-7 -7 3 3.1 4.9
7 -7 -3 -0.8 0.6
7 -7 -3 -0.2 0.9
7 7 -3 0.7 0.9
7 7 -3 -4.7 4.8
-7 7 3 0.5 1
-7 7 3 0.7 1.8
-7 7 3 0 4.8
7 7 -3 0.9 1.8
7 7 -3 0.5 1
6 -7 -3 23.9 5.1
6 -7 -3 15.9 2.7
-6 -7 3 23 6.5
-6 -7 3 22.5 3.4
-6 -7 3 16.5 3.9
6 -7 -3 14.4 2.6
6 -7 -3 21.2 6.2
-6 -7 3 24.1 3.4
6 7 -3 20.7 4.5
-6 7 3 18.4 5.5
6 7 -3 23.8 6
-6 7 3 15.2 3.5
6 7 -3 13.7 2.5
6 7 -3 20.2 2.9
-6 7 3 18.7 3
-5 -7 3 102.79 5.7
-5 -7 3 91.99 7.7
5 -7 -3 85.09 9.1
5 -7 -3 102.29 5.7
5 -7 -3 92.29 7.6
5 -7 -3 87.69 5.4
-5 -7 3 92.89 9.1
-5 -7 3 90.49 5.4
5 7 -3 80.89 6.9
5 7 -3 88.49 5.2
-5 7 3 79.69 6.6
-5 7 3 78.49 5
-5 7 3 94.99 8.8
5 7 -3 84.59 8.3
-5 7 3 85.59 5.2
5 7 -3 97.19 5.3
-4 -7 3 39.3 6.4
4 -7 -3 44.8 5.7
-4 -7 3 42.1 3.2
4 -7 -3 42.8 6.4
4 -7 -3 39 3.3
-4 -7 3 48.5 5.9
-4 -7 3 44.9 3.4
4 -7 -3 41.6 3.3
4 7 -3 41.4 6.2
-4 7 3 46.2 5.3
4 7 -3 43.9 5.4
-4 7 3 44.4 3.8
-4 7 3 46.9 3.3
4 7 -3 45.9 3.2
4 7 -3 42.6 3
3 -7 -3 19.4 2.3
3 -7 -3 19.9 3.4
-3 -7 3 19.2 2.3
-3 -7 3 20.4 4.2
-3 -7 3 23.5 3.7
3 -7 -3 22.8 2.6
-3 -7 3 20.2 2.4
3 -7 -3 29.2 4.9
3 7 -3 22.1 3.4
-3 7 3 21.3 2.3
3 7 -3 18.9 3.7
-3 7 3 19.8 2.3
-3 7 3 19.2 3.1
-3 7 3 19.3 3.9
3 7 -3 21.6 1.9
3 7 -3 20.1 1.8
2 -7 -3 160.78 6.9
2 -7 -3 162.98 9.5
-2 -7 3 174.38 9.3
-2 -7 3 172.68 6.6
-2 -7 3 177.28 8.2
2 -7 -3 173.68 7.1
-2 -7 3 174.18 6.6
2 -7 -3 168.78 8.4
-2 7 3 173.28 6.8
2 7 -3 185.78 8
2 7 -3 176.68 8.8
-2 7 3 188.58 9.6
-2 7 3 177.98 6.9
-2 7 3 190.78 8.5
-1 -7 3 13.1 2.2
-1 -7 3 11 1
-1 -7 3 16.3 2
-1 -7 3 12.7 1.1
1 -7 -3 10 1.4
1 -7 -3 14.1 2.4
1 -7 -3 9.6 1.4
-1 7 3 12.7 1.5
1 7 -3 10 1.7
1 7 -3 13.5 1
-1 7 3 13 2.6
1 7 -3 10 0.9
1 7 -3 11.4 1.5
-1 7 3 10.7 1.4
-1 7 3 10.8 2.1
0 -7 3 4293.67 131.39
0 7 3 4189.68 164.18
0 7 3 4216.48 166.58
0 7 -3 3995.4 133.89
1 -7 3 1134.79 32.5
-1 -7 -3 1101.79 37.1
1 -7 3 1134.29 32.3
1 7 3 1137.59 37.1
-2 -7 -3 17.5 2
2 -7 3 17.3 1.1
-2 -7 -3 13.8 1.7
-2 -7 -3 20.2 2.2
2 -7 3 17.3 1.1
2 -7 3 14.1 1.9
2 -7 3 17.1 1.5
-2 -7 -3 18.9 3.1
-2 -7 -3 12.7 3.1
-2 7 -3 16.7 0.9
2 7 3 14.4 1.8
2 7 3 17.3 3.4
2 7 3 14.2 1.7
2 7 3 18.8 3.6
-2 7 -3 15.8 0.9
-2 7 -3 14.3 1.2
-2 7 -3 16.7 1.7
3 -7 3 76.09 3.4
3 -7 3 72.69 3.4
3 -7 3 71.39 5.1
-3 -7 -3 74.79 7
-3 -7 -3 71.09 4.2
3 -7 3 70.99 4.2
-3 -7 -3 63.49 6.7
3 7 3 74.79 3.9
-3 7 -3 69.19 4
-3 7 -3 75.69 4.9
3 7 3 77.39 5.6
-3 7 -3 73.79 3.1
3 7 3 72.49 3.9
-3 7 -3 73.09 3.2
3 7 3 76.39 6.6
4 -7 3 121.39 6.7
-4 -7 -3 118.79 6.1
4 -7 3 120.69 5.3
-4 -7 -3 114.79 6.2
-4 -7 -3 116.09 8.4
4 -7 3 120.89 5.2
-4 -7 -3 127.39 10.4
4 -7 3 121.19 7.8
4 7 3 113.39 5.6
4 7 3 116.19 7.6
-4 7 -3 125.09 7.8
-4 7 -3 114.49 6.4
-4 7 -3 131.99 5.2
4 7 3 132.59 9.4
4 7 3 112.89 5.6
-4 7 -3 120.89 5
5 -7 3 1.2 0.8
5 -7 3 1.3 1.2
-5 -7 -3 -0.8 0.6
5 -7 3 1.3 1.2
-5 -7 -3 1.4 1.7
5 -7 3 1.3 2.8
-5 -7 -3 2.9 4.3
5 7 3 0.8 0.9
-5 7 -3 5.6 2.6
5 7 3 1.4 1.5
-5 7 -3 -0.1 0.9
5 7 3 1.2 0.9
5 7 3 2.3 3.2
-5 7 -3 2.5 0.8
6 -7 3 3.5 1.9
-6 -7 -3 4.6 2.6
6 -7 3 4.1 1.2
-6 -7 -3 3.5 1.5
6 -7 3 3.4 1.2
6 -7 3 5.7 4
-6 -7 -3 -1 5.5
6 7 3 6.1 1.6
6 7 3 2.2 1.1
6 7 3 5.5 2.5
6 7 3 12.2 4.8
-6 7 -3 4.5 1.3
-6 7 -3 5.3 1.8
-6 7 -3 9.6 4.1
7 -7 3 6.1 1.6
-7 -7 -3 3.8 7.4
7 -7 3 10 3.1
7 -7 3 5.8 1.6
7 -7 3 5.3 5.2
7 7 3 10.2 6
7 7 3 5.7 1.7
7 7 3 4.6 1.5
-7 7 -3 -2.7 4.8
7 7 3 5.7 2.8
-8 -8 3 15.4 9.2
8 -8 -3 9.3 2.8
8 -8 -3 8.5 2.4
8 -8 -3 7.8 4.1
-8 -8 3 6 2.3
-8 -8 3 6.1 3.8
8 -8 -3 10.8 8.7
8 8 -3 10.7 2.5
8 8 -3 9.3 6.4
-8 8 3 -10.3 7
8 8 -3 5.1 3.2
8 8 -3 10.9 2.4
-7 -8 3 52.49 8
-7 -8 3 43.4 5.1
7 -8 -3 46.9 10.1
7 -8 -3 44 5.2
-7 -8 3 31.3 9.1
7 -8 -3 37 7
-7 -8 3 43.3 5.2
7 -8 -3 52.99 4.5
7 8 -3 43.9 6.8
7 8 -3 45.6 9.1
-7 8 3 50.59 9.2
7 8 -3 54.99 4.3
7 8 -3 48.1 4.2
-7 8 3 39.4 6.2
-6 -8 3 32.6 7.7
6 -8 -3 43.9 4
6 -8 -3 44.5 3.9
6 -8 -3 42.3 8.4
-6 -8 3 46.9 4.1
6 -8 -3 39.5 6.3
-6 -8 3 57.59 7.9
-6 -8 3 48.9 4.2
-6 8 3 52.29 8.3
-6 8 3 51.89 4
6 8 -3 52.89 8.6
-6 8 3 46.8 6.5
6 8 -3 54.09 7.2
6 8 -3 50.69 4
6 8 -3 46.7 3.8
5 -8 -3 128.89 6.9
-5 -8 3 134.99 7
5 -8 -3 114.59 8.8
5 -8 -3 119.49 6.7
-5 -8 3 127.39 6.9
-5 -8 3 128.29 9.4
5 -8 -3 124.09 11
-5 -8 3 125.79 10.9
-5 8 3 127.29 8.5
-5 8 3 125.59 6.5
-5 8 3 120.09 7
5 8 -3 140.39 6.7
5 8 -3 127.99 10.5
-5 8 3 136.39 10.2
5 8 -3 135.09 6.7
5 8 -3 135.59 9
-4 -8 3 71.69 6.5
4 -8 -3 81.09 6.7
4 -8 -3 93.39 5.3
-4 -8 3 85.99 8
4 -8 -3 87.99 5.1
-4 -8 3 87.39 5
-4 -8 3 96.69 5.3
4 8 -3 86.19 6.5
4 8 -3 89.89 7.8
-4 8 3 88.99 4.9
-4 8 3 96.39 6.6
-4 8 3 89.19 7.9
4 8 -3 94.69 4.8
4 8 -3 96.29 4.9
-4 8 3 94.09 5
3 -8 -3 241.48 9.4
-3 -8 3 241.08 9.2
-3 -8 3 215.48 12.5
3 -8 -3 258.07 9.6
-3 -8 3 228.58 11.2
3 -8 -3 243.68 11.6
3 -8 -3 259.37 13.4
-3 -8 3 226.68 9
-3 8 3 232.08 9.1
3 8 -3 256.97 12.5
3 8 -3 247.28 8.9
3 8 -3 240.58 10.8
-3 8 3 231.48 9.1
-3 8 3 228.98 12.2
-3 8 3 241.68 11
3 8 -3 235.88 8.7
2 -8 -3 0.9 1
-2 -8 3 1.2 0.5
-2 -8 3 3.2 1.3
2 -8 -3 2.4 1.9
-2 -8 3 3.4 1.7
-2 -8 3 2.2 0.7
2 -8 -3 1.5 0.7
2 -8 -3 2.4 0.8
2 8 -3 3 1.5
-2 8 3 2.4 0.8
-2 8 3 4.1 1.3
2 8 -3 1.8 0.6
-2 8 3 2.2 1.4
2 8 -3 1.2 0.8
-2 8 3 3.2 0.9
1 -8 -3 280.07 11.3
1 -8 -3 265.47 9.5
-1 -8 3 256.27 10
-1 -8 3 264.67 10.9
1 8 -3 270.57 10.4
1 8 -3 257.37 9.5
-1 8 3 271.77 9.4
0 -8 3 8.5 0.7
0 -8 -3 7.7 1.3
0 -8 3 8.7 0.7
0 -8 -3 9.3 2
0 -8 3 9.1 0.7
0 -8 -3 6.2 2
0 -8 3 8.1 1.1
0 -8 3 8.9 1.5
0 -8 -3 11.3 2.2
0 -8 -3 9.7 1.5
0 -8 -3 8.3 2.7
0 -8 3 9 0.7
0 -8 -3 8.8 1.3
0 8 3 7.2 1.2
0 8 3 8 1.2
0 8 -3 9.5 1.1
-1 -8 -3 97.59 4.4
-1 -8 -3 92.89 4.4
1 -8 3 92.89 3.7
1 -8 3 101.09 3.3
1 -8 3 96.59 3.6
1 -8 3 97.29 3.5
-1 -8 -3 94.19 4.3
-1 -8 -3 92.89 4.4
-1 -8 -3 79.99 6.3
1 -8 3 100.39 3.3
1 -8 3 97.69 4
-1 -8 -3 87.69 5.6
1 8 3 92.49 7.7
1 8 3 106.59 6
-2 -8 -3 135.79 5.9
2 -8 3 140.59 5.6
-2 -8 -3 138.99 6.1
-2 -8 -3 144.09 6
2 -8 3 140.69 4.9
-2 -8 -3 132.09 5.9
-2 -8 -3 137.49 7.8
2 -8 3 142.39 4.9
2 -8 3 144.19 6.3
-2 -8 -3 136.09 9
-2 8 -3 148.09 5.8
2 8 3 145.59 7.7
2 8 3 142.19 5.8
2 8 3 141.89 10.1
-2 8 -3 146.99 5.3
2 8 3 145.59 5.9
-2 8 -3 139.59 4.6
-2 8 -3 140.29 4.5
3 -8 3 1111.89 35.7
3 8 3 1133.29 42
-3 8 -3 1100.79 34.9
-4 -8 -3 214.58 9
4 -8 3 193.38 10.6
4 -8 3 203.78 7.8
4 -8 3 220.48 9.6
-4 -8 -3 204.38 11.7
-4 -8 -3 203.68 13.8
-4 -8 -3 205.38 9.1
4 -8 3 209.18 7.8
-4 8 -3 193.08 7.4
-4 8 -3 215.88 9.2
-4 8 -3 215.68 10.4
4 8 3 189.38 8.1
4 8 3 204.08 8.5
4 8 3 211.08 12.6
-4 8 -3 203.48 7.5
4 8 3 205.38 10.9
5 -8 3 56.19 4.8
5 -8 3 63.29 3.8
5 -8 3 53.19 3.5
-5 -8 -3 54.99 9.2
-5 -8 -3 57.99 4.3
5 -8 3 58.69 7.3
-5 -8 -3 63.39 8
5 8 3 59.39 4
-5 8 -3 61.79 4.8
5 8 3 55.59 3.9
-5 8 -3 62.29 3.6
5 8 3 63.29 5.9
-5 8 -3 61.89 6.3
5 8 3 65.59 8.7
6 -8 3 12 2.1
6 -8 3 8.8 4.7
-6 -8 -3 7 6.3
6 -8 3 10.2 2.7
6 -8 3 8.4 1.7
-6 -8 -3 5.5 2.9
-6 -8 -3 9.5 2.2
6 8 3 11.2 2.1
6 8 3 8.6 4.9
-6 8 -3 1.6 3.7
6 8 3 11.8 3.4
6 8 3 10 2
-6 8 -3 11.6 1.8
-6 8 -3 10.9 2.8
-7 -8 -3 -9.5 5.3
7 -8 3 2.9 2.1
7 -8 3 6.2 1.6
7 -8 3 2 5.6
7 -8 3 3.9 1.1
7 8 3 4.7 2.6
7 8 3 5.3 1.6
7 8 3 5 1.5
7 8 3 1.8 5.9
-7 8 -3 3 5.2
7 -9 -3 14.6 2.9
7 -9 -3 13.4 4.1
-7 -9 3 12 2.6
7 -9 -3 6.2 5.8
7 -9 -3 9.7 2.5
-7 -9 3 9.2 2.4
7 9 -3 11.6 6
7 9 -3 8.4 2
7 9 -3 12.7 4
7 9 -3 11.3 2.3
6 -9 -3 12.2 2.5
6 -9 -3 3.4 2.4
6 -9 -3 4.8 4.7
-6 -9 3 12.3 3.8
-6 -9 3 10.8 4.7
-6 -9 3 11.2 2.4
6 -9 -3 7.5 2
-6 -9 3 16 2.9
-6 9 3 11.1 3
6 9 -3 9.8 4.9
6 9 -3 10 2
6 9 -3 10.2 3
-6 9 3 8.3 4.6
6 9 -3 8.7 1.9
5 -9 -3 86.69 5.5
5 -9 -3 80.19 7.3
-5 -9 3 83.09 8.7
-5 -9 3 80.79 5.2
5 -9 -3 89.19 9.7
-5 -9 3 86.19 7.5
5 -9 -3 83.09 5.3
-5 -9 3 79.89 5.3
5 9 -3 81.09 4.9
-5 9 3 73.79 6.4
-5 9 3 81.99 5
5 9 -3 81.99 6.9
5 9 -3 86.49 8.8
-4 -9 3 12.9 2.1
-4 -9 3 14.9 4.6
-4 -9 3 13.1 3.2
4 -9 -3 14 2.3
4 -9 -3 15.2 3.4
-4 -9 3 9.7 1.9
4 -9 -3 12.1 3.8
4 -9 -3 12.9 2.2
-4 9 3 10.9 2.6
4 9 -3 8.6 3.2
-4 9 3 11.8 3.3
4 9 -3 7.4 2.3
-4 9 3 12.4 2.1
4 9 -3 10.4 1.8
4 9 -3 10.1 1.8
-4 9 3 10.2 1.7
3 -9 -3 67.49 4.2
3 -9 -3 65.09 4
3 -9 -3 74.99 6.7
3 -9 -3 68.59 5.5
-3 -9 3 69.69 3.9
-3 -9 3 70.79 6.7
-3 -9 3 69.29 4
3 9 -3 69.79 6.1
-3 9 3 71.19 6.5
-3 9 3 71.79 4
-3 9 3 71.39 5.3
3 9 -3 67.39 3.7
3 9 -3 68.49 3.6
-3 9 3 66.29 3.9
2 -9 -3 -0.1 0.5
2 -9 -3 -0.1 0.5
-2 -9 3 0.9 0.5
-2 -9 3 -0.9 1.4
2 -9 -3 0.9 1
2 -9 -3 -0.7 1
-2 -9 3 0.2 0.4
-2 -9 3 0.8 0.8
-2 9 3 0.1 0.5
2 9 -3 1.4 1.4
2 9 -3 0.4 0.7
-2 9 3 0.1 0.8
-2 9 3 0.3 0.5
2 9 -3 -0.1 0.3
-2 9 3 0.1 1.6
1 -9 -3 2.8 1.7
-1 -9 3 1.5 0.9
-1 -9 3 0.1 1.1
1 -9 -3 0.8 1
1 -9 -3 0.4 0.6
1 -9 -3 0.4 0.5
-1 -9 3 0.4 0.4
1 -9 -3 0.8 0.9
-1 -9 3 -0.1 0.3
1 9 -3 0.8 1
-1 9 3 0.1 0.4
-1 9 3 0 0.4
1 9 -3 0.7 0.6
1 9 -3 0.8 0.4
1 9 -3 0.6 0.5
0 -9 -3 220.08 8.3
0 -9 3 219.48 8
0 -9 -3 215.08 8
0 -9 -3 221.08 11.1
0 -9 -3 226.98 11.3
0 -9 -3 223.78 8.4
0 -9 3 229.88 8.7
0 -9 -3 224.58 10
0 -9 -3 231.08 10
0 9 3 237.28 8.3
0 9 3 212.28 8.1
-1 -9 -3 44.9 2.9
1 -9 3 46.8 2.4
1 -9 3 47.8 2.7
-1 -9 -3 46.5 2.8
-1 -9 -3 50.49 2.8
1 -9 3 48.9 2.3
-1 -9 -3 42.4 2.8
1 -9 3 46.4 1.8
1 -9 3 46.6 2
1 -9 3 48.6 2.8
-1 -9 -3 46.1 4
1 -9 3 48.3 1.9
1 -9 3 48.6 2
-1 -9 -3 47.3 4.8
1 9 3 45.3 4.8
1 9 3 41.9 3.8
-2 -9 -3 219.48 8.3
2 -9 3 207.78 8.6
2 -9 3 216.38 7.9
-2 -9 -3 231.28 10.8
-2 -9 -3 206.28 8.3
-2 -9 -3 210.98 9
-2 -9 -3 204.78 11.7
-2 -9 -3 212.38 8.2
2 9 3 221.08 8.2
2 9 3 207.18 10.1
2 9 3 205.58 11.4
-3 -9 -3 49.3 7.1
-3 -9 -3 55.69 6.4
3 -9 3 59.29 4.7
-3 -9 -3 45.7 3.5
3 -9 3 54.29 2.8
3 -9 3 51.19 3.6
3 -9 3 52.59 2.8
-3 -9 -3 50.79 3.5
3 9 3 62.29 6.1
-3 9 -3 49.5 3.2
3 9 3 56.59 3.5
-3 9 -3 52.39 4
3 9 3 50.89 3.3
-3 9 -3 53.39 2.5
-3 9 -3 49.7 2.4
3 9 3 54.29 4.9
4 -9 3 0.9 1.1
4 -9 3 -0.2 0.5
-4 -9 -3 0.3 1
-4 -9 -3 2.1 1.1
-4 -9 -3 2 1.9
-4 -9 -3 4.2 3.1
4 -9 3 1.6 2.3
4 -9 3 0.7 0.6
4 9 3 -0.8 1.2
4 9 3 1.5 0.9
4 9 3 2.9 2.6
-4 9 -3 0.8 0.6
-4 9 -3 1.8 1.1
4 9 3 0.7 0.7
-4 9 -3 -0.2 1.7
-4 9 -3 0.9 0.5
5 -9 3 7.1 2.1
5 -9 3 7.7 1.5
5 -9 3 3.4 3.2
5 -9 3 7.9 1.6
-5 -9 -3 8.7 1.9
-5 -9 -3 11 3.4
-5 -9 -3 4.8 4.5
-5 -9 -3 6.9 1.9
5 9 3 5 1.4
-5 9 -3 8.5 2.1
5 9 3 6.8 3.2
5 9 3 9.4 2.8
-5 9 -3 4.2 2.9
-5 9 -3 8.9 1.5
5 9 3 7.3 1.6
6 -9 3 4.9 2.1
-6 -9 -3 6.6 1.9
-6 -9 -3 4.1 2.5
6 -9 3 6.9 1.5
6 -9 3 5.7 1.4
-6 -9 -3 -3.8 5.9
6 -9 3 3.7 4.3
6 9 3 4.8 2.6
6 9 3 7 1.8
-6 9 -3 5.7 1.3
6 9 3 -2.7 4.4
-6 9 -3 3.6 4
-6 9 -3 5.9 2
6 9 3 5.1 1.5
7 -9 3 0.1 0.4
7 -9 3 -0.4 5.7
-7 -9 -3 -0.3 0.6
-7 -9 -3 15.5 9.2
7 -9 3 0.8 1.6
7 -9 3 0 0.8
-7 9 -3 -0.3 5.1
-7 9 -3 -0.1 0.3
7 9 3 -0.3 0.8
7 9 3 -0.4 0.6
7 9 3 -3.9 5.8
7 9 3 3.5 2.6
-7 -10 3 0.2 1.8
7 -10 -3 8.1 2.3
7 -10 -3 2.8 1.6
-7 -10 3 4.6 2
7 -10 -3 8.5 3.1
7 -10 -3 14.8 6.9
7 10 -3 1.4 5
7 10 -3 7 1.9
7 10 -3 6.8 4.5
-7 10 3 1.7 4.6
7 10 -3 5.5 1.7
6 -10 -3 18 3.1
6 -10 -3 26 5.5
-6 -10 3 18.5 4.4
6 -10 -3 12.6 6
-6 -10 3 12.3 6.3
6 -10 -3 16.2 2.9
-6 -10 3 20.2 3.2
-6 -10 3 21.8 3.5
-6 10 3 12.4 4.4
6 10 -3 17.9 2.9
6 10 -3 27.3 5.2
6 10 -3 19.3 5.9
-6 10 3 20.3 4.1
-6 10 3 15.3 2.6
6 10 -3 15.3 2.6
5 -10 -3 111.09 6.4
5 -10 -3 114.19 8.8
-5 -10 3 111.39 10.9
-5 -10 3 101.79 8.4
5 -10 -3 122.59 7.8
-5 -10 3 106.49 6.4
-5 -10 3 116.99 6.5
5 10 -3 111.79 9.9
-5 10 3 100.69 9.5
5 10 -3 119.49 6.2
5 10 -3 135.09 8.9
-5 10 3 95.49 7.6
-5 10 3 121.99 6.3
-4 -10 3 0.9 2.8
4 -10 -3 0.3 1.2
4 -10 -3 1.5 2.7
4 -10 -3 -0.2 0.7
-4 -10 3 0.3 1.2
-4 -10 3 -0.2 0.6
-4 -10 3 0.6 0.8
4 -10 -3 -0.1 0.6
4 10 -3 0.2 0.6
-4 10 3 0 1.2
4 10 -3 0.5 0.6
4 10 -3 2.5 2.3
-4 10 3 1.9 2.5
4 10 -3 -0.6 0.9
-4 10 3 1.3 0.9
-4 10 3 -0.2 0.5
3 -10 -3 141.09 6.5
-3 -10 3 135.39 9.6
-3 -10 3 137.19 6.2
-3 -10 3 122.49 7.9
3 -10 -3 132.39 8.3
3 -10 -3 132.79 6.5
-3 -10 3 130.09 6.2
3 -10 -3 129.59 9.6
-3 10 3 137.39 9.2
3 10 -3 141.89 8.9
3 10 -3 133.99 5.7
3 10 -3 144.29 7.8
-3 10 3 132.59 7.8
3 10 -3 137.89 5.9
-3 10 3 135.09 6.2
-3 10 3 139.49 6.2
2 -10 -3 104.99 5.1
-2 -10 3 93.79 7
-2 -10 3 98.09 4.6
2 -10 -3 102.89 5.1
-2 -10 3 98.29 4.6
2 -10 -3 104.09 7.8
-2 -10 3 93.79 7
2 -10 -3 102.69 6.5
-2 10 3 95.89 7.3
2 10 -3 95.39 4.3
2 10 -3 106.39 6.6
-2 10 3 108.59 6.4
-2 10 3 105.39 4.9
-2 10 3 105.19 4.9
1 -10 -3 150.48 6.3
1 -10 -3 154.18 8
-1 -10 3 148.79 5.6
1 -10 -3 148.89 6.4
-1 -10 3 140.99 6.8
1 -10 -3 143.69 8.8
-1 -10 3 162.38 8
1 -10 -3 141.59 7.6
-1 10 3 147.69 6.2
1 10 -3 149.79 6.4
-1 10 3 153.28 6.2
1 10 -3 140.19 7.1
1 10 -3 142.99 5.2
0 -10 -3 342.07 15.2
0 -10 -3 335.77 13.7
0 -10 -3 336.67 15.2
0 -10 3 342.07 12.5
0 -10 -3 342.07 13.7
-1 -10 -3 108.49 4.8
-1 -10 -3 92.19 6.2
1 -10 3 103.49 3.8
1 -10 3 101.59 4.9
1 -10 3 106.29 3.6
-1 -10 -3 107.89 5
1 -10 3 105.49 4.8
-1 -10 -3 106.49 7.7
-1 -10 -3 105.99 5
1 -10 3 100.79 3.6
1 -10 3 97.19 4.3
1 -10 3 111.49 4.4
-1 -10 -3 100.29 4.8
1 -10 3 99.79 4
1 10 3 107.09 6.5
1 10 3 115.29 7.8
2 -10 3 47.1 2.9
-2 -10 -3 48 3.1
2 -10 3 45.3 3.1
-2 -10 -3 33.6 5.4
2 -10 3 50.39 3.7
-2 -10 -3 51.99 3.2
-2 -10 -3 48.7 5.5
2 -10 3 40.6 2.5
2 -10 3 46.8 2.3
-2 -10 -3 42.7 3
-2 -10 -3 44 3.1
2 -10 3 44.5 2.2
-2 10 -3 45.6 1.9
2 10 3 38.5 5.7
2 10 3 45.9 4.3
3 -10 3 31.9 2.8
-3 -10 -3 22.5 2.8
3 -10 3 24.1 1.8
3 -10 3 26 3.7
-3 -10 -3 26.9 4.3
3 -10 3 27.3 1.9
-3 -10 -3 30.6 3.3
-3 -10 -3 17.8 4.6
3 10 3 24 2.7
-3 10 -3 25.2 2.2
-3 10 -3 29.6 1.7
-3 10 -3 26.8 1.6
-3 10 -3 32 3.2
3 10 3 26.3 4.3
3 10 3 26.8 5.1
3 10 3 26.6 2.4
-4 -10 -3 33.2 5.4
4 -10 3 47.5 5.3
4 -10 3 39.2 3.6
4 -10 3 39.9 2.7
-4 -10 -3 38.1 3.4
-4 -10 -3 42.5 3.5
4 -10 3 39.5 2.7
-4 -10 -3 42.6 7.7
4 10 3 39.3 5.4
4 10 3 41 3.1
-4 10 -3 38 2.3
4 10 3 39.4 3.1
4 10 3 32.9 6.1
-4 10 -3 39.4 4.3
-4 10 -3 35.6 3.1
-4 10 -3 40.6 2.4
-5 -10 -3 10.4 2.3
5 -10 3 5.5 1.4
5 -10 3 7.5 2.2
5 -10 3 1.4 3.1
-5 -10 -3 2.3 4.9
-5 -10 -3 9.3 2.2
5 -10 3 8.6 1.6
-5 -10 -3 4.7 2.7
5 10 3 10 2
-5 10 -3 10.7 1.5
5 10 3 9.5 3.8
-5 10 -3 8.4 3.1
5 10 3 8 2.5
5 10 3 5.3 1.5
-5 10 -3 10.8 1.7
-5 10 -3 10 2.2
-6 -10 -3 5.5 6.8
6 -10 3 1.5 1.5
6 -10 3 1.6 0.9
6 -10 3 4.6 4.8
6 -10 3 3.8 1.2
-6 -10 -3 6 3.3
-6 -10 -3 1.6 1.5
-6 10 -3 2.1 1.7
6 10 3 -0.5 1.2
6 10 3 2.4 1.2
-6 10 -3 4.5 1.2
6 10 3 2 1.1
-6 10 -3 -1.5 3.3
6 10 3 -2.6 4.6
7 -10 3 1.7 0.8
7 -10 3 1.4 1.7
7 -10 3 4.1 6.1
-7 -10 -3 -0.1 0.6
-7 -10 -3 5.5 9.4
7 -10 3 0.5 0.8
-7 10 -3 -0.3 0.4
7 10 3 0.6 0.9
7 10 3 0.8 1.1
7 10 3 0.6 4.8
7 10 3 -1 1.3
-7 10 -3 9.1 5.9
-7 -11 3 61.89 9.3
7 -11 -3 67.09 5.5
-7 -11 3 57.69 5.2
7 -11 -3 56.49 11.8
7 -11 -3 64.49 5.2
-7 -11 3 77.99 13.4
7 -11 -3 56.19 8.5
7 11 -3 65.99 4.9
7 11 -3 45.8 7
7 11 -3 49.6 9.7
7 11 -3 56.09 4.7
6 -11 -3 3.4 5.5
6 -11 -3 16.1 3
-6 -11 3 16.3 3
6 -11 -3 19.2 3.2
-6 -11 3 16.3 2.9
6 -11 -3 14.6 4.1
6 11 -3 20.1 2.9
-6 11 3 18.2 3
6 11 -3 20.3 5.6
-6 11 3 15.6 3.7
6 11 -3 18.4 4.1
6 11 -3 20.7 3
5 -11 -3 35.3 4.1
5 -11 -3 37.5 4.2
-5 -11 3 34.5 4
-5 -11 3 30.9 7.3
5 -11 -3 34.4 5.8
-5 -11 3 34.6 4
-5 -11 3 32.4 5.5
5 -11 -3 39.4 7.4
-5 11 3 38.4 4.1
-5 11 3 37.3 5.2
5 11 -3 35.3 3.2
-5 11 3 34.1 6.4
5 11 -3 31 6
5 11 -3 30.8 3.9
5 11 -3 31.9 4.9
4 -11 -3 163.68 7.9
-4 -11 3 158.68 7.8
4 -11 -3 161.88 7.9
4 -11 -3 160.08 10.2
4 -11 -3 157.58 12
-4 -11 3 182.58 10.8
-4 -11 3 186.78 8.1
-4 11 3 150.58 10.6
4 11 -3 171.48 7.4
-4 11 3 159.68 9.4
4 11 -3 159.48 7.1
-4 11 3 185.98 10.4
-4 11 3 164.28 7.5
4 11 -3 183.78 9.9
-3 -11 3 12.9 2.8
3 -11 -3 12.7 3
3 -11 -3 11.1 3.2
3 -11 -3 15.8 2.4
-3 -11 3 12.6 1.9
-3 -11 3 2.6 3
3 -11 -3 10.2 2
-3 -11 3 9.2 1.6
3 11 -3 14.1 2.7
-3 11 3 15 3.8
-3 11 3 12.9 2.8
-3 11 3 12.6 1.9
-3 11 3 10.4 1.8
3 11 -3 10.5 3
3 11 -3 11 1.9
3 11 -3 11.2 1.6
2 -11 -3 4.1 2.4
2 -11 -3 3.1 1.6
2 -11 -3 6.9 1.5
-2 -11 3 6.2 1.2
-2 -11 3 4.1 1
-2 -11 3 5 2.3
-2 -11 3 7.5 1.9
2 -11 -3 3.6 1.1
-2 11 3 4.9 2.5
2 11 -3 4 0.9
2 11 -3 5.2 1.5
-2 11 3 3.7 1.3
2 11 -3 7 2.2
-2 11 3 6.1 1.9
-2 11 3 5.8 1.2
-1 -11 3 85.49 3.8
1 -11 -3 83.69 4.4
1 -11 -3 83.69 5.8
-1 -11 3 83.19 3.8
-1 -11 3 83.79 5.1
1 -11 -3 85.49 6.9
1 -11 -3 93.69 6
-1 -11 3 83.69 5.8
1 -11 -3 79.79 4.4
-1 11 3 88.69 4.4
1 11 -3 82.99 3.5
-1 11 3 81.29 4.3
1 11 -3 83.59 4.6
1 11 -3 91.39 5.5
0 -11 -3 49.5 4.4
0 -11 3 52.79 2.5
0 -11 -3 52.89 5.5
0 -11 3 57.79 2.5
0 -11 3 51.29 3
0 -11 3 46.8 3.7
0 -11 3 55.39 2.5
0 -11 -3 51.69 3.1
0 -11 3 51.99 3.6
0 -11 -3 53.39 3.3
0 -11 -3 52.09 3.1
0 -11 -3 49 5.2
0 -11 3 51.99 2.4
0 -11 -3 58.69 4.6
0 -11 -3 52.49 3.3
-1 -11 -3 286.47 11.8
-1 -11 -3 327.97 11.4
1 -11 3 302.77 11.1
-1 -11 -3 327.57 15.2
-1 -11 -3 295.47 11.2
-1 -11 -3 320.77 13.6
1 -11 3 307.77 11.3
1 -11 3 303.97 10.6
-1 -11 -3 319.47 11
1 11 3 295.97 14.6
1 11 3 317.77 13.4
2 -11 3 62.09 3.6
2 -11 3 60.49 2.8
-2 -11 -3 53.19 3.5
2 -11 3 55.89 3.1
-2 -11 -3 57.99 3.7
-2 -11 -3 59.19 3.7
-2 -11 -3 55.79 5.1
-2 -11 -3 57.09 3.6
-2 -11 -3 57.89 6.4
2 -11 3 56.59 3.7
2 -11 3 58.09 2.8
2 -11 3 58.09 4.3
2 11 3 54.09 4.8
2 11 3 64.39 6.1
-3 -11 -3 50.99 3.8
-3 -11 -3 57.09 7.8
3 -11 3 58.29 3
3 -11 3 54.39 3
3 -11 3 57.59 3.9
-3 -11 -3 62.69 3.9
3 -11 3 66.09 5.2
-3 -11 -3 63.59 4
-3 -11 -3 51.39 6.5
-3 11 -3 60.09 3.5
3 11 3 54.99 3.6
3 11 3 64.59 5.5
-3 11 -3 57.39 2.6
-3 11 -3 50.39 4.1
3 11 3 55.39 3.6
3 11 3 50.09 6.8
-3 11 -3 57.39 2.6
-4 -11 -3 -0.8 1
-4 -11 -3 0 0.8
4 -11 3 2.6 2.5
-4 -11 -3 0.5 0.9
-4 -11 -3 4.6 3.5
4 -11 3 0.8 0.7
4 -11 3 0 0.5
4 -11 3 -0.2 0.9
-4 11 -3 1 0.6
-4 11 -3 1.3 0.6
-4 11 -3 2.6 1.2
4 11 3 2.7 1.8
4 11 3 1.9 1
4 11 3 -2 2.5
-4 11 -3 -2.2 1.6
4 11 3 2.3 1.1
-5 -11 -3 -2.9 4.7
5 -11 3 1.8 3
-5 -11 -3 0.1 1.5
5 -11 3 -0.2 0.7
-5 -11 -3 -1.1 0.4
5 -11 3 0.3 0.6
-5 -11 -3 -0.6 0.7
5 -11 3 0.3 0.6
5 11 3 0 0.6
-5 11 -3 0.5 0.6
-5 11 -3 2.3 2.6
5 11 3 -2.2 2.8
-5 11 -3 0.2 0.5
5 11 3 0.1 0.7
-5 11 -3 -0.3 0.6
5 11 3 -0.2 1.2
6 -11 3 4.2 1.3
6 -11 3 7 1.5
6 -11 3 2.4 1.7
6 -11 3 -1.9 4.4
-6 -11 -3 4.1 2.9
-6 -11 -3 9 7.2
6 11 3 10.8 3.3
6 11 3 2.8 1.3
6 11 3 6.7 5.4
-6 11 -3 3.4 3.9
-6 11 -3 5 1.2
-6 11 -3 4.4 1.7
6 11 3 6.1 1.7
7 -12 -3 6.7 7.2
-7 -12 3 -18.3 7.1
7 -12 -3 0 1.2
-7 -12 3 0 1
7 -12 -3 -0.7 0.9
7 -12 -3 0.8 2.1
-7 -12 3 0.9 2.4
7 12 -3 1.7 5.9
-7 12 3 -0.1 0.4
7 12 -3 -0.1 1
-7 12 3 -1.1 5.5
7 12 -3 -0.9 1.5
7 12 -3 -0.5 0.8
6 -12 -3 54.29 8.1
-6 -12 3 47 5.2
-6 -12 3 42.5 5
6 -12 -3 51.19 4.6
6 -12 -3 57.69 4.8
6 12 -3 54.09 4.5
6 12 -3 47.9 7.7
6 12 -3 57.49 4.2
-6 12 3 47.9 6.7
6 12 -3 58.89 8.8
-6 12 3 55.09 8.8
-5 -12 3 48.8 4
5 -12 -3 47.2 8.6
-5 -12 3 48.8 7.1
-5 -12 3 41.3 8.1
5 -12 -3 47.4 4.1
5 -12 -3 55.19 7.5
5 -12 -3 37.1 5
-5 -12 3 44 4.8
5 12 -3 46.7 6.3
-5 12 3 36 5.4
5 12 -3 41 7.3
-5 12 3 44.7 3.7
5 12 -3 45.5 3.6
5 12 -3 46.3 3.5
-5 12 3 55.09 7.9
-4 -12 3 13.5 2.3
-4 -12 3 18.6 2.7
4 -12 -3 13.2 2.4
4 -12 -3 15.2 2.5
4 -12 -3 18.7 4.8
-4 -12 3 12.1 3.1
-4 -12 3 16.7 4.8
4 -12 -3 11.4 3
-4 12 3 15.3 2.3
4 12 -3 15.9 2.2
4 12 -3 14 3.8
-4 12 3 14.7 4.5
4 12 -3 14.2 2.1
4 12 -3 18.8 3.6
-4 12 3 18.5 3.6
3 -12 -3 5.7 1.4
-3 -12 3 9.1 2.5
-3 -12 3 7 1.5
-3 -12 3 3.3 3.1
3 -12 -3 5.8 1.5
3 -12 -3 6 2.2
3 -12 -3 4.4 2.6
-3 -12 3 7.8 1.6
3 12 -3 8 2.2
-3 12 3 3.9 2.4
-3 12 3 5 1.9
3 12 -3 5.1 1.2
3 12 -3 5.6 1.2
3 12 -3 9.4 3.3
-3 12 3 6.6 1.5
-3 12 3 5.4 1.3
2 -12 -3 47.3 3.3
-2 -12 3 41.4 4
-2 -12 3 44.1 2.9
-2 -12 3 46.3 5.3
2 -12 -3 39.5 6
2 -12 -3 52.99 4.7
2 -12 -3 45.1 3.3
-2 -12 3 45.3 2.9
-2 12 3 46.9 3.1
2 12 -3 47.8 3.8
2 12 -3 44.2 4.5
2 12 -3 45.3 2.6
-2 12 3 43.5 3.1
1 -12 -3 15.3 3
-1 -12 3 14.3 3
1 -12 -3 13.8 3.4
1 -12 -3 18 2.3
1 -12 -3 17 2.3
-1 -12 3 17.4 1.8
1 -12 -3 22.4 3.6
-1 -12 3 19.6 2.7
-1 -12 3 16.6 1.5
1 12 -3 15.3 2.7
-1 12 3 26 3
-1 12 3 19.4 2.3
1 12 -3 16.9 2.3
0 -12 3 1.9 0.6
0 -12 -3 1.5 0.8
0 -12 -3 0.9 0.7
0 -12 -3 4.2 1.5
0 -12 3 1.1 0.7
0 -12 -3 1.6 0.8
0 -12 3 -0.6 1.2
0 -12 3 0.9 1.3
0 -12 -3 0.5 1.4
0 -12 3 2.2 0.8
0 -12 -3 0.9 0.6
0 -12 3 1.4 0.5
0 -12 3 1.2 0.5
0 -12 3 0.6 0.4
0 -12 -3 0.6 1.2
0 -12 -3 1.6 2
-1 -12 -3 31.4 2.5
-1 -12 -3 25.3 2.3
1 -12 3 29.7 1.7
1 -12 3 26.1 1.5
-1 -12 -3 21.3 4.5
1 -12 3 26.8 1.6
-1 -12 -3 28.5 3
-1 -12 -3 30.5 4.3
1 -12 3 25.3 2.1
1 -12 3 28.7 1.6
1 -12 3 26.1 2.1
-1 -12 -3 24.5 2.6
1 -12 3 29.6 2.9
1 -12 3 22.9 2.9
1 12 3 33.1 4.4
1 12 3 24.7 4.6
2 -12 3 200.48 9.1
2 -12 3 202.08 7.1
2 -12 3 200.38 7.8
2 -12 3 198.28 7.1
-2 -12 -3 185.98 12.2
-2 -12 -3 214.38 8.6
-2 -12 -3 203.08 8.4
2 -12 3 209.38 8.6
2 -12 3 201.68 8.2
-2 -12 -3 205.18 8.5
-2 -12 -3 203.08 10.9
-2 -12 -3 189.68 8.2
2 12 3 208.58 10.7
2 12 3 216.28 12.2
-3 -12 -3 2.5 1.1
-3 -12 -3 2.2 1.1
3 -12 3 2.8 0.8
-3 -12 -3 -0.7 1.4
3 -12 3 1.6 2.1
3 -12 3 1 0.6
-3 -12 -3 -1.5 3
-3 -12 -3 2.3 1
-3 -12 -3 1.6 1
3 -12 3 0.8 0.9
3 12 3 3.5 2.9
-3 12 -3 1.4 0.5
-3 12 -3 1.5 0.6
3 12 3 1.1 0.9
3 12 3 2.7 1.8
4 -12 3 321.67 13
-4 -12 -3 326.87 13
4 -12 3 292.57 14.4
-4 -12 -3 301.07 16.1
4 -12 3 301.47 11
-4 -12 -3 304.77 12.6
-4 -12 -3 301.77 18.8
-4 12 -3 307.07 10.3
-4 12 -3 305.97 11.9
4 12 3 304.77 17.1
4 12 3 327.07 15.5
-4 12 -3 309.27 10.4
-4 12 -3 320.97 13.4
4 12 3 305.47 11.8
4 12 3 309.07 13.2
5 -12 3 8.8 1.9
5 -12 3 6.9 3.9
-5 -12 -3 6.8 2
-5 -12 -3 9.1 2.5
5 -12 3 5.8 1.9
5 -12 3 5.9 1.3
-5 -12 -3 8.2 3.5
-5 -12 -3 -0.6 4.8
-5 12 -3 6.6 3.2
5 12 3 3.2 2.3
-5 12 -3 6.5 1.8
-5 12 -3 6.1 1.1
-5 12 -3 4.5 1
5 12 3 13 5.1
5 12 3 5.3 1.5
-6 -12 -3 7.8 8
6 -12 3 1.8 0.9
6 -12 3 1.9 5
6 -12 3 3.6 1.2
6 -12 3 1.7 1.6
-6 12 -3 2.7 3.8
6 12 3 5 1.6
6 12 3 7.9 5.6
-6 12 -3 2.6 1
-6 12 -3 1.8 1.5
6 12 3 2.8 1.3
-7 -13 3 -3.5 8.3
7 -13 -3 -0.8 1.1
7 -13 -3 -0.4 1
-7 -13 3 -0.1 1
7 -13 -3 -0.6 1
-7 13 3 0.9 6.6
-7 13 3 0 0.4
7 13 -3 -3.7 4.4
7 13 -3 -1 0.6
7 13 -3 0.2 0.9
6 -13 -3 75.49 5.7
-6 -13 3 61.09 8.8
-6 -13 3 64.49 11.1
-6 -13 3 97.09 11.6
-6 -13 3 74.19 5.7
6 -13 -3 80.39 9.9
6 -13 -3 80.79 12.4
6 13 -3 66.59 8.2
6 13 -3 81.69 5.2
6 13 -3 63.79 9
6 13 -3 75.89 6.1
5 -13 -3 54.19 4.5
5 -13 -3 53.69 4.3
-5 -13 3 51.99 4.4
5 -13 -3 63.19 9.6
-5 -13 3 53.59 4.4
5 -13 -3 59.49 7.7
5 13 -3 54.59 4
-5 13 3 55.89 4.1
5 13 -3 58.29 8
5 13 -3 52.59 6.7
-5 13 3 48.2 7.5
5 13 -3 46.3 3.7
-5 13 3 57.09 8.2
-5 13 3 47.2 3.9
4 -13 -3 63.39 4.5
-4 -13 3 44.1 6.1
4 -13 -3 62.49 8.8
-4 -13 3 60.59 5
-4 -13 3 71.59 9.7
4 -13 -3 68.89 9.3
-4 -13 3 64.99 4.4
4 13 -3 64.09 3.9
4 13 -3 62.89 5.4
-4 13 3 71.19 7.5
4 13 -3 56.49 3.8
4 13 -3 59.39 6.8
-4 13 3 57.39 4
-3 -13 3 30.2 2.7
3 -13 -3 19.3 3.9
-3 -13 3 21.8 2.7
3 -13 -3 23.4 3
3 -13 -3 33.3 6.2
-3 -13 3 24.9 5.5
-3 -13 3 26.9 4.4
3 -13 -3 28.6 3.4
-3 13 3 23.9 2.8
3 13 -3 21.3 1.9
3 13 -3 29.7 4.8
-3 13 3 21.8 4.5
-3 13 3 26.4 3.4
3 13 -3 17.7 2.1
3 13 -3 22.7 3.5
2 -13 -3 0.9 0.8
-2 -13 3 0.2 0.5
-2 -13 3 0.9 1.1
2 -13 -3 -0.6 2
-2 -13 3 -0.2 0.4
2 -13 -3 -1.4 1.9
2 -13 -3 0.5 0.7
2 -13 -3 0.5 1.2
2 -13 -3 2.2 1.4
-2 13 3 0.7 0.7
2 13 -3 0.8 0.9
2 13 -3 0.3 0.5
2 13 -3 -0.1 0.3
-2 13 3 1.4 0.8
1 -13 -3 35 4.6
1 -13 -3 33.7 4.6
-1 -13 3 26.1 2.1
1 -13 -3 32.6 2.7
1 -13 -3 27.7 4.7
-1 -13 3 33.5 2.1
-1 -13 3 26.8 2
-1 -13 3 30.1 3.6
-1 -13 3 34.9 2.3
1 -13 -3 30.5 2.7
-1 -13 3 31.2 4.6
-1 13 3 29.5 2.5
1 13 -3 33.6 3.6
-1 13 3 31.9 2.5
1 13 -3 24 2.9
0 -13 3 4.6 0.9
0 -13 3 8.2 2
0 -13 3 5.3 0.9
0 -13 -3 3 1.6
0 -13 -3 5.7 1.3
0 -13 3 4.9 0.9
0 -13 3 7 1.5
0 -13 3 5 1.9
0 -13 -3 4.4 1.2
0 -13 -3 5.5 2.1
0 -13 -3 8.5 3.2
0 -13 -3 3.6 1
0 -13 3 5.9 1
0 -13 -3 4.9 1.3
0 -13 3 3 1
0 -13 -3 2.6 2.3
1 -13 3 81.19 3.3
1 -13 3 79.19 5
-1 -13 -3 77.59 4.3
1 -13 3 77.09 3.4
1 -13 3 81.29 4.2
1 -13 3 72.79 4.1
-1 -13 -3 86.99 4.7
-1 -13 -3 75.89 4.4
1 -13 3 75.09 3.2
1 -13 3 69.29 4.8
1 -13 3 77.79 3.4
-1 -13 -3 68.29 5.7
-1 -13 -3 75.99 4.2
-1 -13 -3 88.39 7.7
2 -13 3 211.28 8.9
2 -13 3 200.08 7.1
2 -13 3 204.38 9.4
-2 -13 -3 186.68 12.6
2 -13 3 205.68 8.4
2 -13 3 195.38 7.1
2 -13 3 191.38 6.7
-2 -13 -3 181.58 8.3
-2 -13 -3 198.98 8.5
-2 -13 -3 205.18 11.2
-2 -13 -3 202.78 8.5
-2 -13 -3 203.48 8.5
2 -13 3 197.38 7.8
2 13 3 181.28 10.4
2 13 3 183.78 11.9
3 -13 3 61.29 4.7
3 -13 3 63.19 4.3
-3 -13 -3 51.19 3.9
-3 -13 -3 57.59 4
-3 -13 -3 55.49 3.9
-3 -13 -3 57.09 4
-3 -13 -3 61.39 7.3
3 -13 3 55.19 3.1
-3 -13 -3 49.9 8
3 -13 3 60.79 3.2
3 -13 3 54.69 3.6
3 -13 3 55.59 5.3
-3 13 -3 57.99 2.7
-3 13 -3 58.09 2.6
3 13 3 59.99 7.9
3 13 3 57.39 5.5
-4 -13 -3 36.3 3.3
4 -13 3 28.3 3.9
-4 -13 -3 44.6 6.5
-4 -13 -3 38.6 7.9
4 -13 3 29.6 5.1
4 -13 3 37.5 2.7
-4 -13 -3 45.6 4.9
-4 -13 -3 38.2 4.3
4 -13 3 35.8 2.7
-4 13 -3 41.9 4.5
4 13 3 39.7 3.3
-4 13 -3 39 3.2
4 13 3 38.6 7.1
4 13 3 42.2 3.5
-4 13 -3 39.7 2.3
4 13 3 34.6 5.3
5 -13 3 9.6 2.4
5 -13 3 7.5 1.5
5 -13 3 5 1.3
-5 -13 -3 11.1 6.1
5 -13 3 4.6 4.1
-5 13 -3 7.8 1.3
-5 13 -3 4.3 1.5
-5 13 -3 6.8 1.8
5 13 3 4.4 1.3
5 13 3 6.2 1.7
-5 13 -3 9 3.4
5 13 3 15 5.4
6 -13 3 -4.3 5
-6 -13 -3 -0.4 1.1
6 -13 3 0.8 0.9
6 -13 3 0.2 0.9
-6 -13 -3 -10.3 5.1
6 -13 3 1.2 0.9
6 13 3 1.6 1.9
6 13 3 0.5 0.9
6 13 3 2 4.6
-6 13 -3 0.5 0.5
-6 13 -3 -0.2 0.9
-6 13 -3 -3.2 3.6
6 13 3 -1.1 0.4
-6 -14 3 0.2 1.1
6 -14 -3 0.9 2.3
-6 -14 3 2.1 6.6
-6 -14 3 2.5 2.1
6 -14 -3 2.6 1.5
6 -14 -3 4.2 5.9
6 -14 -3 -0.3 0.9
-6 -14 3 2 1.5
6 14 -3 1.8 1.3
-6 14 3 5.1 4.7
6 14 -3 1.7 1.1
6 14 -3 1.7 2.1
6 14 -3 1.5 5
5 -14 -3 3.8 1.6
-5 -14 3 6 1.8
-5 -14 3 7.1 2.8
5 -14 -3 4.9 1.8
5 -14 -3 2.1 4.9
-5 -14 3 3.5 1.6
-5 -14 3 11 6.4
5 14 -3 4.2 2.9
5 14 -3 3.2 4.2
5 14 -3 8.8 1.8
-5 14 3 5.5 4.5
-5 14 3 3.5 1.5
-5 14 3 4.8 2.8
5 14 -3 7 1.7
-5 14 3 4.9 1.6
4 -14 -3 38.1 6.9
-4 -14 3 44.4 4.6
-4 -14 3 41.8 3.5
4 -14 -3 46.7 5.1
4 -14 -3 38.6 4.4
-4 -14 3 35.6 8.1
-4 -14 3 37.9 6.6
-4 14 3 32.4 5.5
-4 14 3 41.8 7.1
4 14 -3 34.6 2.9
4 14 -3 32 4.7
4 14 -3 36.5 6.3
4 14 -3 41.6 3.1
-4 14 3 35.9 3.2
3 -14 -3 0.7 0.8
3 -14 -3 0.5 1.6
-3 -14 3 0 2.7
-3 -14 3 0.6 0.8
3 -14 -3 0.7 0.8
-3 -14 3 0.2 1.2
-3 -14 3 1.4 0.8
3 -14 -3 5.1 3.6
3 14 -3 -0.2 0.4
-3 14 3 1.5 2.2
-3 14 3 1.7 1
3 14 -3 0.5 1.1
3 14 -3 -0.9 2
3 14 -3 0 0.5
2 -14 -3 76.89 7
-2 -14 3 65.29 5.3
-2 -14 3 59.19 6.1
-2 -14 3 68.59 3.9
2 -14 -3 72.99 7.5
2 -14 -3 79.69 6.2
-2 -14 3 72.29 4.1
2 -14 -3 72.59 4.5
2 -14 -3 69.89 5.7
2 -14 -3 70.69 4.4
-2 14 3 74.79 4.3
2 14 -3 65.79 3.4
2 14 -3 67.19 3.6
2 14 -3 68.89 5.9
2 14 -3 70.59 5
-2 14 3 70.99 4.2
-1 -14 3 8.1 2.1
1 -14 -3 10.6 3.4
1 -14 -3 7.3 1.6
-1 -14 3 13.7 3.3
-1 -14 3 7.6 1.3
-1 -14 3 6.6 1.3
-1 -14 3 9.3 1.4
-1 -14 3 8.4 1.3
1 -14 -3 6.4 3.7
1 -14 -3 7.7 2.4
1 -14 -3 10.6 2.7
1 -14 -3 5.2 1.4
-1 14 3 7.5 1.5
1 14 -3 8.5 2.4
1 14 -3 9.7 1.9
-1 14 3 7.4 1.5
0 -14 -3 32.3 5.5
0 -14 -3 37 4.9
0 -14 3 30.3 2.6
0 -14 -3 28.4 2.7
0 -14 3 34 2.1
0 -14 3 33.3 2.1
0 -14 3 29.1 3.8
0 -14 3 36.5 3.9
0 -14 3 28.7 2
0 -14 -3 30 2.5
0 -14 -3 35.6 5.8
0 -14 -3 32 2.8
0 -14 3 27.4 3.2
0 -14 -3 28.3 4.4
0 -14 -3 29.2 2.5
0 -14 3 33.8 2.2
1 -14 3 189.48 6.9
1 -14 3 186.08 7.9
-1 -14 -3 192.98 10.5
1 -14 3 174.98 8.7
1 -14 3 184.38 6.8
-1 -14 -3 193.28 8
1 -14 3 178.88 8.8
1 -14 3 191.28 6.7
-1 -14 -3 196.58 8.3
-1 -14 -3 196.28 8.3
1 -14 3 184.18 7.9
-1 -14 -3 194.48 12.2
1 -14 3 190.98 6.7
-1 -14 -3 206.28 8.2
2 -14 3 1.2 0.6
2 -14 3 0.9 0.9
2 -14 3 0.7 0.5
-2 -14 -3 -0.2 0.6
-2 -14 -3 0.3 0.7
2 -14 3 1.7 0.6
-2 -14 -3 0.3 0.7
-2 -14 -3 0.9 1.3
2 -14 3 1.4 1.8
2 -14 3 2.2 0.9
-2 -14 -3 2.1 2.3
2 -14 3 0.5 1.5
-2 -14 -3 3.9 1.3
2 14 3 1.2 2.3
2 14 3 1.9 1.5
-3 -14 -3 0.4 0.8
3 -14 3 1.4 2.4
-3 -14 -3 0.3 0.8
-3 -14 -3 -0.3 2.5
3 -14 3 -0.7 0.7
3 -14 3 1.3 0.7
3 -14 3 0.9 1.8
-3 -14 -3 1.7 1.9
-3 -14 -3 -0.4 0.6
-3 -14 -3 0.8 0.9
3 -14 3 0.3 0.4
3 -14 3 1.5 0.9
3 14 3 -0.2 2.3
3 14 3 1.8 1.6
-4 -14 -3 6.4 5.2
4 -14 3 7.3 1.4
-4 -14 -3 4.6 1.4
4 -14 3 2 3.2
-4 -14 -3 8.8 3.1
-4 -14 -3 9.7 2
4 -14 3 6.6 1.3
4 -14 3 9.2 2.2
-4 -14 -3 7.2 1.8
-4 -14 -3 9.6 2.2
4 14 3 2.1 3.8
4 14 3 6 2.9
-4 14 -3 6.8 1.1
-4 14 -3 7.2 1
4 14 3 5.9 1.6
5 -14 3 3.2 1.1
-5 -14 -3 1 6
5 -14 3 3.5 1.1
-5 -14 -3 0.7 2
-5 -14 -3 2 1.4
5 -14 3 1.7 1.7
5 -14 3 2.2 4.3
5 14 3 0.8 1.7
-5 14 -3 -1.9 2.8
5 14 3 3.6 4.8
5 14 3 1.1 1
5 14 3 0.8 0.9
-5 14 -3 3.2 1.5
6 -14 3 -0.4 0.5
6 -14 3 -0.3 0.6
6 -14 3 1 1.5
-6 -14 -3 0.7 1.8
6 -14 3 14.5 5.8
6 14 3 -0.2 0.9
-6 14 -3 -1.9 4.1
-6 14 -3 2.1 1.4
6 14 3 -0.1 0.5
6 14 3 -0.3 1.6
6 -15 -3 162.88 15.9
6 -15 -3 163.88 9.2
-6 -15 3 164.58 9.4
-6 -15 3 131.69 16.8
6 -15 -3 171.98 9.3
-6 -15 3 150.28 9
6 15 -3 174.28 8.6
6 15 -3 162.88 8.2
6 15 -3 175.38 14.6
5 -15 -3 111.89 11.9
5 -15 -3 93.09 6.3
5 -15 -3 103.19 6.4
-5 -15 3 86.49 12.6
-5 -15 3 95.29 6.3
-5 -15 3 90.79 6.1
5 -15 -3 95.59 8.7
-5 -15 3 83.09 8.1
5 15 -3 92.69 7.7
-5 15 3 75.89 7
5 15 -3 101.39 10.3
5 15 -3 98.29 5.4
-5 15 3 65.59 9.4
4 -15 -3 121.39 11.3
4 -15 -3 121.79 7
4 -15 -3 132.39 9.9
-4 -15 3 122.79 6.9
-4 -15 3 144.09 7.4
4 -15 -3 131.29 7.3
4 15 -3 136.49 10.5
-4 15 3 129.39 6.9
-4 15 3 131.79 8.8
4 15 -3 124.99 9.6
-4 15 3 133.79 11
4 15 -3 142.29 6.6
-4 15 3 139.39 6.8
4 15 -3 136.19 6.3
-3 -15 3 121.09 6.4
3 -15 -3 120.49 10.2
3 -15 -3 139.29 7
-3 -15 3 116.49 11.9
3 -15 -3 141.89 8.2
-3 -15 3 136.19 6.7
-3 -15 3 111.19 9.6
3 15 -3 133.79 5.8
3 15 -3 130.69 5.9
3 15 -3 124.89 9.2
3 15 -3 125.09 7.8
-3 15 3 131.89 6.5
-2 -15 3 5.4 1.4
2 -15 -3 5.3 3.3
-2 -15 3 8.3 3.1
2 -15 -3 4.4 1.9
2 -15 -3 1.9 1.6
-2 -15 3 5.7 1.3
-2 -15 3 3.6 1.8
2 -15 -3 -0.3 2.7
2 -15 -3 5.9 1.6
2 -15 -3 5.5 1.5
2 15 -3 4.3 2.4
2 15 -3 5.5 1.1
2 15 -3 3.7 1.5
-2 15 3 4 1.2
1 -15 -3 7.8 2.4
-1 -15 3 8.1 1.4
1 -15 -3 11.5 2.2
-1 -15 3 10.5 1.5
1 -15 -3 10.3 1.8
1 -15 -3 10.7 1.9
1 -15 -3 8.3 3.5
1 -15 -3 9.2 4.3
-1 -15 3 7.4 1.3
1 -15 -3 12.1 2.8
-1 -15 3 10.1 1.6
-1 15 3 9.2 1.7
1 15 -3 11.3 2.3
-1 15 3 10 1.8
1 15 -3 5.6 2.4
0 -15 3 10.9 1.5
0 -15 3 8.6 1.9
0 -15 -3 10.6 3.5
0 -15 -3 11 2.8
0 -15 -3 10.4 1.8
0 -15 -3 2.5 2.8
0 -15 -3 7.9 2.4
0 -15 -3 10.6 2
0 -15 3 10.5 1.5
0 -15 3 11.8 2.6
0 -15 3 9 1.3
0 -15 3 11.9 1.6
0 -15 -3 9.3 1.8
0 -15 3 16.1 3.2
0 -15 3 7.5 1.6
0 -15 -3 9.8 1.7
1 -15 3 7 2.3
-1 -15 -3 3.9 3.4
1 -15 3 5.2 1
1 -15 3 7.7 1.1
1 -15 3 6.3 1.1
-1 -15 -3 6.6 1.4
-1 -15 -3 8.5 1.9
-1 -15 -3 10.6 2.8
1 -15 3 5.6 1.5
1 -15 3 10.1 1.4
1 -15 3 10.5 1.9
-1 -15 -3 4.1 1.2
1 -15 3 2.9 1.9
-1 -15 -3 7.3 1.7
-1 -15 -3 9.6 3.5
-1 -15 -3 3.8 2
2 -15 3 1.9 0.6
2 -15 3 1.9 0.6
-2 -15 -3 1.7 0.9
-2 -15 -3 1.1 3.2
2 -15 3 3.2 2.1
2 -15 3 1 0.9
2 -15 3 3.3 1.1
-2 -15 -3 5.9 2
2 -15 3 2.5 1.9
-2 -15 -3 3 1.3
-2 -15 -3 4.5 1.2
-2 -15 -3 2.7 1.2
2 -15 3 3.2 0.9
2 -15 3 2.3 0.7
2 15 3 -0.9 2
2 15 3 2.2 1.7
-3 -15 -3 33.2 3.8
-3 -15 -3 36.9 4.1
3 -15 3 30.3 4.1
-3 -15 -3 32.2 5.5
-3 -15 -3 42.2 7.7
3 -15 3 33.2 2.4
-3 -15 -3 31 3.5
3 -15 3 29.8 3.7
3 -15 3 22.1 4.2
-3 -15 -3 27.4 3.4
3 -15 3 27.6 2.2
3 -15 3 28.9 2.7
3 15 3 33.6 5.1
3 15 3 26.8 5.6
-4 -15 -3 1.1 1
4 -15 3 0.4 0.6
4 -15 3 -0.1 2.4
-4 -15 -3 0.8 0.8
-4 -15 -3 -0.4 1.5
-4 -15 -3 0.9 1.1
-4 -15 -3 3.2 5.2
-4 -15 -3 1.5 1.1
4 -15 3 1.3 0.8
4 -15 3 0.7 3.3
-4 15 -3 0.9 0.5
4 15 3 -0.3 0.6
4 15 3 0.5 1.6
-4 15 -3 1.2 0.6
4 15 3 5.6 4.3
5 -15 3 1.1 4.4
5 -15 3 1.8 0.9
-5 -15 -3 1.1 1.2
-5 -15 -3 3.5 2.7
-5 -15 -3 2 1
5 -15 3 0.5 0.6
-5 -15 -3 8.6 7.6
5 -15 3 0.4 1.2
-5 15 -3 -1.7 3.1
5 15 3 0.3 1.4
5 15 3 0.8 5.7
-5 15 -3 1.7 1.1
5 15 3 1.6 1.1
5 15 3 -0.1 0.7
-6 -16 3 1.5 1.5
6 -16 -3 -0.4 1.8
-6 -16 3 1.5 1.6
6 -16 -3 -3.3 6.5
6 -16 -3 0.6 1.2
6 -16 -3 2 1.6
-6 -16 3 3.9 8.1
6 16 -3 -0.3 0.8
6 16 -3 -3 5.7
-6 16 3 4.5 5.5
6 16 -3 1.8 1.1
-5 -16 3 12.2 2.5
5 -16 -3 8.8 2.2
5 -16 -3 9.9 3.4
-5 -16 3 7.7 2.2
-5 -16 3 11.4 6.4
5 -16 -3 0.6 5.5
5 -16 -3 12.8 2.8
5 16 -3 9.6 3
5 16 -3 7 5.1
5 16 -3 9.8 1.9
-5 16 3 -3 4
5 16 -3 14.3 2.4
4 -16 -3 32.3 7.3
-4 -16 3 21.3 4.6
-4 -16 3 20.3 6.1
4 -16 -3 26.8 3.7
4 -16 -3 27.1 3.6
-4 -16 3 24.2 3.3
4 -16 -3 29 5.4
-4 -16 3 29.7 3.7
4 16 -3 28.6 2.5
4 16 -3 42 7
4 16 -3 27.9 4.4
-4 16 3 27.4 3.4
-4 16 3 23.3 5.9
4 16 -3 29.4 3.2
-4 16 3 31.7 3.6
-4 16 3 31.2 4.9
-3 -16 3 119.59 6.6
3 -16 -3 135.39 11.2
3 -16 -3 132.49 8.1
3 -16 -3 118.59 10.1
3 -16 -3 124.29 7
3 -16 -3 129.39 8.7
-3 -16 3 143.89 6.9
3 16 -3 125.99 9
3 16 -3 147.99 10.1
-3 16 3 133.09 6.7
3 16 -3 128.69 6.1
3 16 -3 144.89 6.1
2 -16 -3 55.99 7.3
2 -16 -3 61.89 7.1
-2 -16 3 63.29 3.9
2 -16 -3 55.69 7.9
2 -16 -3 61.49 4.3
2 -16 -3 56.79 5.4
-2 -16 3 59.89 3.9
2 16 -3 51.09 4.5
2 16 -3 61.19 6.1
-2 16 3 56.89 3.9
1 -16 -3 0.1 1.2
-1 -16 3 0.1 0.4
-1 -16 3 0.4 0.6
1 -16 -3 -0.7 0.6
-1 -16 3 0.9 0.6
1 -16 -3 -0.1 0.5
1 -16 -3 -1 2.5
1 -16 -3 -0.1 0.5
1 -16 -3 -0.2 0.9
1 -16 -3 -1.8 2.6
-1 -16 3 0.1 0.5
-1 16 3 1 0.8
1 16 -3 -0.6 0.6
1 16 -3 0.3 1.8
0 -16 3 31.4 2.2
0 -16 -3 32.8 6
0 -16 -3 33.7 3
0 -16 3 31.6 2.2
0 -16 3 29.8 2.2
0 -16 3 31.2 4.2
0 -16 3 31.1 2.3
0 -16 -3 33.3 2.7
0 -16 -3 26 4.4
0 -16 -3 25 4.8
0 -16 -3 33.3 2.8
0 -16 -3 35.6 5.1
0 -16 3 31.2 3
0 -16 -3 35.5 3.1
1 -16 3 104.29 6.8
-1 -16 -3 90.39 5.5
-1 -16 -3 98.79 5.4
-1 -16 -3 93.09 7.4
-1 -16 -3 93.39 5.5
1 -16 3 99.79 4.4
-1 -16 -3 115.79 9.6
1 -16 3 92.09 5.4
-1 -16 -3 92.19 5.2
1 -16 3 103.69 4.4
1 -16 3 99.09 4.5
1 -16 3 95.29 5.4
1 -16 3 103.79 4.4
1 -16 3 98.39 6.6
-1 -16 -3 97.99 7.3
-1 -16 -3 82.89 8.2
2 -16 3 29.8 2.2
-2 -16 -3 26.3 4.7
-2 -16 -3 31.8 6.1
2 -16 3 27.7 3.3
-2 -16 -3 30.9 3.5
-2 -16 -3 28.3 3.3
2 -16 3 27.9 1.9
-2 -16 -3 27.9 3.4
-2 -16 -3 30.4 3.7
2 -16 3 29.3 4.5
2 -16 3 28.4 3.6
2 -16 3 21.8 3.7
2 -16 3 28.2 1.9
2 16 3 28.1 6
2 16 3 35 5.2
-3 -16 -3 29.4 3.6
3 -16 3 24.2 2.1
3 -16 3 23.2 2.8
-3 -16 -3 29.9 4.5
3 -16 3 24.9 2.1
3 -16 3 22.5 3.8
-3 -16 -3 23.4 3.2
-3 -16 -3 25.2 5.2
3 -16 3 27.9 4.7
-3 -16 -3 15.3 6
-3 -16 -3 23.5 3.1
3 16 3 20.7 4.2
3 16 3 23 5.7
4 -16 3 6.1 1.3
-4 -16 -3 1.1 2.1
4 -16 3 5.5 1.3
-4 -16 -3 5.6 1.9
4 -16 3 4 1.6
-4 -16 -3 7.4 1.8
4 -16 3 6.6 4.1
-4 -16 -3 1.9 1.2
-4 16 -3 2.9 0.7
4 16 3 1.7 1.9
-4 16 -3 5.3 1
-5 -16 -3 5.2 1.8
5 -16 3 3.3 1.2
5 -16 3 3.1 1.8
-5 -16 -3 4.6 1.9
-5 -16 -3 4.9 7.9
-5 -16 -3 5.4 1.7
5 -16 3 4.7 1.3
-5 -16 -3 1.3 2.1
-5 16 -3 4.7 1
5 16 3 3.6 1.3
5 16 3 2.9 2.3
5 16 3 0.3 6
6 -17 -3 -0.1 7.9
6 -17 -3 10.6 2.7
6 -17 -3 10.3 4.1
-6 -17 3 7.7 2.9
-6 -17 3 7.6 2.4
-6 -17 3 10.1 9.2
-6 17 3 4.5 6.1
6 17 -3 8.1 2
6 17 -3 13.4 6.9
5 -17 -3 42.2 5.1
5 -17 -3 33.3 8.8
-5 -17 3 37.5 4.7
5 -17 -3 46 5.1
5 -17 -3 50.39 7.8
-5 -17 3 40.6 4.9
-5 -17 3 39.1 10.3
5 17 -3 27.8 3.4
5 17 -3 50.79 3.9
4 -17 -3 27.6 3.7
4 -17 -3 27.4 3.6
4 -17 -3 29.4 7.2
-4 -17 3 16.6 6.7
4 -17 -3 35.5 6
-4 -17 3 29.6 3.7
-4 -17 3 25.5 5
-4 -17 3 28.7 3.7
4 17 -3 34.1 2.8
4 17 -3 35.2 2.9
4 17 -3 19.1 5.2
4 17 -3 34.3 5.1
-3 -17 3 -1.4 4.1
3 -17 -3 0.7 1
-3 -17 3 1.3 1
-3 -17 3 1.2 1
3 -17 -3 -2.1 3.6
3 -17 -3 0.8 1
3 -17 -3 1.4 1.1
-3 -17 3 -0.4 1.4
3 17 -3 0.6 0.7
3 17 -3 0.1 1
3 17 -3 1 0.7
-3 17 3 0.7 0.9
-3 17 3 0.1 0.7
3 17 -3 -1.8 2.7
-2 -17 3 61.49 4.2
2 -17 -3 70.29 6.1
2 -17 -3 60.69 4.5
2 -17 -3 61.69 8.7
-2 -17 3 58.59 8.2
2 -17 -3 67.09 8.7
2 -17 -3 70.19 6.3
-2 -17 3 71.39 4.3
-2 -17 3 74.09 4.7
-2 -17 3 73.19 4.1
-2 -17 3 66.79 6
2 17 -3 80.49 7.1
2 17 -3 67.09 7.5
-2 17 3 65.79 4.3
1 -17 -3 3.6 1.3
-1 -17 3 6.6 1.3
1 -17 -3 -0.6 2.9
1 -17 -3 5.4 1.4
-1 -17 3 3.6 1
1 -17 -3 9.1 2.1
1 -17 -3 5.9 2.2
-1 -17 3 6.5 1.4
1 -17 -3 3.3 3.5
1 -17 -3 2 1.8
-1 -17 3 8.1 1.4
1 -17 -3 6.3 1.5
0 -17 -3 3.2 3.3
0 -17 3 1.1 0.6
0 -17 -3 0 0.7
0 -17 -3 4.3 3.3
0 -17 -3 0.7 0.8
0 -17 -3 0.2 0.7
0 -17 3 0.6 0.6
0 -17 -3 1.1 1.5
0 -17 3 1.1 1
0 -17 -3 0.2 0.7
0 -17 3 -0.1 0.4
0 -17 3 2 2.1
0 -17 -3 -1.4 0.9
0 -17 3 -0.1 0.5
-1 -17 -3 30.8 3.5
1 -17 3 28.8 2.5
-1 -17 -3 30.3 5
-1 -17 -3 32.8 5.1
-1 -17 -3 27.5 3.2
-1 -17 -3 32 3.5
1 -17 3 30.9 2.2
1 -17 3 29.8 2.1
1 -17 3 28.9 3.4
1 -17 3 21.5 3.9
-1 -17 -3 29.4 6.1
-1 -17 -3 31.6 3.6
1 -17 3 28.9 2.2
-1 -17 -3 20.3 5.9
1 -17 3 30.9 4.3
-2 -17 -3 19.9 3
2 -17 3 20.3 2.2
2 -17 3 18.9 2.7
2 -17 3 21 4.1
2 -17 3 21.8 1.9
-2 -17 -3 17.7 2.7
-2 -17 -3 16 6.2
2 -17 3 21.5 1.7
-2 -17 -3 25.2 3.3
2 -17 3 12.6 3.1
-2 -17 -3 19.6 2.8
2 -17 3 22.4 3.1
-2 -17 -3 23.5 4.4
2 -17 3 20.3 1.6
2 17 3 23.6 6.6
2 17 3 12.6 3.3
3 -17 3 3 1.6
-3 -17 -3 4.6 1.6
-3 -17 -3 5 1.6
3 -17 3 4.1 1.6
-3 -17 -3 5.5 2.9
-3 -17 -3 7.8 1.9
3 -17 3 9.1 2.7
-3 -17 -3 4.2 1.5
3 -17 3 7.1 1.3
3 -17 3 4.5 0.9
3 -17 3 4.6 1.2
-3 -17 -3 3.4 5.1
3 -17 3 9.1 3.6
3 17 3 9.6 4.9
3 17 3 4 2.4
4 -17 3 7.4 1.5
4 -17 3 2.6 4.4
-4 -17 -3 10.4 2.2
4 -17 3 2.8 3
-4 -17 -3 7.6 2.1
-4 -17 -3 11.6 3.7
-4 -17 -3 9.2 6.6
-4 -17 -3 6.6 1.9
4 -17 3 9.5 1.6
4 -17 3 4.6 1.8
4 17 3 8.5 2.9
4 17 3 5 5.3
5 -17 3 1.9 5.3
-5 -17 -3 -3.8 8.1
5 -17 3 7.7 1.6
-5 -17 -3 3.3 1.6
-5 -17 -3 4.1 3
5 -17 3 4.5 1.3
5 -17 3 2.3 1.6
-5 -17 -3 1.1 1.4
-5 -17 -3 7 1.9
5 17 3 3.9 2.4
5 17 3 0.8 6.9
-5 17 -3 4.3 1
5 -18 -3 53.69 4.8
5 -18 -3 61.49 5.1
5 -18 -3 57.59 10.8
5 -18 -3 49.4 8.1
-5 -18 3 51.99 5.7
-5 -18 3 59.49 5
-5 -18 3 55.39 11.8
5 18 -3 46.1 8.8
5 18 -3 53.99 4.1
-4 -18 3 14.9 2.8
4 -18 -3 1.2 4.8
4 -18 -3 10.6 2.4
4 -18 -3 14.4 3.9
-4 -18 3 8.1 2
4 -18 -3 8.9 5.1
4 -18 -3 11.1 2.4
4 18 -3 13.4 2.3
4 18 -3 9.5 4.6
3 -18 -3 124.79 11.9
3 -18 -3 127.79 7.1
-3 -18 3 101.39 8.5
-3 -18 3 125.29 11.4
-3 -18 3 111.59 7.4
3 -18 -3 109.59 8.8
-3 -18 3 119.09 6.5
3 -18 -3 130.69 8.9
3 -18 -3 136.19 7.3
3 -18 -3 116.69 10.7
3 18 -3 116.29 9.7
3 18 -3 118.79 8
-3 18 3 117.69 6.4
2 -18 -3 4 4.1
2 -18 -3 8 2.7
-2 -18 3 6.7 2.3
-2 -18 3 6 1.5
-2 -18 3 2.8 1
-2 -18 3 4.3 1.2
-2 -18 3 4.4 1.2
-2 -18 3 0.2 3.7
2 -18 -3 2.7 1.4
2 -18 -3 5.2 1.6
-2 18 3 5.6 1.5
2 18 -3 2.6 3.1
2 18 -3 3.4 1.8
-2 18 3 5.1 1.5
1 -18 -3 11.2 2
-1 -18 3 11.8 1.9
-1 -18 3 11.7 1.8
1 -18 -3 12.1 3
-1 -18 3 16.1 3.8
1 -18 -3 3.6 3.9
-1 -18 3 9 1.6
-1 -18 3 10.3 1.8
1 -18 -3 15.5 4.1
1 -18 -3 12.8 2.1
1 -18 -3 9.2 2.9
1 -18 -3 11.6 2.3
1 -18 -3 14.5 2.5
0 -18 -3 64.39 7.3
0 -18 -3 51.99 3.8
0 -18 -3 54.99 7.9
0 -18 3 56.19 3.3
0 -18 -3 40 6.9
0 -18 3 65.89 6
0 -18 -3 65.29 5.9
0 -18 3 47.4 4
0 -18 3 48 3.1
0 -18 -3 54.79 4.1
0 -18 3 51.79 3.2
0 -18 -3 50.89 3.6
1 -18 3 74.49 5.2
-1 -18 -3 73.69 9.6
-1 -18 -3 79.29 5.9
1 -18 3 83.19 4.2
-1 -18 -3 87.99 5.4
1 -18 3 81.49 5.2
-1 -18 -3 74.29 6.8
1 -18 3 88.09 4.2
1 -18 3 86.89 6.9
-1 -18 -3 82.99 6.9
1 -18 3 85.19 4.1
-1 -18 -3 75.79 5
-1 -18 -3 77.59 5.6
1 -18 3 69.89 6.4
1 -18 3 84.19 4.2
-2 -18 -3 13.8 2.4
-2 -18 -3 14.8 2.5
2 -18 3 14.4 1.7
-2 -18 -3 12.5 5.3
2 -18 3 5.2 3.3
2 -18 3 13 1.6
-2 -18 -3 13.1 2.8
2 -18 3 11.4 1.7
-2 -18 -3 6.9 3.1
2 -18 3 10.9 1.7
2 -18 3 13.7 2.4
2 -18 3 4.4 2.8
3 -18 3 0.7 0.6
3 -18 3 0.7 0.7
-3 -18 -3 1.6 4.1
-3 -18 -3 -0.5 1.3
-3 -18 -3 0.3 0.9
3 -18 3 1 0.7
3 -18 3 1 1.1
-3 -18 -3 1.1 1.1
3 -18 3 1.6 3.6
-3 -18 -3 3.4 1.4
3 -18 3 0.8 0.6
-3 -18 -3 1.2 1.2
3 18 3 9.6 5.2
3 18 3 2.1 2
-4 -18 -3 0.9 1.1
4 -18 3 1.1 0.8
4 -18 3 -0.8 3.1
4 -18 3 1.7 0.9
-4 -18 -3 1.8 1.5
4 -18 3 1.3 1.2
-4 -18 -3 -0.2 0.6
4 18 3 -0.3 5.1
5 -19 -3 45.4 5.3
-5 -19 3 34.8 4.8
5 -19 -3 39.5 10.5
5 19 -3 28.4 7.6
4 -19 -3 -1.8 4.8
4 -19 -3 1.3 1.2
4 -19 -3 0.1 0.8
4 -19 -3 0.4 1.7
-4 -19 3 13.3 6.7
-4 -19 3 0.6 0.9
4 -19 -3 -0.1 5
-4 -19 3 1.1 1
4 19 -3 2.9 4.3
4 19 -3 0.4 0.8
-3 -19 3 3.4 1.1
3 -19 -3 3 2.5
3 -19 -3 1.3 1.2
3 -19 -3 -0.2 4.1
3 -19 -3 -2.9 4.7
-3 -19 3 5.3 1.4
-3 -19 3 6.3 1.8
-3 -19 3 4.1 1.4
3 -19 -3 5.3 2.4
3 -19 -3 5 1.6
3 19 -3 -2.1 4
2 -19 -3 25.6 3.4
-2 -19 3 32.7 3.7
2 -19 -3 23 3.2
-2 -19 3 19.5 2.6
-2 -19 3 23.9 5.9
2 -19 -3 22.6 6.2
2 -19 -3 26.4 5
2 -19 -3 33.4 6.7
2 -19 -3 29.6 5.1
-2 -19 3 26.9 3
-2 -19 3 23.1 3
2 -19 -3 21.4 2.8
-2 19 3 21.8 3
2 19 -3 24.4 5.3
-1 -19 3 112.09 5.4
-1 -19 3 105.99 5.6
1 -19 -3 94.39 8
1 -19 -3 128.59 11.4
1 -19 -3 107.39 6
-1 -19 3 108.99 7.7
-1 -19 3 111.39 5.8
1 -19 -3 120.19 6.7
1 -19 -3 101.59 6.2
-1 -19 3 112.49 8.7
1 -19 -3 122.59 6.1
-1 -19 3 108.79 6.8
-1 -19 3 110.39 5.5
-1 -19 3 102.79 9.3
0 -19 3 14 1.9
0 -19 3 15.3 3.8
0 -19 3 17.9 2.2
0 -19 3 11.6 4.1
0 -19 -3 18.9 2.7
0 -19 -3 15.8 2.4
0 -19 -3 11 2.3
0 -19 -3 17.8 3.8
0 -19 3 18 3.2
0 -19 -3 22.4 3.2
0 -19 3 18.1 2.3
0 -19 3 17.3 2.9
0 -19 -3 17.9 5.6
-1 -19 -3 1.7 1.3
-1 -19 -3 0.8 0.9
-1 -19 -3 -0.6 0.7
1 -19 3 2.7 0.8
-1 -19 -3 0.1 0.7
-1 -19 -3 0.7 1.6
1 -19 3 3.3 1.5
-1 -19 -3 0.9 4.4
1 -19 3 0.7 0.7
1 -19 3 0.8 0.6
-1 -19 -3 1.5 3
1 -19 3 1.4 2.6
1 -19 3 1.7 0.8
1 -19 3 -1.1 3
-1 -19 -3 3 2.2
2 -19 3 5.8 1.1
-2 -19 -3 3.4 1.5
2 -19 3 3.4 1
-2 -19 -3 5.1 1.6
2 -19 3 4.9 1.6
-2 -19 -3 2.7 1.4
-2 -19 -3 -0.4 4.4
-2 -19 -3 8.4 2
2 -19 3 5.5 1.5
2 -19 3 5.4 3.4
-2 -19 -3 9.5 4.6
2 -19 3 5.4 1.2
-3 -19 -3 6.7 1.9
3 -19 3 7.9 2.1
3 -19 3 7.7 1.3
3 -19 3 7.6 1.2
3 -19 3 6.7 1.4
-3 -19 -3 4 1.6
3 -19 3 2.3 3.1
-3 -19 -3 3.5 1.7
3 -19 3 7.3 1.5
3 19 3 9.9 3.1
3 19 3 -0.9 4.8
4 -19 3 9.6 1.5
-4 -19 -3 9.4 3.3
-4 -19 -3 11.8 2.6
4 -19 3 -0.7 5.1
4 -19 3 5.5 1.3
-4 -19 -3 5.9 7.8
4 -19 3 6.5 2.1
-4 -19 -3 10.6 2.4
4 -19 3 11.1 2
-4 -19 -3 6.1 2
4 19 3 11.7 5.9
4 19 3 18.1 4.7
4 -20 -3 -7.9 5.9
4 -20 -3 0.8 1.1
-4 -20 3 4.6 7
4 -20 -3 2.9 1.1
-4 -20 3 0.3 0.8
-4 -20 3 0.4 1.1
4 -20 -3 -9.2 5.1
4 -20 -3 -1.4 1.2
-4 -20 3 -0.2 0.8
4 20 -3 0.7 4.5
4 20 -3 0.3 0.8
-3 -20 3 3.8 5.6
3 -20 -3 2.1 1.4
3 -20 -3 1.2 1.1
3 -20 -3 1.4 1.9
-3 -20 3 4.4 1.3
-3 -20 3 2.9 1.3
3 -20 -3 5.4 5.6
-3 -20 3 3.4 1.2
3 -20 -3 3.7 5.2
-3 -20 3 1.7 1.1
3 20 -3 -1.9 3.5
2 -20 -3 0.6 0.9
-2 -20 3 2.1 1.2
2 -20 -3 0.7 0.9
2 -20 -3 1.4 1.6
-2 -20 3 0.2 0.7
2 -20 -3 1.6 4.6
-2 -20 3 -0.4 0.5
2 -20 -3 0.7 0.8
2 -20 -3 -1.5 0.8
-2 -20 3 0.3 0.7
2 -20 -3 -2.4 2.9
-2 -20 3 3.9 4.8
2 20 -3 4.7 3.2
1 -20 -3 5.7 1.4
-1 -20 3 6.7 1.5
-1 -20 3 6.5 1.5
1 -20 -3 6 1.8
1 -20 -3 8.4 5.1
1 -20 -3 4 2.5
1 -20 -3 5.5 1.6
-1 -20 3 5.3 3.1
-1 -20 3 6.4 1.9
1 -20 -3 3.1 1.5
1 -20 -3 2.8 2.1
-1 -20 3 5.2 1.3
-1 -20 3 4.1 1.3
1 -20 -3 11.5 4.7
0 -20 -3 0.7 0.9
0 -20 3 1.1 0.8
0 -20 -3 -0.9 1.1
0 -20 3 -0.4 3
0 -20 -3 0.3 0.9
0 -20 -3 0.7 1.1
0 -20 -3 -0.3 1.3
0 -20 3 -0.6 0.4
0 -20 3 0.2 0.6
0 -20 3 1.2 0.8
0 -20 -3 1.1 3.2
0 -20 3 1.4 1.3
0 -20 -3 -4.6 3.8
0 -20 -3 -0.3 0.6
1 -20 3 1.9 3.4
1 -20 3 3 1.5
-1 -20 -3 3.5 4.4
-1 -20 -3 0.9 2.3
-1 -20 -3 3.3 2.3
1 -20 3 1.7 0.8
-1 -20 -3 1.6 1
1 -20 3 1.5 0.8
1 -20 3 2.2 3.1
-1 -20 -3 2.3 1.2
1 -20 3 1.5 0.9
-1 -20 -3 1.8 1.2
-1 -20 -3 4.6 1.6
1 -20 3 3.4 1
-1 -20 -3 1.5 4.9
-2 -20 -3 25.7 8
2 -20 3 29.2 2.5
2 -20 3 27.5 4.9
2 -20 3 24.5 3.7
-2 -20 -3 29.2 5.7
-2 -20 -3 34.8 4.3
-2 -20 -3 23.8 6.4
2 -20 3 29.7 5.6
-2 -20 -3 32.4 4
-2 -20 -3 24.3 3.5
2 -20 3 29.3 2.4
-2 -20 -3 29.9 3.9
-2 -20 -3 25.9 5.2
3 -20 3 6.5 1.5
3 -20 3 9.7 1.6
3 -20 3 10.6 5
3 -20 3 8.5 2.3
-3 -20 -3 10.3 3.6
-3 -20 -3 16 3
3 -20 3 9.9 1.8
-3 -20 -3 11.1 5.8
-3 -20 -3 14.6 2.7
3 -20 3 9.5 4.7
3 -20 3 10.2 1.5
-3 -20 -3 11.7 2.7
3 20 3 10.2 3.2
3 20 3 14.2 6.4
-4 -21 3 9.1 3
4 -21 -3 2.3 6.7
-4 -21 3 10.9 2.7
4 -21 -3 12.3 2.6
-4 -21 3 12.4 2.8
-4 -21 3 10.6 2.3
3 -21 -3 8.4 2.3
-3 -21 3 7.9 2
3 -21 -3 7.6 5.6
3 -21 -3 6.5 1.9
3 -21 -3 13.3 3.9
-3 -21 3 11.5 2
3 -21 -3 6.5 6.5
-3 -21 3 6.7 1.7
-3 -21 3 7.4 2
3 21 -3 6.3 4.3
2 -21 -3 -1.4 5.1
-2 -21 3 1.4 1
2 -21 -3 2.1 1.3
-2 -21 3 1.8 1
2 -21 -3 1.5 1.1
2 -21 -3 1.3 1.1
-2 -21 3 1.2 1.1
-2 -21 3 1.1 0.8
2 -21 -3 2 1.1
-2 -21 3 -10.5 4.2
2 -21 -3 0.5 1.9
-1 -21 3 30.1 3.4
1 -21 -3 23.7 6.7
1 -21 -3 26 3.5
-1 -21 3 30.5 6.6
-1 -21 3 29.2 2.6
1 -21 -3 29.5 3.5
1 -21 -3 28.3 3.7
1 -21 -3 19.1 6.7
-1 -21 3 27.7 4
-1 -21 3 33.7 2.8
1 -21 -3 26.5 6.3
-1 -21 3 30.1 6.1
1 -21 -3 27.8 5.3
-1 -21 3 29.8 3.3
1 -21 -3 24.4 3.2
0 -21 -3 13.6 2.5
0 -21 -3 8.9 3.1
0 -21 -3 11.9 5.6
0 -21 3 16.8 2.3
0 -21 3 5.8 4.1
0 -21 -3 16.5 2.7
0 -21 3 11.7 2.7
0 -21 3 14.6 2.1
0 -21 -3 11 2.6
0 -21 3 17.1 2.4
0 -21 -3 20.8 6.6
0 -21 3 13.9 2.1
0 -21 -3 16.2 2.8
0 -21 3 10.9 5.1
0 -21 -3 17.7 4.1
-1 -21 -3 6.7 6
1 -21 3 7.6 1.5
1 -21 3 1.8 3.7
-1 -21 -3 9.1 3.2
1 -21 3 5 3.9
1 -21 3 6.9 1.4
1 -21 3 7 1.4
-1 -21 -3 11.4 5.8
-1 -21 -3 8 1.9
-1 -21 -3 6.3 1.7
-1 -21 -3 7.4 2.9
-1 -21 -3 8.6 2
1 -21 3 8.9 2.5
1 -21 3 6.5 1.4
-1 -21 -3 7.3 1.9
-2 -21 -3 11.9 2.6
2 -21 3 10.5 1.7
2 -21 3 10.3 1.6
-2 -21 -3 9.6 3.2
2 -21 3 10.6 2.5
-2 -21 -3 1.3 6.4
-2 -21 -3 9.5 3.6
2 -21 3 11.8 1.7
2 -21 3 9 1.6
-2 -21 -3 9.8 2.2
-2 -21 -3 5.5 6.5
-2 -21 -3 7.6 2
2 -21 3 -0.7 4.4
3 -21 3 7.2 1.6
3 -21 3 -0.2 5
3 -21 3 3.3 1.8
3 -21 3 6.2 1.4
3 -21 3 8 1.4
-3 -21 -3 6.2 2
-3 -21 -3 18.9 8.7
3 -21 3 5.4 1.2
3 -22 -3 0.2 0.8
3 -22 -3 0.9 1.3
-3 -22 3 1.2 1
3 -22 -3 0.4 1.2
-3 -22 3 0.2 1
3 -22 -3 1 6.8
-3 -22 3 -0.5 0.7
-3 -22 3 1.7 1.1
2 -22 -3 25.6 8.3
2 -22 -3 28.1 3.6
2 -22 -3 46.3 8.8
2 -22 -3 38.1 4.7
2 -22 -3 32.9 3.8
2 -22 -3 40.4 4.8
-2 -22 3 27.9 4.1
-2 -22 3 37.2 3.2
-2 -22 3 28.5 3.6
-2 -22 3 33.8 3
-1 -22 3 13.2 3.1
1 -22 -3 17.2 2.9
-1 -22 3 24.9 5.9
1 -22 -3 14.3 2.5
1 -22 -3 16.7 4.2
1 -22 -3 18.2 2.8
-1 -22 3 18.3 2.5
1 -22 -3 23.1 7.3
-1 -22 3 16.6 2.5
1 -22 -3 15.2 2.8
-1 -22 3 19.2 2.7
1 -22 -3 11.9 6.1
-1 -22 3 20.2 2.9
0 -22 -3 2.8 1.5
0 -22 3 1.8 1
0 -22 3 -0.1 0.6
0 -22 3 4.2 4.3
0 -22 -3 0.8 1
0 -22 -3 -0.7 0.5
0 -22 3 1.8 1.5
0 -22 3 1.1 0.8
0 -22 3 0.9 0.8
0 -22 -3 2.3 2.1
0 -22 -3 0.9 1.1
0 -22 -3 3.6 5.2
1 -22 3 6.2 1.4
1 -22 3 3.4 1.2
-1 -22 -3 3.6 1.7
1 -22 3 3.6 1.1
1 -22 3 4.2 4.2
-1 -22 -3 6.9 2
-1 -22 -3 4.9 1.7
-1 -22 -3 12 6.5
-1 -22 -3 6.8 2.3
-1 -22 -3 7.7 6.3
1 -22 3 7.8 2.2
1 -22 3 4.5 1.2
-1 -22 -3 6.8 3.2
2 -22 3 10.5 1.8
-2 -22 -3 10.9 2.5
2 -22 3 10.3 1.8
-2 -22 -3 8.7 2.2
-2 -22 -3 14.2 4
2 -22 3 14.7 3.1
2 -22 3 8.4 1.5
-2 -22 -3 10.2 7.4
2 -22 3 10.1 5.4
2 -22 3 14 2.1
-1 -23 3 -0.3 0.5
1 -23 -3 -0.3 0.8
-1 -23 3 0.4 0.7
1 -23 -3 -8 5.7
-1 -23 3 0.4 4.6
-1 -23 3 -0.2 1
1 -23 -3 -0.7 0.5
1 -23 -3 0.5 1.1
1 -23 -3 1.3 6.2
-1 -23 3 0.9 1
1 -23 -3 0.9 1.1
0 -23 -3 5 1.7
0 -23 -3 11 6.7
0 -23 -3 6.2 2.1
0 -23 -3 3.5 1.9
0 -23 -3 4 1.6
0 -23 3 4 1.4
0 -23 3 5.5 1.5
0 -23 3 4.5 1.3
0 -23 3 -5.3 4.6
0 -23 -3 5.7 2.9
0 -23 -3 7.3 7.2
1 -23 3 31.6 4.6
1 -23 3 37.5 3
1 -23 3 31.2 2.8
-1 -23 -3 34.2 4.4
-1 -23 -3 40.7 4.7
1 -23 3 25.7 4.1
-1 -23 -3 30.4 8.3
-1 -23 -3 47 10
-1 -23 -3 33.1 4.4
-8 0 4 15.7 4.5
8 0 -4 20.6 3.6
8 0 -4 19 4.7
-8 0 4 9.2 2.4
8 0 -4 32 10.8
-8 0 4 12 8.3
8 0 -4 14.2 2.9
-7 0 4 9 2.1
7 0 -4 10 2.2
-7 0 4 5 3
-7 0 4 7.9 2.1
7 0 -4 6.1 5.2
7 0 -4 8.2 2
-7 0 4 7.2 5.8
-6 0 4 304.17 12.3
6 0 -4 265.37 15
-6 0 4 276.97 17.5
6 0 -4 282.77 12
-6 0 4 255.67 14.7
-6 0 4 285.57 12
6 0 -4 284.17 18
6 0 -4 308.77 12.4
5 0 -4 263.77 10.7
5 0 -4 249.88 15.4
-5 0 4 261.77 15.5
5 0 -4 255.37 13.6
-5 0 4 263.77 10.6
-5 0 4 247.38 13.1
-5 0 4 241.78 10.4
5 0 -4 245.78 10.4
4 0 -4 42.3 5.4
4 0 -4 45.7 3.3
-4 0 4 58.19 5
4 0 -4 45.4 6.5
-4 0 4 37.1 3
4 0 -4 43.4 3.2
-4 0 4 45.3 6.2
-4 0 4 44.7 3.3
-3 0 4 3234.28 98.79
3 0 -4 3311.17 99.69
-2 0 4 98.09 4.2
2 0 -4 104.29 5.7
2 0 -4 89.69 4.2
-2 0 4 90.59 5.9
-2 0 4 94.39 5.2
-2 0 4 88.99 4.1
2 0 -4 93.09 6.3
2 0 -4 94.09 4.2
1 0 -4 464.75 16.9
-1 0 4 475.75 16.6
1 0 -4 492.15 16.1
0 0 -4 291.77 10.7
0 0 -4 290.17 10.7
-1 0 -4 3236.88 120.69
1 0 4 3457.65 123.79
2 0 4 25.7 2.2
-2 0 -4 21.3 1.6
-2 0 -4 25.2 1.7
-2 0 -4 26.1 1.6
-2 0 -4 23.2 3.2
2 0 4 26.8 1.6
2 0 4 21.8 1.5
2 0 4 27.3 2.8
-2 0 -4 26.1 2.4
3 0 4 436.56 16.7
-3 0 -4 401.26 17.3
-3 0 -4 420.76 16.1
3 0 4 446.16 15.5
4 0 4 0.3 0.5
-4 0 -4 -2.7 1.9
4 0 4 -0.2 0.4
4 0 4 -3.4 1.4
-4 0 -4 -0.4 0.4
4 0 4 0.7 0.9
-4 0 -4 1.2 0.7
-4 0 -4 0.3 1
5 0 4 17 2.2
5 0 4 21.4 3.4
-5 0 -4 23.5 4.3
-5 0 -4 20.5 2.6
5 0 4 26.7 4
5 0 4 15.2 4.1
-5 0 -4 22.9 5.8
6 0 4 18.4 2.5
6 0 4 18.9 2.5
6 0 4 22.4 5.6
-6 0 -4 20.7 3
6 0 4 16.3 3.4
-6 0 -4 11.9 5.1
-6 0 -4 23.1 4.6
7 0 4 2.4 5.3
7 0 4 4.3 1.3
7 0 4 4.6 1.4
7 0 4 3.6 2.3
-7 0 -4 1.9 5.6
-8 -1 4 0.6 1.3
8 -1 -4 2.8 7.3
8 -1 -4 3.7 1.6
-8 -1 4 6.3 3.5
-8 -1 4 -7.6 6.9
8 -1 -4 1.3 2.3
8 -1 -4 0.5 1.1
-8 1 4 1.3 1.3
8 1 -4 9 7.5
-8 1 4 5.3 5.2
-8 1 4 1.1 2.1
8 1 -4 1.8 2.2
8 1 -4 1.1 1.2
8 1 -4 1.7 1.4
-7 -1 4 14.3 5.8
7 -1 -4 15.1 2.8
7 -1 -4 10.7 3.6
7 -1 -4 15.5 6.4
-7 -1 4 14.9 2.9
-7 -1 4 15.4 4.1
7 -1 -4 12.9 2.6
-7 -1 4 17.2 3
7 1 -4 12.3 3.7
7 1 -4 14.8 2.8
7 1 -4 16.4 3
7 1 -4 12.5 6.4
-7 1 4 12.9 3.9
-7 1 4 2.6 5.1
-7 1 4 14.8 2.7
-7 1 4 15.5 2.9
6 -1 -4 72.39 8.7
-6 -1 4 64.19 4.7
-6 -1 4 62.09 4.8
6 -1 -4 62.09 4.8
-6 -1 4 59.99 9.4
6 -1 -4 62.59 9.2
6 -1 -4 71.39 5
-6 1 4 65.49 4.7
-6 1 4 61.09 4.6
6 1 -4 63.49 4.7
-6 1 4 60.19 7.5
-6 1 4 72.39 9.6
6 1 -4 63.79 4.7
6 1 -4 47.4 8.4
5 -1 -4 160.48 7.6
-5 -1 4 176.18 12.3
-5 -1 4 175.88 7.9
-5 -1 4 163.08 10.1
-5 -1 4 149.09 7.5
5 -1 -4 172.98 12.2
5 -1 -4 149.69 9.9
5 -1 -4 147.49 7.6
5 1 -4 163.08 7.8
5 1 -4 166.48 7.7
-5 1 4 179.58 7.9
5 1 -4 135.99 11.3
-5 1 4 128.39 10.8
5 1 -4 146.19 9.8
-5 1 4 155.98 9.8
-5 1 4 174.08 7.8
-4 -1 4 5.5 3.1
-4 -1 4 1.5 1.5
4 -1 -4 3.7 2.3
4 -1 -4 2.1 1.7
-4 -1 4 2.1 1
4 -1 -4 4.1 1.2
-4 -1 4 3.8 1.1
4 -1 -4 2.8 1
4 1 -4 2.7 1
-4 1 4 2 0.9
-4 1 4 5.3 2.9
4 1 -4 2.7 1.8
4 1 -4 4.2 1.3
4 1 -4 5.1 3.1
-4 1 4 1.8 0.9
-4 1 4 1.5 1.5
3 -1 -4 2728.43 83.79
-3 -1 4 2704.83 82.99
-3 1 4 2714.23 82.89
3 1 -4 2677.53 83.49
-2 -1 4 1173.48 38.2
2 -1 -4 1197.48 39.1
-2 1 4 1226.38 38.6
2 1 -4 1170.38 38.8
1 -1 -4 141.19 7.1
1 -1 -4 138.89 6.2
-1 -1 4 137.19 6.4
1 -1 -4 129.19 5.1
-1 -1 4 136.89 5.7
1 -1 -4 125.79 5
1 1 -4 130.59 5
-1 1 4 140.59 6.8
1 1 -4 136.59 6
1 1 -4 122.59 6.5
-1 1 4 130.59 5.9
1 1 -4 144.49 5
0 -1 4 1.3 0.4
0 -1 -4 1.7 0.8
0 -1 4 1.6 0.4
0 -1 -4 2.8 1
0 -1 -4 1.2 0.9
0 -1 -4 1.7 0.7
0 -1 -4 1.4 0.4
0 1 -4 0.9 0.7
0 1 -4 1.6 0.4
0 1 -4 1.3 0.4
0 1 -4 1.1 0.5
0 1 -4 2 0.7
0 1 -4 1.8 0.8
0 1 4 1.4 0.4
0 1 4 1.4 0.5
-1 -1 -4 4.6 1.1
-1 -1 -4 4.8 0.8
-1 -1 -4 3.6 0.7
-1 -1 -4 5.7 0.8
-1 -1 -4 3.3 0.6
-1 -1 -4 6 1.6
-1 1 -4 6.1 1.3
-1 1 -4 4.4 0.6
-1 1 -4 4.6 0.6
-1 1 -4 5 0.6
1 1 4 3.7 1.3
1 1 4 4.6 1.1
-1 1 -4 4.5 0.6
-2 -1 -4 54.99 2.8
2 -1 4 57.09 3.7
2 -1 4 56.59 3.8
2 -1 4 55.89 2.5
-2 -1 -4 50.39 2.6
-2 -1 -4 54.19 2.8
-2 -1 -4 54.09 4.4
-2 -1 -4 53.89 3.7
2 -1 4 54.29 2.4
2 1 4 52.19 3.5
2 1 4 56.59 2.6
-2 1 -4 58.19 2.6
2 1 4 55.09 4.1
2 1 4 56.89 2.7
-2 1 -4 55.29 4.2
-2 1 -4 60.79 2.7
-3 -1 -4 12.3 2.4
3 -1 4 11.6 1.4
3 -1 4 9.8 1.3
-3 -1 -4 13 1.6
3 -1 4 10.6 1.9
-3 -1 -4 11.3 1.6
-3 -1 -4 10.8 3.1
3 -1 4 9.8 2.3
3 1 4 10.2 1.3
-3 1 -4 12.9 1.6
-3 1 -4 12.5 2.3
3 1 4 10.3 2.1
-3 1 -4 12.7 1.6
-3 1 -4 11.6 2.8
3 1 4 12.5 1.5
3 1 4 11.4 2.8
-4 -1 -4 33.5 4.5
4 -1 4 32.8 4.5
-4 -1 -4 29.2 2.4
4 -1 4 34 2.3
-4 -1 -4 27 2.5
4 -1 4 27.4 2.2
4 -1 4 34.2 4
-4 -1 -4 29.6 5.1
4 1 4 31.8 4
4 1 4 33.1 2.4
-4 1 -4 24.4 3.9
-4 1 -4 34.8 2.6
4 1 4 30.9 2.3
-4 1 -4 28.2 2.3
4 1 4 31.1 4.6
-4 1 -4 29.3 4.9
-5 -1 -4 75.79 6.6
-5 -1 -4 78.99 8.4
5 -1 4 77.29 5.7
-5 -1 -4 67.69 4.6
5 -1 4 73.69 4.2
5 -1 4 86.39 7.4
-5 1 -4 76.29 4.6
5 1 4 78.39 4.4
5 1 4 73.09 7.2
-5 1 -4 75.89 6.4
-5 1 -4 96.29 8.9
5 1 4 81.69 6
5 1 4 78.29 4.9
6 -1 4 -3.9 3.1
-6 -1 -4 7.2 4.3
6 -1 4 0.4 1.3
6 -1 4 0.6 0.8
-6 -1 -4 -1.4 0.6
6 -1 4 0.5 0.6
-6 -1 -4 -0.9 0.5
-6 1 -4 1.3 1.1
6 1 4 0.1 1.1
6 1 4 0.8 0.8
6 1 4 0.7 3.5
-6 1 -4 -0.8 1.1
6 1 4 1.2 0.8
-6 1 -4 1.2 4.5
7 -1 4 0.6 0.8
7 -1 4 2 1.2
7 -1 4 6.7 2.4
-7 -1 -4 4.2 5.8
7 -1 4 -0.1 4.5
7 1 4 4.1 1.4
-7 1 -4 -0.1 0.4
7 1 4 0.8 1.2
7 1 4 1.1 4.8
-7 1 -4 2.5 5.6
7 1 4 2.2 1.2
-8 -2 4 -0.2 1
8 -2 -4 -0.8 0.6
-8 -2 4 0.1 1.8
-8 -2 4 -4.2 7.3
8 -2 -4 2.2 2.5
8 -2 -4 8.4 8.1
8 -2 -4 0.5 1.1
8 2 -4 -0.1 0.8
8 2 -4 -1.8 0.7
-8 2 4 1.1 7.1
8 2 -4 -0.7 0.6
-8 2 4 -0.5 1.3
8 2 -4 -3.2 7.2
7 -2 -4 -5.7 4.7
-7 -2 4 0.9 0.8
-7 -2 4 4.1 5.3
-7 -2 4 0.1 1
-7 -2 4 -0.6 1.6
7 -2 -4 -0.6 0.9
7 -2 -4 0 0.9
7 2 -4 2.1 1.3
-7 2 4 -0.1 0.8
7 2 -4 7.3 5.4
-7 2 4 1.1 1.1
7 2 -4 0.9 1.2
7 2 -4 0.4 1.6
-7 2 4 4.1 3.9
6 -2 -4 77.19 10.8
6 -2 -4 78.49 5.4
-6 -2 4 89.19 5.8
6 -2 -4 92.59 5.9
-6 -2 4 93.29 8.2
-6 -2 4 97.19 5.9
-6 -2 4 95.29 10.2
6 -2 -4 95.89 8.2
6 2 -4 85.49 5.6
6 2 -4 98.09 10.3
-6 2 4 94.39 9.9
6 2 -4 91.59 7.9
-6 2 4 85.89 5.6
-6 2 4 86.49 5.6
-6 2 4 87.79 7.6
6 2 -4 85.39 5.5
-5 -2 4 124.09 6.5
5 -2 -4 117.69 10
-5 -2 4 108.99 9.7
-5 -2 4 123.69 6.6
5 -2 -4 126.89 6.7
5 -2 -4 127.49 6.6
-5 -2 4 126.99 8.8
5 -2 -4 128.29 8.9
5 2 -4 119.89 6.3
5 2 -4 125.69 6.5
-5 2 4 128.89 6.5
5 2 -4 129.49 8.9
5 2 -4 136.79 11
-5 2 4 115.99 6.3
-5 2 4 131.99 8.8
-5 2 4 105.49 9.7
-4 -2 4 142.59 8.6
4 -2 -4 155.18 10.8
4 -2 -4 154.58 9.2
-4 -2 4 135.49 6.6
-4 -2 4 148.09 10.2
-4 -2 4 143.89 6.7
4 -2 -4 138.39 6.8
-4 2 4 146.49 6.7
4 2 -4 135.79 6.6
-4 2 4 147.99 8.6
4 2 -4 165.88 9.3
4 2 -4 141.29 6.6
-4 2 4 149.39 10.1
4 2 -4 139.79 10.2
-4 2 4 155.98 6.9
-3 -2 4 89.99 6
3 -2 -4 107.09 7.7
3 -2 -4 93.89 4.8
-3 -2 4 96.69 4.7
3 -2 -4 95.09 4.8
-3 -2 4 97.29 4.7
-3 -2 4 89.39 7
3 -2 -4 101.09 6.5
-3 2 4 100.99 4.7
-3 2 4 99.79 7.2
3 2 -4 99.69 6.3
-3 2 4 95.99 6.1
3 2 -4 89.69 7.1
-3 2 4 97.09 4.7
3 2 -4 94.99 4.7
3 2 -4 91.79 4.6
-2 -2 4 67.69 5.1
2 -2 -4 62.59 4.4
-2 -2 4 67.69 3.3
-2 -2 4 67.89 3.3
2 -2 -4 70.39 5.5
2 -2 -4 61.39 3.3
-2 -2 4 67.29 4.3
2 -2 -4 63.79 3.4
-2 2 4 73.19 5.3
2 2 -4 64.39 5.1
2 2 -4 66.29 3.3
2 2 -4 63.89 4.3
2 2 -4 55.39 3.1
-2 2 4 68.19 3.4
-2 2 4 63.69 4.3
-2 2 4 68.49 3.4
-1 -2 4 411.16 14.5
1 -2 -4 437.06 15.9
-1 2 4 416.76 15.4
1 2 -4 408.36 15
0 -2 4 3.9 0.5
0 -2 -4 3.5 0.7
0 -2 -4 4.3 0.7
0 -2 -4 6.1 1.5
0 -2 -4 5.6 1.5
0 -2 4 4.2 0.5
0 -2 -4 4.3 1.1
0 -2 -4 5.5 1.2
0 2 -4 5.2 0.6
0 2 4 3.2 0.7
0 2 -4 5 0.9
0 2 -4 5.1 1.1
0 2 4 3.5 0.7
-1 -2 -4 98.29 5
-1 -2 -4 99.59 5.7
-1 -2 -4 106.29 4
-1 -2 -4 100.29 4
-1 -2 -4 96.19 4
1 2 4 113.79 5.9
1 2 4 94.89 4.9
-1 2 -4 105.89 3.5
-1 2 -4 99.19 4.1
2 -2 4 2.3 0.7
-2 -2 -4 3.5 0.8
2 -2 4 3.2 1.2
-2 -2 -4 1.8 0.6
2 -2 4 2.6 0.6
-2 -2 -4 4.6 1.7
2 -2 4 2.8 0.5
-2 -2 -4 1.7 1
-2 2 -4 2.7 0.6
-2 2 -4 2.6 0.6
2 2 4 3.9 0.8
2 2 4 2.5 0.6
-2 2 -4 3.3 1
-2 2 -4 3.9 2.1
2 2 4 2 1.3
2 2 4 2.2 1
-3 -2 -4 190.18 9.3
3 -2 4 177.68 8.7
-3 -2 -4 177.78 10.4
-3 -2 -4 194.88 7.4
3 -2 4 181.68 7.9
-3 -2 -4 189.58 7.5
3 2 4 191.58 9.9
3 2 4 191.48 8.7
3 2 4 186.68 7
3 2 4 177.58 6.8
-3 2 -4 188.28 6.9
-3 2 -4 188.28 8.5
-3 2 -4 195.48 9.8
-3 2 -4 182.48 6.9
4 -2 4 14.6 2.7
-4 -2 -4 7.1 1.5
-4 -2 -4 8.2 2.4
4 -2 4 11.7 1.6
-4 -2 -4 2.3 2.7
-4 -2 -4 12.8 2
4 -2 4 7.7 1.3
4 -2 4 8.8 2.8
-4 2 -4 12.3 1.8
4 2 4 8.9 2.3
4 2 4 9.9 1.6
4 2 4 10.8 3.1
-4 2 -4 9.9 1.5
4 2 4 7.2 1.4
-4 2 -4 9.8 3
-4 2 -4 11.7 2.5
5 -2 4 0.6 0.6
-5 -2 -4 2.8 1
-5 -2 -4 1.5 2.9
-5 -2 -4 1.4 1.7
5 -2 4 2.3 2.3
-5 2 -4 3.9 1.8
-5 2 -4 -0.9 2.5
5 2 4 2.4 1
5 2 4 2.4 2.6
5 2 4 1.9 1.4
-5 2 -4 2.9 1.1
6 -2 4 7.9 1.6
6 -2 4 7.7 1.6
6 -2 4 5.7 4.2
-6 -2 -4 8.3 2
6 2 4 15.4 4.7
6 2 4 7.3 1.6
6 2 4 9.9 2.6
-6 2 -4 6.7 2.6
-6 2 -4 8.5 1.9
6 2 4 7.6 1.7
-6 2 -4 4.3 4.5
7 -2 4 1.4 1
7 -2 4 4.7 5.1
7 -2 4 -1.5 0.7
7 -2 4 1.5 1.1
-7 2 -4 0 0.5
7 2 4 -8.8 5.2
7 2 4 1.6 1.1
7 2 4 1.5 0.9
7 2 4 0.9 1.6
-7 2 -4 -1.6 5.3
8 -3 -4 18.4 9
8 -3 -4 22.3 5.7
-8 -3 4 15.2 3
-8 -3 4 20.7 9
8 -3 -4 13.6 3
-8 -3 4 19.9 5.2
8 -3 -4 15 2.9
8 3 -4 13.8 2.9
-8 3 4 15 4
8 3 -4 16.4 3.1
-8 3 4 14.3 7.8
8 3 -4 17.1 4.8
8 3 -4 5.8 5.8
-7 -3 4 2.2 2.3
7 -3 -4 3.6 2.7
7 -3 -4 -0.7 4.7
-7 -3 4 0.5 1.1
7 -3 -4 1.6 0.9
7 -3 -4 -0.1 0.8
-7 -3 4 0.9 1.1
7 3 -4 1.2 1.9
7 3 -4 0.1 0.8
-7 3 4 2 1.3
-7 3 4 -0.4 0.8
7 3 -4 1.5 1.1
-7 3 4 -3.1 4.8
-7 3 4 1.1 1.5
-6 -3 4 140.59 12.4
6 -3 -4 140.69 7.6
-6 -3 4 138.79 10.1
-6 -3 4 128.09 7.3
6 -3 -4 146.49 12.4
-6 -3 4 137.69 7.5
6 -3 -4 135.29 10
6 -3 -4 120.29 7
6 3 -4 140.19 12.1
-6 3 4 131.29 7.2
-6 3 4 128.09 11.6
6 3 -4 131.19 7.2
6 3 -4 131.49 7.1
6 3 -4 150.58 10.4
-6 3 4 130.39 7.2
-6 3 4 117.09 9
-5 -3 4 91.09 5.5
5 -3 -4 76.69 8.2
-5 -3 4 76.29 6.9
5 -3 -4 77.79 5.1
5 -3 -4 75.79 7
-5 -3 4 79.09 8.5
-5 -3 4 96.09 5.5
5 -3 -4 91.99 5.5
-5 3 4 92.19 5.4
-5 3 4 91.99 5.4
5 3 -4 84.59 8.8
5 3 -4 95.49 5.4
5 3 -4 91.59 5.3
5 3 -4 97.69 7.6
-5 3 4 90.49 7.1
-5 3 4 87.89 8.3
4 -3 -4 219.28 9
-4 -3 4 224.98 12.9
-4 -3 4 216.88 8.9
-4 -3 4 206.08 8.7
4 -3 -4 212.48 12.9
-4 -3 4 203.78 10.9
4 -3 -4 217.88 9
4 -3 -4 203.38 11.1
4 3 -4 209.38 8.8
4 3 -4 202.68 12.5
4 3 -4 204.78 8.6
-4 3 4 217.38 10.9
-4 3 4 217.28 12.4
4 3 -4 240.28 11.6
-4 3 4 215.98 9.8
-4 3 4 213.08 8.7
-3 -3 4 1.8 0.8
3 -3 -4 0.5 0.7
-3 -3 4 2 1.2
3 -3 -4 0.8 0.7
3 -3 -4 -0.3 1.4
-3 -3 4 0.2 0.5
3 -3 -4 2.1 1.3
-3 -3 4 1.1 1.6
-3 3 4 2.1 1.3
-3 3 4 1.4 0.7
3 3 -4 0.4 0.6
3 3 -4 0.9 0.6
3 3 -4 1.4 1.9
-3 3 4 1.3 0.7
-3 3 4 2.6 1.9
3 3 -4 0.9 1.1
2 -3 -4 1007 33.6
-2 -3 4 993.7 32.6
2 3 -4 956.5 32.8
-2 3 4 983 32.8
1 -3 -4 88.29 3.9
-1 -3 4 88.39 3.5
1 -3 -4 88.89 3.9
1 -3 -4 96.49 5.1
1 -3 -4 89.09 5.7
-1 -3 4 95.59 4.8
-1 -3 4 86.59 3.4
-1 -3 4 91.09 4.2
-1 3 4 82.29 3.8
1 3 -4 87.39 3.5
-1 3 4 88.59 5.5
-1 3 4 89.99 3.8
-1 3 4 92.09 4.8
1 3 -4 90.49 4.4
1 3 -4 92.99 3.5
1 3 -4 83.69 4.9
0 -3 -4 209.68 8.3
0 -3 -4 202.68 9
0 -3 -4 197.48 7.1
0 -3 -4 189.98 7
0 3 -4 214.48 7.4
-1 -3 -4 31.7 1.8
-1 -3 -4 29.3 1.8
-1 -3 -4 29.1 1.9
-1 -3 -4 26.9 1.8
-1 3 -4 31.8 1.2
1 3 4 28.4 3
-1 3 -4 30.8 1.6
-1 3 -4 32.5 1.7
-1 3 -4 29.4 1.2
-1 3 -4 34.2 1.9
-1 3 -4 30.8 1.2
-1 3 -4 32.6 2
1 3 4 31.6 2.6
-1 3 -4 30.5 1.3
-2 -3 -4 269.57 15.8
2 -3 4 321.47 11.3
2 -3 4 315.67 10.6
2 3 4 333.97 12.3
-2 3 -4 324.27 11.1
2 3 4 327.27 13.4
-2 3 -4 317.47 11.9
3 -3 4 31.1 1.9
-3 -3 -4 29.7 2.3
3 -3 4 31.6 3.2
-3 -3 -4 29.2 2.4
3 -3 4 27.3 2.5
3 -3 4 31.2 1.9
3 3 4 33.8 2.3
3 3 4 27.2 3.5
3 3 4 31.1 2.1
-3 3 -4 30.7 2
-3 3 -4 31 2.9
-3 3 -4 30.2 4.1
3 3 4 37.2 4.8
-3 3 -4 32.3 2.1
4 -3 4 108.79 4.6
4 -3 4 100.99 5.8
-4 -3 -4 98.99 5.2
4 -3 4 95.39 4.4
-4 -3 -4 91.39 5.1
4 3 4 107.19 6.6
-4 3 -4 104.39 4.8
-4 3 -4 88.19 6.1
-4 3 -4 101.79 4.8
-4 3 -4 102.29 7.7
4 3 4 99.99 4.8
4 3 4 95.99 7.6
4 3 4 107.99 5
5 -3 4 3.9 1.3
5 -3 4 5 1.3
-5 -3 -4 4.9 1.5
5 -3 4 4.7 1.7
5 3 4 5 1.8
-5 3 -4 6.1 1.3
5 3 4 1.6 2.7
-5 3 -4 1.1 1.3
-5 3 -4 3.5 3.1
5 3 4 6.8 2.2
-6 -3 -4 -2.2 4.6
-6 -3 -4 -0.5 0.7
6 -3 4 0.4 0.6
-6 -3 -4 0.6 1.4
6 -3 4 -1.7 0.5
6 -3 4 -0.2 0.5
6 3 4 0.9 1.3
6 3 4 -2.7 3.4
-6 3 -4 1 4.7
6 3 4 1.5 1
-6 3 -4 -0.4 1.2
6 3 4 -0.1 0.6
-6 3 -4 0.6 0.8
7 -3 4 -0.7 0.4
7 -3 4 -0.5 0.5
7 -3 4 4.1 5.3
7 -3 4 1.2 1.5
-7 -3 -4 -5.4 6.1
-7 -3 -4 -0.2 0.4
7 3 4 -4.6 4.9
-7 3 -4 -0.1 0.4
7 3 4 -0.6 0.5
-7 3 -4 -1.6 5.9
7 3 4 -0.6 0.6
7 3 4 1.1 1.5
-8 -4 4 6.4 2
8 -4 -4 9 3.6
-8 -4 4 5.1 5.9
8 -4 -4 8.8 2.4
8 -4 -4 9.7 2.5
8 -4 -4 17.8 7.4
-8 -4 4 5 3.4
8 4 -4 3.6 1.6
-8 4 4 4.9 2.9
8 4 -4 1.5 7.1
-8 4 4 10 7.7
8 4 -4 6 2
8 4 -4 8.3 3.7
7 -4 -4 70.39 9.2
7 -4 -4 59.49 9.8
-7 -4 4 49.1 7.6
7 -4 -4 56.89 4.8
-7 -4 4 46.5 9.9
-7 -4 4 53.79 4.6
-7 -4 4 58.09 4.9
7 -4 -4 54.29 8.5
-7 4 4 47.5 7.2
7 4 -4 55.29 4.6
7 4 -4 46.1 7
-7 4 4 38.7 8.5
7 4 -4 46.1 8.9
-7 4 4 43.1 4.9
-7 4 4 84.09 10.1
7 4 -4 59.59 4.7
6 -4 -4 31.8 4
6 -4 -4 37.7 6.1
-6 -4 4 40.5 4.6
6 -4 -4 33.3 7.4
6 -4 -4 38.5 4.4
-6 -4 4 34.9 5.7
-6 4 4 33 7.1
6 4 -4 34 4
6 4 -4 30.5 5.4
-6 4 4 32.8 3.9
-6 4 4 31.7 4
6 4 -4 24.6 3.4
6 4 -4 36.7 8
-6 4 4 32.5 5.3
-5 -4 4 36.4 6.7
5 -4 -4 35.7 5.6
5 -4 -4 32.6 3.7
-5 -4 4 38.4 5.8
5 -4 -4 35.7 7
5 -4 -4 36.4 3.3
-5 -4 4 41 3.4
-5 -4 4 38.3 3.4
-5 4 4 39 3.3
5 4 -4 40.6 7.1
-5 4 4 33.9 5.2
5 4 -4 43.8 6.2
-5 4 4 42.5 6.8
-5 4 4 35.3 3.2
5 4 -4 35.9 3.2
4 -4 -4 144.09 7
4 -4 -4 149.29 9.2
-4 -4 4 149.39 7
-4 -4 4 152.78 6.9
-4 -4 4 166.28 9.4
4 -4 -4 154.18 7.2
4 -4 -4 138.19 10.3
-4 -4 4 169.28 11
4 4 -4 149.79 6.8
-4 4 4 146.79 10.1
4 4 -4 145.99 6.8
-4 4 4 151.28 6.9
4 4 -4 175.28 11
4 4 -4 150.88 9
-4 4 4 156.68 7
-4 4 4 163.68 9
3 -4 -4 2.4 0.9
-3 -4 4 2.6 0.8
-3 -4 4 2.9 0.9
3 -4 -4 0.8 0.7
3 -4 -4 4.2 2.3
-3 -4 4 5.1 1.6
-3 -4 4 5.6 2.1
3 -4 -4 1.9 1.3
-3 4 4 2.6 1.9
3 4 -4 1.9 0.7
3 4 -4 1.2 0.7
-3 4 4 1.8 0.8
3 4 -4 2.5 2.2
3 4 -4 3 1.4
-3 4 4 2.6 0.9
-3 4 4 4.4 1.5
-2 -4 4 575.44 20.7
2 -4 -4 573.54 21.7
2 -4 -4 559.74 20
-2 4 4 557.14 21
2 4 -4 560.24 20.8
1 -4 -4 15.9 1.7
-1 -4 4 16.8 1.6
1 -4 -4 11.7 2.5
-1 -4 4 13.4 1.1
-1 -4 4 16.2 2.2
-1 -4 4 15.8 1.1
1 -4 -4 12.7 1.6
1 -4 -4 14.7 2.3
-1 4 4 15.5 1.4
1 4 -4 14.8 1.9
-1 4 4 15.9 2.7
-1 4 4 16 2.3
1 4 -4 14.2 2.2
-1 4 4 15.1 1.4
1 4 -4 14.7 1.1
0 -4 -4 81.79 5.2
0 -4 -4 70.99 4.3
0 -4 -4 83.89 3.6
0 -4 4 76.49 2.5
0 -4 -4 70.89 3.4
0 -4 -4 71.19 5
0 -4 -4 76.29 4.4
0 4 4 73.79 3.4
0 4 4 67.29 3.4
0 4 -4 81.19 3
0 4 -4 78.09 3.2
-1 -4 -4 0.5 0.4
-1 -4 -4 1.4 0.5
-1 -4 -4 0.9 0.7
-1 -4 -4 0.8 1.1
-1 -4 -4 2.1 0.7
-1 -4 -4 0.3 0.4
-1 4 -4 0.7 0.2
1 4 4 0.3 0.6
-1 4 -4 0 0.3
1 4 4 -0.5 0.9
-1 4 -4 0.7 0.2
-1 4 -4 0.6 0.3
2 -4 4 974.8 29.7
2 4 4 1010.6 33.1
-2 4 -4 974.5 30.4
3 -4 4 153.48 7.5
3 -4 4 151.78 5.5
-3 -4 -4 151.78 6.5
-3 -4 -4 149.99 6.6
-3 -4 -4 158.48 9.8
3 -4 4 154.78 6.6
3 -4 4 152.88 5.6
-3 -4 -4 167.28 8.8
-3 4 -4 151.38 7
3 4 4 150.78 9
-3 4 -4 144.89 5.7
-3 4 -4 154.18 5.7
3 4 4 155.98 6.2
-3 4 -4 154.88 8.1
3 4 4 155.28 8
3 4 4 154.08 6.1
-4 -4 -4 266.57 10.3
4 -4 4 259.17 9
-4 -4 -4 252.37 14.6
4 -4 4 253.67 11.9
-4 -4 -4 253.67 10
4 -4 4 239.98 10.5
-4 -4 -4 257.37 12.8
4 -4 4 246.58 9
-4 4 -4 265.87 11.4
-4 4 -4 242.78 9.1
4 4 4 256.47 9.5
4 4 4 256.07 13.4
4 4 4 261.57 9.6
-4 4 -4 255.77 9.3
4 4 4 246.48 11.7
-4 4 -4 246.88 12.6
5 -4 4 6.8 3.3
-5 -4 -4 4.5 3.8
5 -4 4 4.8 1.2
-5 -4 -4 6.8 2.6
5 -4 4 5 1.7
5 -4 4 5.3 1.2
-5 -4 -4 4.7 1.3
-5 4 -4 5.8 1.3
5 4 4 6 3.2
-5 4 -4 8.4 2.2
5 4 4 4.9 1.4
5 4 4 6.2 2.1
-5 4 -4 7.5 3.1
6 -4 4 62.19 4
-6 -4 -4 70.19 8.7
6 -4 4 65.69 4.1
-6 -4 -4 69.39 10.7
6 -4 4 65.99 8.2
6 -4 4 75.39 5.9
6 4 4 69.19 6.3
6 4 4 68.99 4.4
-6 4 -4 62.99 9.1
-6 4 -4 73.19 6.3
-6 4 -4 61.59 4.3
6 4 4 68.49 4.5
6 4 4 70.99 9.4
-7 -4 -4 -7.2 6.1
7 -4 4 5.8 2.3
7 -4 4 6.8 5
7 -4 4 5.5 1.5
7 -4 4 5.4 1.5
7 4 4 4.9 1.5
-7 4 -4 3.8 5.9
7 4 4 0.9 6.1
7 4 4 3.6 1.4
7 4 4 8.1 3
8 -5 -4 5.5 8
8 -5 -4 -0.1 0.9
8 -5 -4 2.1 2.5
8 -5 -4 -0.2 1
-8 -5 4 -0.2 0.9
-8 5 4 -4.2 6.7
8 5 -4 0.1 0.9
8 5 -4 -1.5 1.3
-8 5 4 -0.3 0.9
8 5 -4 0.1 0.9
8 5 -4 -5.3 6.8
7 -5 -4 20.7 4.8
-7 -5 4 21.2 5
-7 -5 4 23 7.5
-7 -5 4 17.4 3
7 -5 -4 19.4 3.3
7 -5 -4 15.9 6.9
-7 -5 4 16.2 3
7 -5 -4 16.7 3.1
-7 5 4 17.1 6.4
7 5 -4 19.5 3.1
7 5 -4 16.3 2.9
7 5 -4 16.2 6.6
-7 5 4 12.6 3.6
-7 5 4 15.3 3.4
7 5 -4 18.8 4.6
-6 -5 4 28 6.9
6 -5 -4 24.9 6.6
6 -5 -4 30.3 5.5
6 -5 -4 35.2 4.2
-6 -5 4 30.3 3.8
-6 -5 4 28.2 5.4
-6 -5 4 28.2 3.8
-6 5 4 38.8 5.8
6 5 -4 35.4 7.5
6 5 -4 40.2 6.5
-6 5 4 33.6 3.9
-6 5 4 31.5 6.8
6 5 -4 26.9 3.6
6 5 -4 32.2 3.8
-6 5 4 38.3 4.3
5 -5 -4 13.5 2.4
-5 -5 4 12.7 2.3
-5 -5 4 22.5 5.6
-5 -5 4 17.4 2.7
5 -5 -4 20.1 4.2
5 -5 -4 22.2 5.4
-5 -5 4 16.1 3.6
5 -5 -4 13.8 2.5
-5 5 4 14 2.3
-5 5 4 12.6 3.2
5 5 -4 17 3.8
5 5 -4 14.3 2.4
-5 5 4 20.1 2.8
5 5 -4 18.9 4.9
-5 5 4 10.6 4.1
5 5 -4 19 2.7
-4 -5 4 39.4 6.1
-4 -5 4 45.6 5.6
4 -5 -4 31.5 3.5
4 -5 -4 36 5.2
-4 -5 4 29.2 3.2
-4 -5 4 32.6 2.8
4 -5 -4 34.2 3
4 -5 -4 39 6.3
4 5 -4 34.5 2.7
-4 5 4 33.4 2.8
4 5 -4 34.1 2.8
-4 5 4 31.4 2.7
4 5 -4 39.8 5.1
-4 5 4 39.1 5.8
-4 5 4 37.4 4.8
4 5 -4 38 5.9
-3 -5 4 45.7 4.9
3 -5 -4 37.9 5.6
3 -5 -4 40.1 3
-3 -5 4 40.7 2.8
3 -5 -4 47.6 3.2
-3 -5 4 43 4.8
3 -5 -4 46.7 4.4
3 5 -4 44.3 2.8
-3 5 4 44.2 3
3 5 -4 40.3 2.7
-3 5 4 43.7 2.9
-3 5 4 39.8 5.3
-3 5 4 44.4 4
3 5 -4 46 4.1
3 5 -4 44.5 4.9
2 -5 -4 5.8 1.2
2 -5 -4 3.8 2.1
-2 -5 4 5.3 1.4
2 -5 -4 3.9 1.5
-2 -5 4 6.5 1.1
-2 -5 4 5.6 1
-2 -5 4 3.9 1.7
2 -5 -4 8.2 1.4
2 5 -4 8.6 1.8
2 5 -4 6.4 1
-2 5 4 8 2.3
2 5 -4 9.9 2.4
-2 5 4 6.9 1.3
-2 5 4 3.3 1.3
2 5 -4 5.2 1.1
-2 5 4 7.2 1.3
-1 -5 4 182.58 7.7
1 -5 -4 170.78 6.8
-1 -5 4 171.28 6.9
1 -5 -4 175.78 6.8
1 -5 -4 189.78 8.4
1 -5 -4 184.18 9.3
1 5 -4 181.28 7.7
-1 5 4 183.98 9.1
1 5 -4 182.28 7.1
-1 5 4 184.98 8.1
-1 5 4 189.18 6.8
-1 5 4 180.78 6.8
0 -5 -4 154.58 7.1
0 -5 -4 153.78 8.1
0 -5 -4 139.69 7.8
0 -5 -4 154.48 7.2
0 -5 -4 147.99 5.9
0 5 -4 153.98 4.8
0 5 4 157.38 5.9
0 5 4 146.19 5.7
-1 -5 -4 23.7 3.5
-1 -5 -4 24.5 3.1
-1 -5 -4 30.7 2
-1 -5 -4 32.3 2.1
-1 -5 -4 32 2
-1 -5 -4 31.7 2.1
1 5 4 30.3 3.3
1 5 4 32.5 2.9
-2 -5 -4 180.48 8.8
-2 -5 -4 181.88 7.1
-2 -5 -4 176.48 6.9
-2 -5 -4 185.78 10.1
-2 -5 -4 169.78 6.9
2 -5 4 178.88 6.6
-2 -5 -4 181.48 6.9
2 5 4 175.28 6.8
2 5 4 192.68 8.7
2 5 4 177.38 6.7
-2 5 -4 183.98 6.4
2 5 4 192.78 9.8
-2 5 -4 193.68 7
-3 -5 -4 700.03 26.8
3 -5 4 685.83 22.5
-3 -5 -4 719.63 25
3 5 4 609.34 24.9
-3 5 -4 678.63 23.1
3 5 4 662.93 23.6
-4 -5 -4 423.16 20.5
-4 -5 -4 424.86 15.2
-4 -5 -4 426.56 15.1
4 -5 4 410.06 15.4
4 -5 4 424.96 16.9
-4 -5 -4 387.46 17.9
-4 5 -4 450.55 17.8
4 5 4 422.26 14.3
4 5 4 410.86 17.1
-4 5 -4 426.86 13.9
4 5 4 404.26 18.7
-4 5 -4 431.76 16.1
-5 -5 -4 -0.2 1.3
5 -5 4 0.2 0.5
5 -5 4 -0.1 0.9
5 -5 4 -0.6 2.5
-5 -5 -4 -2.4 3.6
-5 -5 -4 -0.1 0.6
5 -5 4 -0.2 0.4
5 5 4 0.1 0.6
-5 5 -4 -0.3 0.5
-5 5 -4 1.5 1.3
-5 5 -4 1.6 2.9
5 5 4 0.9 1.3
5 5 4 0.6 2.8
5 5 4 0.3 0.6
6 -5 4 7.4 1.6
6 -5 4 4.9 1.9
-6 -5 -4 1.1 4.8
-6 -5 -4 3 2.2
6 -5 4 5.4 4.1
6 -5 4 8.1 1.6
-6 5 -4 6.8 4.3
6 5 4 5.4 2.4
-6 5 -4 5.2 1.9
6 5 4 7 4.6
6 5 4 8.4 1.9
6 5 4 3.6 1.3
-6 5 -4 7.1 1.6
7 -5 4 2.2 1.8
7 -5 4 1.9 1.1
-7 -5 -4 -11.8 7.9
7 -5 4 5.1 1.5
7 -5 4 5.6 5.4
-7 5 -4 -2.3 5.5
7 5 4 4.3 1.4
7 5 4 2.7 2.1
-7 5 -4 0.2 0.8
7 5 4 4.5 1.5
7 5 4 8 5.6
8 -6 -4 10.7 8.3
8 -6 -4 0.2 1.2
-8 -6 4 -0.8 0.7
8 -6 -4 -1.8 1.2
8 -6 -4 0.6 0.8
-8 -6 4 -7.1 8.1
-8 -6 4 -1.3 1.4
-8 6 4 -2.3 6.6
8 6 -4 -1.5 1.1
8 6 -4 1.3 7.2
8 6 -4 1.2 1.2
-8 6 4 0 0.6
7 -6 -4 0.5 0.9
-7 -6 4 -1.1 0.7
7 -6 -4 -0.2 1.4
-7 -6 4 -1.5 5.6
-7 -6 4 1 1.9
7 -6 -4 -0.8 0.7
7 -6 -4 -4 5.7
-7 -6 4 0.3 1.1
-7 6 4 -0.4 1.4
7 6 -4 0.8 0.9
7 6 -4 -0.3 1.3
7 6 -4 -3.9 3.4
-7 6 4 -5.9 4.6
7 6 -4 -0.1 0.9
-7 6 4 -0.3 0.8
6 -6 -4 75.99 5.4
-6 -6 4 76.19 5.3
6 -6 -4 84.59 11.3
6 -6 -4 70.39 5.1
-6 -6 4 59.19 4.8
-6 -6 4 51.89 9.4
-6 -6 4 78.39 9
6 -6 -4 58.89 8
-6 6 4 65.19 7.7
6 6 -4 65.79 9.7
6 6 -4 78.29 5.2
-6 6 4 82.79 9.5
6 6 -4 75.69 5
-6 6 4 76.39 5.1
6 6 -4 68.79 8.1
5 -6 -4 27.6 3.4
-5 -6 4 27.3 3.5
5 -6 -4 33.9 3.8
-5 -6 4 37.4 7.2
-5 -6 4 27.8 4.8
5 -6 -4 19.1 5.8
-5 -6 4 29.6 3.6
5 -6 -4 23.5 4.4
5 6 -4 23.7 5.2
5 6 -4 23.4 4.5
-5 6 4 36.8 3.9
-5 6 4 30.4 6
-5 6 4 24.3 4.2
5 6 -4 31.2 3.6
-5 6 4 30 3.4
5 6 -4 28.4 3.3
4 -6 -4 21.3 4
4 -6 -4 19.6 2.6
-4 -6 4 19 2.5
-4 -6 4 18.6 2.6
4 -6 -4 12.7 4
4 -6 -4 17.4 2.6
-4 -6 4 18.8 4.7
-4 -6 4 17.5 3.5
-4 6 4 22.2 2.6
4 6 -4 21.5 2.5
4 6 -4 15.8 4.1
-4 6 4 12.5 3.9
4 6 -4 22.3 3.8
-4 6 4 19.3 3.6
-4 6 4 22.3 2.8
4 6 -4 23.2 2.8
-3 -6 4 99.39 4.9
-3 -6 4 107.79 7.8
3 -6 -4 98.29 8
3 -6 -4 112.49 5.4
-3 -6 4 106.39 5
3 -6 -4 97.59 5.1
-3 -6 4 92.49 6.2
3 -6 -4 107.49 7
-3 6 4 103.69 5
3 6 -4 99.49 4.7
3 6 -4 103.49 7.4
-3 6 4 98.19 6.3
3 6 -4 99.59 4.8
-3 6 4 108.19 5.1
3 6 -4 98.29 6.2
-3 6 4 99.29 7.5
-2 -6 4 36.7 2.3
-2 -6 4 37.5 2.4
-2 -6 4 35.8 3.1
2 -6 -4 40.4 2.7
2 -6 -4 40.4 3.8
2 -6 -4 38.4 4.3
-2 -6 4 35.2 3.8
2 -6 -4 35.5 2.6
2 6 -4 37.9 2.3
-2 6 4 41.7 3.6
-2 6 4 36.7 2.5
2 6 -4 39.7 3.2
2 6 -4 41.6 2.3
-2 6 4 39.1 2.6
-2 6 4 38.3 4.1
2 6 -4 41.6 3.9
1 -6 -4 146.19 6.1
1 -6 -4 159.48 7.7
-1 -6 4 146.39 6.9
1 -6 -4 176.08 9
-1 -6 4 153.48 6.3
-1 6 4 142.39 7.3
1 6 -4 154.38 6.2
1 6 -4 156.58 6.9
-1 6 4 155.78 6.1
-1 6 4 152.68 8.4
-1 6 4 168.18 6.3
0 -6 -4 10.1 2.6
0 -6 4 9.6 0.5
0 -6 -4 8.3 1.3
0 -6 -4 12.3 2.2
0 -6 -4 10.8 1.5
0 -6 4 9 0.5
0 -6 -4 9.1 1.9
0 -6 -4 9.8 2.4
0 6 4 7.9 1.2
0 6 4 8.4 1.3
-1 -6 -4 16.7 3.1
-1 -6 -4 23.7 3.2
-1 -6 -4 21.4 1.7
-1 -6 -4 19.4 1.7
-1 -6 -4 19.6 1.7
-1 -6 -4 19.8 1.6
1 6 4 19.9 2.8
1 6 4 21.4 3.6
2 -6 4 26.1 1.4
-2 -6 -4 23.7 4.1
-2 -6 -4 21.7 2
-2 -6 -4 28.1 2.2
2 -6 4 26.7 1.2
-2 -6 -4 23.3 2
-2 -6 -4 34.3 4.2
-2 -6 -4 27.8 2.1
2 -6 4 26.8 1.2
2 -6 4 27.6 1.7
-2 6 -4 27.9 1.8
-2 6 -4 27.8 1.5
2 6 4 24 3.3
2 6 4 24.1 1.9
2 6 4 29.3 4.2
-3 -6 -4 315.97 15.8
-3 -6 -4 319.17 11.6
3 -6 4 317.57 11.1
-3 -6 -4 348.47 14.6
3 -6 4 314.67 12
-3 -6 -4 317.57 11.6
-3 6 -4 309.97 11.3
-3 6 -4 303.47 12.1
3 6 4 295.37 14.6
3 6 4 323.17 13.5
4 -6 4 6.9 2.5
4 -6 4 9.4 2
4 -6 4 11.5 1.5
-4 -6 -4 12.7 4.5
-4 -6 -4 13.7 3.3
4 -6 4 10.5 1.4
-4 -6 -4 14.3 2.3
-4 -6 -4 11.9 2
-4 6 -4 13.7 1.7
4 6 4 10.2 1.7
-4 6 -4 14.4 3.3
-4 6 -4 11.1 2.2
4 6 4 12.1 2.8
4 6 4 7.4 3.2
-4 6 -4 9.9 1.4
4 6 4 12.7 1.9
5 -6 4 17.4 3
5 -6 4 13.8 3.7
-5 -6 -4 20.1 6
-5 -6 -4 14.1 2.9
-5 -6 -4 17.3 2.8
-5 -6 -4 17.4 3.9
5 -6 4 13.4 1.9
5 -6 4 15.6 2.1
5 6 4 10.7 1.9
5 6 4 20.4 3.7
-5 6 -4 17.5 2.1
5 6 4 16.5 2.3
-5 6 -4 16.2 3.1
-5 6 -4 16.5 4.3
5 6 4 15 4.6
6 -6 4 35.3 2.9
6 -6 4 39.9 6.5
6 -6 4 42.4 5.2
6 -6 4 44 3.2
-6 6 -4 43 5.5
6 6 4 32.7 5.3
6 6 4 41.7 7.5
6 6 4 36.2 3.3
-6 6 -4 36 3
6 6 4 43.7 3.5
-6 6 -4 35.8 6.4
7 -6 4 1.3 1
7 -6 4 -8.7 5.3
7 -6 4 2.8 1.1
-7 -6 -4 0.8 7.7
7 -6 4 1 1.5
-7 -6 -4 -0.3 0.6
7 6 4 1 1.9
7 6 4 2.8 5.3
-7 6 -4 0.4 0.8
-7 6 -4 -5.4 5.4
7 6 4 0.9 1
7 6 4 1.3 1
-8 -7 4 -10.2 7.7
-8 -7 4 -0.4 1.6
8 -7 -4 -0.4 1.5
-8 -7 4 1.5 1.7
8 -7 -4 1.9 8.3
8 -7 -4 5 2.4
8 -7 -4 2 1.6
8 7 -4 4.8 7.5
-8 7 4 1.4 1.5
-8 7 4 1.2 7.4
7 -7 -4 13.8 2.8
7 -7 -4 21.8 5.3
-7 -7 4 14.1 7.2
7 -7 -4 14.1 2.7
-7 -7 4 15.1 5
7 -7 -4 2.7 6.7
-7 -7 4 11 2.6
-7 -7 4 17.7 3.2
-7 7 4 9.5 2.3
-7 7 4 18.2 6.9
7 7 -4 -4.4 5.5
-7 7 4 14.5 4
7 7 -4 7.1 1.9
7 7 -4 9.3 3.5
7 7 -4 10.7 2.3
6 -7 -4 14.8 2.7
-6 -7 4 11.7 2.4
6 -7 -4 17.1 4.2
-6 -7 4 19.1 3.1
-6 -7 4 16.3 6.1
-6 -7 4 17.7 4.3
6 -7 -4 14.1 5.7
6 -7 -4 18.2 3.1
6 7 -4 15.5 2.5
-6 7 4 15.8 2.6
6 7 -4 17.8 2.9
-6 7 4 16.4 5.5
6 7 -4 9.6 4.9
-6 7 4 14.5 3.6
6 7 -4 13.7 3.7
-6 7 4 13.8 2.4
-5 -7 4 32.6 5.3
5 -7 -4 34.5 5.6
5 -7 -4 26.8 3.5
5 -7 -4 28 3.6
-5 -7 4 26.9 3.3
-5 -7 4 33.4 6.6
-5 -7 4 27.6 3.4
5 -7 -4 25.8 6.3
5 7 -4 22.8 3.1
5 7 -4 27.1 3.2
-5 7 4 22 4.2
5 7 -4 27.7 6.3
5 7 -4 28.8 4.6
-5 7 4 24 3.2
-5 7 4 28.4 6
-5 7 4 24.7 3.1
-4 -7 4 24.6 4.1
4 -7 -4 26.1 3.1
-4 -7 4 25.4 2.9
4 -7 -4 28.9 3.4
-4 -7 4 31.5 3.3
4 -7 -4 29.1 5.9
-4 -7 4 16.9 4.5
4 -7 -4 32.3 5
-4 7 4 23 3.8
-4 7 4 25.8 2.9
-4 7 4 26.4 3.5
4 7 -4 22.2 3.9
4 7 -4 26.2 2.4
4 7 -4 26.7 2.4
-4 7 4 28.9 5
4 7 -4 27.1 5.2
3 -7 -4 3.7 2.6
-3 -7 4 1.9 0.8
3 -7 -4 8.2 1.6
-3 -7 4 1.1 2.1
3 -7 -4 1.7 0.9
-3 -7 4 4.5 1.5
3 -7 -4 2.8 1.7
-3 -7 4 3.7 1
3 7 -4 1.4 1.2
3 7 -4 2.7 2
-3 7 4 0.3 1
3 7 -4 3.1 0.9
3 7 -4 3.7 1
-3 7 4 -2.5 1.5
-3 7 4 2.4 0.9
-2 -7 4 11.3 2.8
-2 -7 4 11.2 1.4
-2 -7 4 9.9 1.4
-2 -7 4 11.8 2.1
2 -7 -4 12 1.8
2 -7 -4 11.8 3
2 -7 -4 11.7 2.5
2 -7 -4 11.4 1.7
2 7 -4 11.3 1.4
-2 7 4 11.3 1.6
-2 7 4 8.6 2.1
2 7 -4 10.4 2
2 7 -4 9.3 2.2
2 7 -4 9.1 1.3
-2 7 4 10.5 1.6
-2 7 4 10.7 2.8
-1 -7 4 206.58 8.1
-1 -7 4 205.98 8.9
1 -7 -4 195.78 9.4
1 -7 -4 228.08 8.2
1 -7 -4 217.68 11
1 -7 -4 208.18 8.1
1 7 -4 225.18 8
-1 7 4 219.28 8
-1 7 4 220.48 8
1 7 -4 213.18 8.5
0 -7 -4 338.47 14.5
0 -7 -4 326.07 14.4
0 -7 -4 346.97 13.4
0 -7 -4 358.36 13.5
0 -7 4 332.77 10
-1 -7 -4 354.66 13.7
-1 -7 -4 325.27 14.7
1 7 4 362.66 13.7
1 7 4 321.67 14.6
2 -7 4 65.29 2.5
-2 -7 -4 64.49 4
-2 -7 -4 62.49 3.6
2 -7 4 64.79 2.2
-2 -7 -4 58.59 3.5
2 -7 4 63.99 2.3
-2 -7 -4 59.29 3.5
-2 -7 -4 66.39 5.1
-2 -7 -4 62.99 6
2 -7 4 63.69 2.3
-2 7 -4 59.79 2.4
2 7 4 68.79 5
2 7 4 68.69 5.9
-2 7 -4 61.89 2.2
-3 -7 -4 289.87 10.9
-3 -7 -4 285.97 10.7
3 -7 4 262.87 10.7
-3 -7 -4 289.17 10.5
-3 -7 -4 286.97 13.4
3 -7 4 284.77 10.1
-3 -7 -4 273.87 15
3 7 4 276.97 10.3
3 7 4 301.17 13
3 7 4 271.87 14
3 7 4 279.27 10.2
-3 7 -4 284.07 10.9
-3 7 -4 285.87 10.1
-4 -7 -4 13.5 2.2
4 -7 4 13.9 2.3
4 -7 4 14.9 1.7
4 -7 4 17.6 1.9
-4 -7 -4 9.4 3
4 -7 4 17.4 3.2
-4 -7 -4 4.2 4
-4 7 -4 13.5 1.5
-4 7 -4 12.9 1.5
4 7 4 13.2 4
-4 7 -4 14.2 3
4 7 4 13.1 1.9
4 7 4 18.3 3.6
4 7 4 12.3 1.9
-4 7 -4 10.8 2.1
-5 -7 -4 61.29 9.5
5 -7 4 47.9 3.2
5 -7 4 58.39 6.1
5 -7 4 52.99 3.3
5 -7 4 51.09 4.3
5 7 4 60.99 3.9
-5 7 -4 55.69 4.5
-5 7 -4 55.29 3.3
5 7 4 51.09 7.6
-5 7 -4 43.3 6
5 7 4 54.09 3.8
5 7 4 50.59 7
-5 7 -4 51.89 4.5
-6 -7 -4 7.2 5.6
6 -7 4 -0.3 0.5
6 -7 4 0.2 0.7
6 -7 4 6.2 3.8
-6 -7 -4 -0.4 0.4
6 -7 4 -0.7 0.8
6 7 4 0.3 0.7
-6 7 -4 -2.3 3.7
6 7 4 -1 0.4
-6 7 -4 0.2 0.6
6 7 4 -1.2 0.8
-6 7 -4 0.1 1.2
6 7 4 1.2 4
7 -7 4 2.6 1.8
-7 -7 -4 12.2 8.9
7 -7 4 2 1.1
7 -7 4 1.6 5.3
7 7 4 2.1 1.4
7 7 4 -8.2 5.5
-7 7 -4 -3.6 5.3
7 7 4 -0.3 0.8
8 -8 -4 3.7 3.1
8 -8 -4 3.1 1.8
8 -8 -4 13.1 9
8 -8 -4 5.9 1.9
-8 -8 4 4.9 2.5
-8 -8 4 13.6 4.6
-8 -8 4 6.5 9
8 8 -4 2.9 1.5
8 8 -4 0 1.5
8 8 -4 14 8.3
-8 8 4 -6.2 7.6
8 8 -4 3.5 1.8
-7 -8 4 13.3 2.9
7 -8 -4 13.5 2.9
7 -8 -4 9.9 2.5
7 -8 -4 9 5.8
7 -8 -4 10.9 3.6
-7 -8 4 7.9 2.2
-7 8 4 15.7 3.3
-7 8 4 10.9 5.4
7 8 -4 14 6.7
7 8 -4 15.3 2.7
7 8 -4 14.4 2.6
7 8 -4 14.4 4.2
-7 8 4 16.1 4.2
6 -8 -4 24 7
6 -8 -4 20.4 4.7
-6 -8 4 27 3.7
-6 -8 4 19.9 3.1
-6 -8 4 11.7 6
6 -8 -4 24.7 3.6
6 -8 -4 16.8 3
-6 -8 4 22.5 5
6 8 -4 25.6 3.3
-6 8 4 23.2 4.6
-6 8 4 32.2 7.3
-6 8 4 29.6 3.7
6 8 -4 27.2 6.6
-6 8 4 22.6 3.1
6 8 -4 29.4 5.2
6 8 -4 23.8 3.3
-5 -8 4 122.19 6.8
5 -8 -4 132.39 11.6
-5 -8 4 129.59 6.9
5 -8 -4 141.59 7.3
5 -8 -4 139.39 7.3
-5 -8 4 100.09 11.8
5 -8 -4 131.29 9.5
-5 -8 4 117.89 8.9
-5 8 4 137.29 10.5
5 8 -4 136.59 6.7
5 8 -4 127.79 6.6
5 8 -4 150.28 9.5
-5 8 4 118.59 8.5
-5 8 4 129.59 6.8
5 8 -4 129.39 10.9
-5 8 4 135.79 6.9
-4 -8 4 32.1 5.7
4 -8 -4 29.8 3.4
-4 -8 4 32.3 3.4
-4 -8 4 22.5 2.8
4 -8 -4 21.7 4.1
4 -8 -4 25.4 3.3
-4 -8 4 24.6 4.4
4 -8 -4 25 5.2
4 8 -4 36 5.8
4 8 -4 28.5 2.6
-4 8 4 27.5 3.2
4 8 -4 26.8 4.3
4 8 -4 27.9 2.5
-4 8 4 32.6 4.7
-4 8 4 23 4.8
-4 8 4 28.9 2.6
3 -8 -4 0.8 1.3
-3 -8 4 0.5 1.1
3 -8 -4 0.8 0.8
3 -8 -4 -0.6 2
-3 -8 4 -2 1.6
-3 -8 4 0.1 0.5
-3 -8 4 0.1 0.5
3 -8 -4 0 0.6
-3 8 4 0.4 1.1
3 8 -4 0 0.4
-3 8 4 -0.2 0.6
3 8 -4 0.2 1.6
-3 8 4 -0.7 1.4
-3 8 4 -0.3 0.4
3 8 -4 1 0.9
3 8 -4 1.1 0.7
-2 -8 4 221.68 9.8
-2 -8 4 221.58 8.1
2 -8 -4 219.88 11.9
2 -8 -4 242.98 9
2 -8 -4 244.38 11
-2 -8 4 227.58 11.1
2 -8 -4 212.88 8.7
-2 8 4 221.48 8.5
2 8 -4 223.88 9.3
-2 8 4 205.58 11.3
-2 8 4 220.58 8.5
2 8 -4 202.48 7.7
2 8 -4 223.88 7.7
2 8 -4 233.28 10.5
-2 8 4 224.18 10.3
1 -8 -4 1.8 0.8
-1 -8 4 2.8 0.6
1 -8 -4 5.3 1.7
1 -8 -4 2.7 0.9
1 -8 -4 5.4 2.2
-1 -8 4 2.4 0.6
1 -8 -4 0.8 1.1
-1 -8 4 4.4 1.3
1 -8 -4 5.3 2.3
-1 -8 4 2.3 0.9
-1 8 4 2.9 0.8
1 8 -4 1.6 0.7
1 8 -4 2.6 0.5
-1 8 4 3.3 0.9
1 8 -4 0.6 1
0 -8 -4 7.9 2.5
0 -8 4 12.1 0.7
0 -8 -4 11.6 1.7
0 -8 4 12.5 0.7
0 -8 4 12.2 0.7
0 -8 -4 13.3 1.8
0 -8 -4 12.8 2.4
0 -8 4 12.8 0.8
0 -8 -4 15.4 2.7
0 -8 4 12.1 0.8
0 -8 -4 10.4 1.5
0 -8 4 10.5 0.8
0 -8 4 12.7 1
0 -8 -4 12.6 2.8
0 -8 4 12.6 1.2
0 8 4 10.1 1.5
0 8 4 12.4 1.7
-1 -8 -4 44.1 3.3
-1 -8 -4 37.8 4.4
-1 -8 -4 44.7 2.9
-1 -8 -4 49.99 3
-1 -8 -4 44.9 2.7
-1 -8 -4 48.9 5
1 8 4 45.1 4.6
1 8 4 49.9 4.1
-2 -8 -4 25.1 2.3
2 -8 4 27.8 1.2
-2 -8 -4 28 3.2
-2 -8 -4 32.3 5.2
-2 -8 -4 32.6 2.5
-2 -8 -4 26.5 2.8
2 -8 4 27.5 1.2
2 8 4 29.3 4.6
2 8 4 27.3 4.5
3 -8 4 192.68 7.4
-3 -8 -4 207.98 8.4
-3 -8 -4 187.58 8.3
-3 -8 -4 196.78 11.1
3 -8 4 201.58 8.3
-3 -8 -4 185.58 8
-3 -8 -4 193.38 12.5
3 -8 4 191.98 6.6
3 -8 4 194.08 6.6
-3 8 -4 198.18 6.3
3 8 4 213.28 11.9
3 8 4 183.18 7.8
-3 8 -4 201.58 6.2
3 8 4 181.48 9.9
3 8 4 191.28 7.8
-3 8 -4 196.08 7.3
-3 8 -4 197.08 8
4 -8 4 57.59 3
-4 -8 -4 56.29 8.5
-4 -8 -4 58.39 4.1
4 -8 4 49.9 3.7
-4 -8 -4 61.29 7.3
4 -8 4 56.79 5.1
4 -8 4 55.39 3
4 8 4 51.39 7.2
-4 8 -4 51.19 2.7
-4 8 -4 55.79 2.8
4 8 4 59.99 3.7
-4 8 -4 63.19 4
4 8 4 54.89 5.2
4 8 4 51.69 3.6
-4 8 -4 52.39 4.7
5 -8 4 155.88 8.2
5 -8 4 166.08 6.8
-5 -8 -4 165.98 11.4
5 -8 4 150.18 6.6
-5 -8 -4 150.18 8.1
5 -8 4 148.49 9.8
5 8 4 168.58 14.1
5 8 4 163.38 7.4
-5 8 -4 159.08 8.2
5 8 4 167.18 10.2
5 8 4 152.18 7.4
-5 8 -4 150.68 6.4
-5 8 -4 162.18 6.4
-5 8 -4 168.18 9.9
6 -8 4 15.6 5
6 -8 4 23.5 2.7
6 -8 4 21.8 2.6
6 -8 4 14.4 3
-6 -8 -4 1.2 6.1
-6 8 -4 16.2 3.3
6 8 4 26.2 4.9
6 8 4 17.7 2.8
6 8 4 17.4 6.1
-6 8 -4 16.5 2.2
-6 8 -4 19.8 5.5
6 8 4 17.3 2.6
-7 8 -4 -3.4 5.3
-7 -9 4 -0.4 0.7
7 -9 -4 -1.5 1
-7 -9 4 3.3 5.5
-7 -9 4 1 1.9
7 -9 -4 -0.5 0.8
-7 -9 4 0.7 1.2
7 -9 -4 0.6 6.7
7 -9 -4 0.7 1
7 9 -4 -0.8 0.5
-7 9 4 -0.5 1
7 9 -4 -0.7 1.1
7 9 -4 -0.4 0.6
7 9 -4 -3.8 3.7
-7 9 4 4 5.8
-6 -9 4 18.2 6.4
6 -9 -4 35.9 7.7
-6 -9 4 33.7 4.1
6 -9 -4 30.3 4.2
-6 -9 4 27.6 3.9
-6 -9 4 33.2 5.9
6 -9 -4 36.2 6.3
6 9 -4 24.9 4.8
-6 9 4 29.3 5
-6 9 4 33.6 3.9
6 9 -4 18.2 6
-6 9 4 34.8 7.1
-6 9 4 28.7 3.8
6 9 -4 28.9 3.6
6 9 -4 32.6 3.8
5 -9 -4 302.77 12.6
-5 -9 4 311.57 15.8
-5 -9 4 295.97 12.3
-5 -9 4 286.77 12.3
5 -9 -4 292.37 12.6
5 -9 -4 277.67 17.9
-5 -9 4 330.37 18.7
5 -9 -4 324.97 16.3
-5 9 4 322.27 15.2
-5 9 4 274.97 16.4
5 9 -4 300.37 11.8
-5 9 4 322.87 12.4
5 9 -4 296.67 11.9
5 9 -4 321.07 17.6
5 9 -4 304.47 15.1
-5 9 4 308.87 12.2
-4 -9 4 74.59 4.7
-4 -9 4 86.49 6.8
4 -9 -4 80.49 5.1
4 -9 -4 87.79 7.2
-4 -9 4 107.69 9.3
-4 -9 4 87.49 5
4 -9 -4 87.69 5.2
4 -9 -4 97.29 9.2
-4 9 4 81.89 4.8
4 9 -4 83.39 4.6
-4 9 4 81.09 4.8
4 9 -4 80.39 6.3
4 9 -4 81.29 4.5
4 9 -4 83.39 7.7
-4 9 4 72.09 6.1
-4 9 4 83.29 7.9
-3 -9 4 32.9 2.7
3 -9 -4 27.5 5.3
-3 -9 4 34 4.5
-3 -9 4 35.5 2.7
3 -9 -4 32.9 4.7
3 -9 -4 35.6 3
3 -9 -4 35.9 2.9
-3 -9 4 38.2 5.8
3 9 -4 36.5 2.5
3 9 -4 35.8 2.4
3 9 -4 38.4 3.7
-3 9 4 41.1 3
-3 9 4 38 4.7
-3 9 4 32.7 2.7
3 9 -4 29.2 4.6
-3 9 4 37.6 5.6
2 -9 -4 161.68 6.8
2 -9 -4 152.18 8.4
-2 -9 4 145.39 6
2 -9 -4 151.48 6.7
2 -9 -4 152.18 9.8
-2 -9 4 146.49 8.8
-2 -9 4 151.18 7.6
-2 -9 4 152.38 6.1
-2 9 4 122.19 7.3
-2 9 4 155.68 6.5
-2 9 4 153.18 9.5
2 9 -4 145.89 8
-2 9 4 136.49 7.8
2 9 -4 147.39 5.6
2 9 -4 168.88 7.4
2 9 -4 139.59 5.6
-1 -9 4 83.99 3.5
-1 -9 4 79.99 4.4
1 -9 -4 84.29 4.4
1 -9 -4 83.39 5.6
1 -9 -4 72.79 6.3
1 -9 -4 76.99 6.4
-1 -9 4 79.79 5.2
-1 -9 4 83.89 3.5
1 -9 -4 80.69 4.3
1 -9 -4 83.39 5.6
1 9 -4 87.19 4.1
1 9 -4 77.79 3
-1 9 4 78.39 4.1
1 9 -4 79.99 4.6
-1 9 4 84.29 4.2
0 -9 4 41.9 2
0 -9 4 44.2 1.8
0 -9 -4 39.7 2.8
0 -9 -4 44.1 2.8
0 -9 4 45.6 1.9
0 -9 4 41.8 2.2
0 -9 -4 40.8 3.8
0 -9 -4 57.19 5.4
0 -9 -4 42.6 4.6
0 -9 4 43.6 1.7
0 -9 4 46.5 2.7
0 -9 -4 43.7 2.9
0 -9 4 44 2.3
0 -9 4 41.6 1.8
0 -9 -4 50.09 4.2
0 9 4 40.5 2.8
0 9 4 44.6 2.9
-1 -9 -4 207.88 8
-1 -9 -4 212.28 8.2
-1 -9 -4 211.98 8.3
-1 -9 -4 221.18 8.4
-1 -9 -4 206.68 13
-1 -9 -4 212.48 10.3
1 9 4 211.78 11.5
1 9 4 215.48 10.2
-2 -9 -4 188.78 7.8
-2 -9 -4 190.28 7.9
-2 -9 -4 198.88 8
-2 -9 -4 195.08 10.2
-2 -9 -4 203.68 8
2 9 4 209.48 13.4
2 9 4 191.38 9.8
-3 -9 -4 337.67 12.3
3 -9 4 308.67 11.7
3 -9 4 312.17 10.9
-3 -9 -4 302.57 14.8
-3 -9 -4 321.87 12
-3 -9 -4 318.27 11.8
-3 -9 -4 326.07 19.6
3 9 4 331.77 11.7
3 9 4 333.37 11.6
-3 9 -4 312.87 10.7
3 9 4 307.57 15.9
-3 9 -4 319.67 11.4
3 9 4 303.67 14.1
-4 -9 -4 232.08 13.4
4 -9 4 255.17 8.8
-4 -9 -4 232.58 15.8
4 -9 4 253.47 10.2
4 -9 4 258.57 8.8
4 -9 4 256.27 11.5
-4 -9 -4 248.88 10.6
4 9 4 241.08 14.4
4 9 4 240.58 9.8
-4 9 -4 256.97 9.9
-4 9 -4 249.88 11
4 9 4 237.98 11
4 9 4 276.37 13.2
-4 9 -4 250.17 8.4
-4 9 -4 247.48 8.3
5 -9 4 20.7 4.4
-5 -9 -4 21.7 4.8
5 -9 4 15.4 2
-5 -9 -4 20.1 6.4
5 -9 4 16.5 2.7
-5 -9 -4 15.7 2.7
5 -9 4 17.7 2.1
5 9 4 11.6 3.1
5 9 4 16.4 2.4
-5 9 -4 14.6 3.6
5 9 4 22.8 5.7
-5 9 -4 17.7 1.9
5 9 4 13.9 2.4
-5 9 -4 12.9 2.4
-5 9 -4 15.9 1.8
6 -9 4 15.5 2.2
6 -9 4 25.8 3.9
6 -9 4 16 2.2
-6 -9 -4 -3.8 6.2
6 -9 4 16.1 4.8
6 9 4 17.7 6.1
6 9 4 19.8 4.4
-6 9 -4 13.4 4.5
-6 9 -4 12.5 2.8
6 9 4 17.1 2.6
-6 9 -4 17.3 2.2
6 9 4 22.3 3.1
7 -10 -4 5.8 3.1
-7 -10 4 5.3 7.4
-7 -10 4 9.3 2.5
7 -10 -4 12.1 7.3
7 -10 -4 7.2 2.2
-7 -10 4 9.4 2.4
-7 -10 4 6.8 3.5
7 -10 -4 10.2 2.4
7 10 -4 10.2 2.3
7 10 -4 11.9 6.4
7 10 -4 3.4 2.4
7 10 -4 8.6 2.1
-7 10 4 -5.1 5.3
-6 -10 4 17.4 3
-6 -10 4 17.7 3
6 -10 -4 26.6 3.9
6 -10 -4 8.3 5.6
6 -10 -4 26.1 5.3
6 -10 -4 24.4 3.6
6 10 -4 19.9 4.1
-6 10 4 20.2 6.1
6 10 -4 19.5 2.8
6 10 -4 28.4 3.7
-6 10 4 20.4 3.5
6 10 -4 26.2 6.7
-6 10 4 16.9 2.8
-6 10 4 18.6 4.1
-5 -10 4 10.5 3.2
5 -10 -4 10.6 3.3
-5 -10 4 9.7 2.1
5 -10 -4 9.8 5.2
-5 -10 4 5.5 4.5
5 -10 -4 6.1 1.8
5 -10 -4 6.5 1.8
-5 -10 4 7.9 2
-5 10 4 11 2.9
5 10 -4 6.4 1.7
5 10 -4 4.7 3.4
-5 10 4 6.3 1.7
5 10 -4 10.7 3
-5 10 4 8 4.2
-5 10 4 8 1.7
5 10 -4 9 1.9
-4 -10 4 17.4 3.6
-4 -10 4 16.5 2.4
4 -10 -4 17 3.8
4 -10 -4 23.1 3.2
4 -10 -4 13.6 4.6
-4 -10 4 7.6 3.7
4 -10 -4 21.5 3
-4 -10 4 17.2 2.5
4 10 -4 19.6 4.3
4 10 -4 21.4 2.5
4 10 -4 17.9 2.5
-4 10 4 19.5 3.6
-4 10 4 16.2 2.5
4 10 -4 9.5 2.6
-4 10 4 16.1 2.3
-4 10 4 20.8 4.7
3 -10 -4 3 2.5
-3 -10 4 -1.9 2
-3 -10 4 1.1 0.7
3 -10 -4 0.1 1
-3 -10 4 0.6 0.7
-3 -10 4 0 0.9
3 -10 -4 -0.3 0.6
3 -10 -4 -0.1 0.6
-3 10 4 1 0.8
-3 10 4 1.6 2.2
3 10 -4 0.8 1
3 10 -4 -0.5 1.7
-3 10 4 0.5 1.2
3 10 -4 0.4 0.5
-3 10 4 0.4 0.6
3 10 -4 0 0.4
-2 -10 4 193.78 7.5
2 -10 -4 187.28 8.1
2 -10 -4 183.88 11.4
2 -10 -4 203.58 10.2
-2 -10 4 196.28 10.6
-2 -10 4 194.08 9.2
-2 -10 4 188.68 7.4
2 -10 -4 185.58 8.1
-2 10 4 204.48 8
-2 10 4 194.78 11.3
-2 10 4 195.78 9.8
2 10 -4 209.28 9.8
2 10 -4 197.18 7
2 10 -4 200.08 8.7
-2 10 4 191.08 7.9
2 10 -4 195.98 7
1 -10 -4 185.08 11
1 -10 -4 196.98 7.9
1 -10 -4 207.78 9.9
-1 -10 4 195.38 6.8
1 -10 -4 186.08 7.8
1 -10 -4 191.78 9.6
-1 -10 4 189.58 9
1 -10 -4 167.68 10.2
-1 -10 4 194.48 6.8
-1 -10 4 193.18 8.1
1 10 -4 196.68 8.3
-1 10 4 194.48 7.7
1 10 -4 191.68 7.5
-1 10 4 181.28 8.4
0 -10 -4 0.1 1
0 -10 4 0.5 0.9
0 -10 -4 1.3 0.8
0 -10 -4 3.4 2.1
0 -10 4 0.6 0.3
0 -10 -4 0.3 0.6
0 -10 4 0.6 0.3
0 -10 -4 4.6 1.7
0 -10 4 0.7 0.5
0 -10 -4 1 0.6
0 -10 -4 0.5 1.4
0 -10 -4 1.6 0.7
0 -10 4 0.7 0.3
0 -10 4 1 0.4
0 10 4 1.2 0.8
1 -10 4 64.19 2.2
-1 -10 -4 64.89 3.9
-1 -10 -4 70.39 3.7
-1 -10 -4 63.69 5.1
-1 -10 -4 73.39 6.5
1 -10 4 68.19 2.4
1 -10 4 68.39 2.3
-1 -10 -4 62.19 3.7
1 -10 4 67.09 2.2
-1 -10 -4 71.49 4
-2 -10 -4 468.75 21.1
-2 -10 -4 506.15 16.5
-2 -10 -4 490.55 19.6
2 10 4 469.65 20.6
2 10 4 479.45 19.1
-3 -10 -4 142.89 6.9
-3 -10 -4 160.98 9.9
-3 -10 -4 144.59 11.1
3 -10 4 157.88 6.1
3 -10 4 145.29 6.7
3 -10 4 142.69 5.3
3 -10 4 143.59 5.3
-3 -10 -4 161.08 7
-3 -10 -4 140.29 7
-3 -10 -4 148.89 6.9
3 10 4 147.19 6.7
-3 10 -4 148.79 6.3
-3 10 -4 155.28 4.8
-3 10 -4 150.18 4.6
-3 10 -4 145.49 5.7
3 10 4 146.69 8.9
3 10 4 146.39 10.4
-4 -10 -4 109.69 6.2
4 -10 4 107.19 4.6
-4 -10 -4 109.29 10.9
-4 -10 -4 106.39 5.8
4 -10 4 109.59 6.9
-4 -10 -4 113.79 8.7
4 -10 4 105.19 5.6
4 -10 4 109.09 4.6
-4 10 -4 96.99 5.1
4 10 4 104.09 5.5
4 10 4 126.59 10.1
-4 10 -4 102.99 4.1
4 10 4 99.59 7.5
4 10 4 111.59 5.8
-4 10 -4 100.79 4
-4 10 -4 106.89 6.3
5 -10 4 11.3 3.5
5 -10 4 7.8 1.4
-5 -10 -4 13.7 6.1
5 -10 4 6.9 1.3
5 -10 4 3.1 1.5
-5 -10 -4 9.8 3.3
-5 -10 -4 6.6 1.8
5 10 4 6.1 1.6
5 10 4 7.5 1.7
-5 10 -4 6.7 1.1
-5 10 -4 8.9 3
5 10 4 5.4 2.5
5 10 4 1.1 4.1
-5 10 -4 7.5 1.2
-5 10 -4 8.8 2.1
-6 -10 -4 1.1 6.9
-6 -10 -4 -0.1 0.5
6 -10 4 0.6 0.7
6 -10 4 1.7 4.3
6 -10 4 -0.4 0.8
6 -10 4 0.5 0.6
-6 10 -4 0.4 0.6
6 10 4 -0.2 0.6
-6 10 -4 1.4 1.3
6 10 4 1.1 1.7
-6 10 -4 7.6 4
6 10 4 0.6 0.9
6 10 4 1.5 4
7 -11 -4 -3.6 5.2
7 -11 -4 2.6 1.6
-7 -11 4 0.5 1.2
7 -11 -4 0.2 1.7
-7 -11 4 2.5 2
7 -11 -4 0.6 1.2
-7 -11 4 7.3 8
-7 -11 4 3.8 3.6
-7 11 4 6.2 6.3
7 11 -4 2.3 1.4
7 11 -4 4.1 1.5
7 11 -4 -3.4 5.9
7 11 -4 2.9 2.3
-6 -11 4 13 3.9
6 -11 -4 15.9 3
6 -11 -4 14.3 4
6 -11 -4 24.1 7.5
-6 -11 4 18.7 3.3
-6 -11 4 16 2.9
-6 -11 4 29.7 7.9
6 -11 -4 15 2.8
-6 11 4 28.5 6.9
6 11 -4 12.4 2.3
6 11 -4 13.6 4.1
-6 11 4 19.9 3.1
6 11 -4 16.5 2.7
6 11 -4 11.6 5.3
-6 11 4 13.4 3.5
-5 -11 4 15.8 5.5
5 -11 -4 11.3 3.4
5 -11 -4 16 5.9
5 -11 -4 5.7 1.8
5 -11 -4 11.6 2.4
-5 -11 4 11.7 2.3
-5 -11 4 14.2 2.5
-5 -11 4 10.3 3.3
5 11 -4 10.7 2.8
5 11 -4 8 3.9
5 11 -4 14 2.3
-5 11 4 13.2 3.3
-5 11 4 10.5 4.5
-5 11 4 10.7 2
5 11 -4 12.1 2.1
-4 -11 4 19.8 2.7
4 -11 -4 13.5 2.5
-4 -11 4 21.3 3
-4 -11 4 14.5 3.4
4 -11 -4 12.9 4.7
4 -11 -4 17.2 2.8
-4 -11 4 21.9 5.5
4 -11 -4 15.7 3.7
-4 11 4 20.5 2.8
4 11 -4 18.9 2.3
-4 11 4 16.7 3.5
-4 11 4 18.5 2.6
4 11 -4 16.4 4.1
-4 11 4 19.1 4.5
4 11 -4 19.4 2.4
4 11 -4 17.1 3.4
-3 -11 4 1.4 0.9
-3 -11 4 0.6 1.1
3 -11 -4 0.4 0.8
3 -11 -4 -0.5 1
-3 -11 4 -5.1 2.2
3 -11 -4 -0.1 1.6
-3 -11 4 1.5 0.9
3 -11 -4 0.2 0.7
3 11 -4 1 1.1
3 11 -4 1.1 2.1
3 11 -4 0.4 0.5
-3 11 4 0.5 1.3
-3 11 4 -0.6 2.4
3 11 -4 0.7 0.7
-3 11 4 0.9 0.8
-3 11 4 1 0.8
2 -11 -4 79.39 6.2
2 -11 -4 91.79 7.9
-2 -11 4 90.39 5.8
-2 -11 4 93.29 4.5
-2 -11 4 91.79 4.4
2 -11 -4 90.49 5
-2 -11 4 90.59 7.1
2 -11 -4 90.19 5
2 11 -4 93.09 4
2 11 -4 94.59 4
-2 11 4 88.29 7.3
-2 11 4 97.29 5.7
-2 11 4 88.49 4.8
2 11 -4 87.69 5.2
2 11 -4 109.69 6.6
1 -11 -4 94.19 7.5
1 -11 -4 82.29 4.7
1 -11 -4 99.39 5
-1 -11 4 92.59 4
1 -11 -4 86.39 6.2
1 -11 -4 99.19 6.5
1 -11 -4 95.49 7.3
-1 -11 4 87.99 3.9
-1 -11 4 80.39 5.7
-1 -11 4 91.79 5.1
1 11 -4 86.29 4.5
1 11 -4 92.29 5.3
-1 11 4 89.49 4.7
-1 11 4 96.39 4.8
1 11 -4 94.49 3.6
0 -11 4 139.79 4.9
0 -11 4 134.39 4.8
0 -11 4 136.69 6.3
0 -11 -4 143.99 6.2
0 -11 4 132.69 5.6
0 -11 -4 145.29 6
0 -11 -4 137.59 8
0 -11 -4 137.89 6.3
0 -11 4 140.59 4.8
0 -11 -4 135.59 9.2
0 -11 -4 127.59 9
0 -11 4 138.99 5.9
0 -11 4 137.19 5.3
0 -11 -4 141.19 8.1
0 -11 -4 138.09 6.3
0 -11 4 141.39 4.8
0 11 4 143.69 6.2
-1 -11 -4 0.4 0.6
-1 -11 -4 -0.4 0.8
-1 -11 -4 0.1 0.6
1 -11 4 -0.2 0.2
1 -11 4 1.2 0.4
1 -11 4 -0.1 0.2
1 -11 4 0.3 0.2
-1 -11 -4 -0.2 0.5
1 -11 4 -0.1 0.3
-1 -11 -4 0.1 0.5
1 -11 4 0.1 0.5
-1 -11 -4 0.2 1.4
1 -11 4 -0.3 0.5
-2 -11 -4 35.5 5.9
2 -11 4 48.2 2
2 -11 4 47.7 2.3
-2 -11 -4 50.89 5.9
2 -11 4 44.7 2
-2 -11 -4 48.1 3.3
2 -11 4 48.5 2.2
-2 -11 -4 47.4 3.4
2 -11 4 45.2 1.8
-2 -11 -4 49.3 3.4
2 -11 4 44.9 1.9
-2 -11 -4 46.7 3.4
2 11 4 47.6 6.5
2 11 4 49.8 5.7
3 -11 4 53.59 3.7
3 -11 4 51.99 2.5
-3 -11 -4 53.49 3.8
-3 -11 -4 40 5.8
-3 -11 -4 48.4 3.7
-3 -11 -4 53.99 3.9
-3 -11 -4 60.09 3.9
-3 -11 -4 55.39 8.1
3 -11 4 48.3 2.7
3 -11 4 54.69 2.6
3 11 4 68.19 6.8
3 11 4 55.79 5.2
4 -11 4 75.79 5.8
4 -11 4 65.99 3.5
-4 -11 -4 70.19 6.8
-4 -11 -4 68.29 5
-4 -11 -4 73.79 5
-4 -11 -4 69.99 9.9
-4 -11 -4 71.89 4.7
4 11 4 74.69 8.3
-4 11 -4 75.89 3
4 11 4 75.39 4.6
4 11 4 74.69 6.5
4 11 4 72.19 4.6
-4 11 -4 76.89 3.1
-4 11 -4 80.49 5.3
5 -11 4 0.8 1
-5 -11 -4 3.4 5.6
5 -11 4 -0.3 3.1
-5 -11 -4 3.1 2.5
-5 -11 -4 1.6 1.2
5 -11 4 2.7 0.9
5 -11 4 0.8 0.7
5 11 4 1.5 1.7
-5 11 -4 1.6 0.7
-5 11 -4 2.8 0.8
5 11 4 4.9 4.3
-5 11 -4 0.9 1
5 11 4 0.5 0.9
-5 11 -4 2.5 2.6
5 11 4 2.1 1.2
6 -11 4 9 2.3
-6 -11 -4 -5.2 7.2
6 -11 4 11.9 5.2
6 -11 4 10.5 1.8
6 -11 4 9.3 1.7
6 11 4 9 2
-6 11 -4 10.4 2.4
-6 11 -4 9.3 1.5
6 11 4 13.2 2.5
-6 11 -4 13.2 4.2
6 11 4 5.7 2.8
6 11 4 6.1 5.9
7 -12 -4 9.3 2.5
7 -12 -4 4.6 8
7 -12 -4 12.9 2.9
-7 -12 4 7.7 2.2
7 -12 -4 6.2 3.7
7 12 -4 7.7 2
7 12 -4 12.3 2.5
7 12 -4 1.7 7.1
-7 12 4 0.9 4.8
-6 -12 4 33.2 4.4
-6 -12 4 38.5 4.9
6 -12 -4 32.8 4.2
6 -12 -4 36.5 6.6
6 -12 -4 35.3 8
6 -12 -4 37.1 4.7
-6 -12 4 33.8 6.2
-6 -12 4 40.7 9.1
6 12 -4 33.9 3.9
6 12 -4 53.19 8.8
6 12 -4 39.7 4.3
-6 12 4 36.3 7.2
-6 12 4 33.4 4.9
6 12 -4 33.2 5.7
-6 12 4 32.9 5.5
5 -12 -4 8.4 2.2
5 -12 -4 12.6 3.7
-5 -12 4 15.9 2.7
5 -12 -4 9.8 5.4
-5 -12 4 12.1 2.3
5 12 -4 11 2
-5 12 4 9.5 2.8
-5 12 4 5.6 4.4
-5 12 4 13.6 2.4
5 12 -4 12.5 2.2
5 12 -4 5.5 3.7
5 12 -4 10.7 2.7
-4 -12 4 4.6 1.4
4 -12 -4 8.5 1.9
-4 -12 4 12 3.2
-4 -12 4 5.4 4
4 -12 -4 7.9 2.8
4 -12 -4 6.9 4.2
4 -12 -4 6.5 1.8
-4 -12 4 8.8 1.9
4 12 -4 7.7 1.5
-4 12 4 8.3 1.9
4 12 -4 4.4 2
4 12 -4 9.1 3.3
4 12 -4 7.4 1.6
-4 12 4 7.5 3.2
-4 12 4 6.3 2.3
-3 -12 4 1.1 1.4
3 -12 -4 0.9 0.9
-3 -12 4 -4.2 2.3
3 -12 -4 3.7 2.4
3 -12 -4 0.3 1.2
-3 -12 4 1.2 0.8
3 -12 -4 0.9 0.9
-3 -12 4 0.9 0.8
-3 12 4 1.3 0.9
3 12 -4 1.4 1.2
3 12 -4 -0.5 2.1
-3 12 4 3.7 3.1
-3 12 4 0.6 1.5
3 12 -4 -0.4 0.4
-3 12 4 1.4 1
2 -12 -4 5.8 1.4
-2 -12 4 4.6 1.1
2 -12 -4 5.6 2.6
-2 -12 4 4.7 1.7
-2 -12 4 3.9 1
2 -12 -4 5.3 1.9
2 -12 -4 7.7 1.7
-2 12 4 6.6 1.5
2 12 -4 6.6 1.6
2 12 -4 9.5 2.9
2 12 -4 6.1 1
2 12 -4 4 0.9
-2 12 4 4.3 1.2
1 -12 -4 8 3
1 -12 -4 10.7 2.5
1 -12 -4 14.6 2.3
-1 -12 4 12.2 2
-1 -12 4 13.9 1.6
1 -12 -4 13.1 2.9
1 -12 -4 16.5 4
-1 -12 4 14.7 1.6
-1 -12 4 11.8 2.7
1 -12 -4 10.6 1.8
1 12 -4 14.8 2.5
-1 12 4 12.9 2.2
1 12 -4 13.5 2
-1 12 4 13.6 2.1
0 -12 -4 10 2.6
0 -12 4 10 1.1
0 -12 4 11.2 2.1
0 -12 4 8.2 1
0 -12 -4 9.6 1.6
0 -12 -4 6.3 2.1
0 -12 4 7.7 1
0 -12 4 7.9 1.4
0 -12 -4 7 1.5
0 -12 4 11.5 1.5
0 -12 4 11.5 1.9
0 -12 -4 11.1 1.9
0 -12 4 10.3 0.9
0 -12 -4 10.6 3.3
0 -12 -4 9.4 1.6
0 -12 -4 12.9 3.6
-1 -12 -4 6.7 1.6
1 -12 4 7 1
-1 -12 -4 7.2 1.4
-1 -12 -4 4.4 1.9
1 -12 4 6.9 1.2
1 -12 4 6.8 0.7
1 -12 4 3.2 1.1
-1 -12 -4 4.6 3
1 -12 4 6 0.7
-1 -12 -4 5.5 1.4
1 -12 4 6.8 0.9
1 -12 4 6.3 0.8
-1 -12 -4 7.6 1.7
2 -12 4 9.5 1.5
-2 -12 -4 5.3 1.4
2 -12 4 7.6 0.7
2 -12 4 7.3 1.4
-2 -12 -4 13 4.1
-2 -12 -4 8.1 1.8
2 -12 4 5.3 1.1
-2 -12 -4 8.3 1.7
-2 -12 -4 12.5 2.2
2 -12 4 8.5 0.8
2 -12 4 7.7 0.9
2 -12 4 7.7 0.8
2 -12 4 8.2 0.9
-2 -12 -4 2.4 1.8
2 12 4 6.7 3.2
2 12 4 7.6 2.4
3 -12 4 33.5 2.2
-3 -12 -4 30.5 6.1
3 -12 4 28.6 1.8
-3 -12 -4 32.5 3
-3 -12 -4 33.7 3.7
3 -12 4 32.2 1.9
-3 -12 -4 34.5 3.1
3 -12 4 36.9 2.4
-3 -12 -4 30.3 3.5
3 -12 4 31.8 2.8
3 -12 4 34.5 3.2
-3 -12 -4 39.8 5.9
3 12 4 31 4.8
3 12 4 42.6 6.6
4 -12 4 2.6 2.2
4 -12 4 1.8 0.7
4 -12 4 1.5 1
-4 -12 -4 1.6 1.2
-4 -12 -4 3.6 1.5
-4 -12 -4 2.8 1.3
4 -12 4 2 0.7
-4 -12 -4 0.9 1.7
-4 -12 -4 2.8 1.3
-4 -12 -4 5.2 5
4 12 4 1.5 1.6
-4 12 -4 3.8 1.1
4 12 4 1.7 1
4 12 4 -0.1 2.7
-4 12 -4 3 0.6
-4 12 -4 3.1 1.9
-4 12 -4 2.5 0.5
-5 -12 -4 10.1 2.2
-5 -12 -4 10.3 5.2
5 -12 4 8.1 1.4
5 -12 4 11.4 3.8
-5 -12 -4 10.1 2
5 -12 4 7.4 1.9
-5 -12 -4 11.8 3.8
5 -12 4 6.4 1.2
-5 12 -4 9.5 3.2
-5 12 -4 9.3 1.3
5 12 4 3.8 2.2
-5 12 -4 8.1 1.1
5 12 4 -1.6 3.1
5 12 4 5.5 1.6
-5 12 -4 9 1.9
5 12 4 7.2 1.6
6 -12 4 1.5 0.9
6 -12 4 0.6 1.1
-6 -12 -4 6.5 8.2
6 -12 4 0.4 0.7
-6 -12 -4 -0.3 0.6
-6 12 -4 1.5 0.8
6 12 4 1.7 1.2
6 12 4 2.4 1.4
-6 12 -4 2.3 1.4
6 12 4 7.8 6.3
6 12 4 2.1 2
7 -13 -4 19 5.5
7 -13 -4 20.1 9.6
-7 -13 4 13.1 9.8
7 -13 -4 18.4 4
-7 -13 4 21.2 3.9
7 -13 -4 22.9 3.9
7 13 -4 22.5 3.3
7 13 -4 19.6 3.2
-7 13 4 13.4 7.2
7 13 -4 39.6 9.1
-6 -13 4 -0.1 0.9
6 -13 -4 0.5 1
-6 -13 4 0.4 1
6 -13 -4 -1 1.1
-6 -13 4 -0.9 1
6 -13 -4 3.5 5.2
6 -13 -4 -0.8 0.8
-6 -13 4 -2.1 6.3
6 13 -4 1.5 1.9
6 13 -4 -0.2 0.6
6 13 -4 3.5 4.5
-6 13 4 1.4 4.8
6 13 -4 0 0.8
-6 13 4 -0.3 0.4
5 -13 -4 15.7 6.4
5 -13 -4 32.4 5.9
-5 -13 4 26.8 5.3
5 -13 -4 23.4 3.5
-5 -13 4 26.8 3.7
5 -13 -4 31.5 4.1
-5 -13 4 26.1 6.8
-5 -13 4 29.1 3.8
5 13 -4 29.9 6.4
5 13 -4 27.5 4.7
-5 13 4 21.9 3.1
-5 13 4 26.1 3.4
-5 13 4 24.4 6.1
5 13 -4 25.6 3.1
-5 13 4 30.8 5
5 13 -4 24.8 3.1
4 -13 -4 7.8 2
4 -13 -4 9.1 2.9
4 -13 -4 7.3 1.8
-4 -13 4 10.2 1.9
4 -13 -4 5.2 4.4
-4 -13 4 7.2 1.8
4 13 -4 10.3 1.7
-4 13 4 10.9 2
4 13 -4 6.8 3.5
-4 13 4 13.6 4
4 13 -4 9.6 1.8
-4 13 4 12.9 3.2
4 13 -4 7.3 2.3
-3 -13 4 190.58 8.3
3 -13 -4 201.68 13.5
-3 -13 4 204.88 11
3 -13 -4 190.28 8.8
3 -13 -4 198.48 11.5
-3 -13 4 186.78 8.3
3 -13 -4 186.48 8.9
-3 -13 4 204.68 13
3 13 -4 183.48 9.6
3 13 -4 192.18 11.1
3 13 -4 196.18 7.7
-3 13 4 204.38 8.7
-3 13 4 217.88 11.2
-3 13 4 209.78 8.7
-3 13 4 214.88 13.1
2 -13 -4 180.18 10.4
2 -13 -4 195.28 8.5
-2 -13 4 187.08 7.6
-2 -13 4 181.38 10.9
2 -13 -4 188.78 11.7
2 -13 -4 193.58 8.5
-2 -13 4 172.28 9.3
2 -13 -4 176.98 12
2 -13 -4 206.38 10.8
-2 -13 4 193.58 7.7
-2 13 4 200.88 8.3
2 13 -4 195.88 8.9
2 13 -4 189.18 7
-2 13 4 184.68 8.1
2 13 -4 206.08 10.2
1 -13 -4 149.99 10.4
1 -13 -4 138.39 6.8
-1 -13 4 156.98 5.9
-1 -13 4 143.09 8.3
-1 -13 4 155.78 5.7
-1 -13 4 140.49 7.3
1 -13 -4 147.99 7
-1 -13 4 144.79 5.9
1 -13 -4 138.79 8.5
1 -13 -4 129.69 9.7
-1 -13 4 154.28 5.6
1 -13 -4 166.48 9.2
1 13 -4 144.29 6.7
-1 13 4 146.89 6.7
-1 13 4 136.19 6.5
1 13 -4 147.29 7.6
0 -13 4 26.6 1.6
0 -13 -4 25.7 2.8
0 -13 -4 33.9 3.5
0 -13 -4 29.4 5.2
0 -13 4 27.1 1.7
0 -13 4 26.5 1.7
0 -13 4 28.6 1.7
0 -13 -4 27.1 2.5
0 -13 -4 25 4.8
0 -13 4 26.6 2.3
0 -13 -4 36 4.8
0 -13 -4 18.6 2.5
0 -13 4 26.6 2.8
0 -13 4 24.5 2
0 -13 -4 21.8 3.9
-1 -13 -4 4.9 1.3
-1 -13 -4 6.3 1.5
1 -13 4 5.6 0.8
-1 -13 -4 4.6 1.4
1 -13 4 5.5 1
-1 -13 -4 6.7 1.6
-1 -13 -4 7.5 2.5
1 -13 4 5.9 0.8
1 -13 4 5.7 1.1
-1 -13 -4 8 3.5
-1 -13 -4 1.7 1.6
1 -13 4 5.6 0.7
1 -13 4 5.7 1
1 -13 4 5.2 1.5
-1 -13 -4 4.8 2.8
2 -13 4 32.6 2
2 -13 4 28.9 1.7
-2 -13 -4 31.3 2.8
2 -13 4 29.2 1.5
2 -13 4 30.3 2.7
-2 -13 -4 26.4 3.1
-2 -13 -4 32.6 3.5
-2 -13 -4 30.7 3.4
-2 -13 -4 25.4 5.7
2 -13 4 26.6 1.7
2 -13 4 28.3 2.3
2 -13 4 27.9 1.5
2 -13 4 30.3 1.7
-2 -13 -4 30.7 4.8
2 13 4 24.6 5.4
2 13 4 32.5 4.7
-3 -13 -4 8.1 1.9
-3 -13 -4 2.7 1.2
-3 -13 -4 1.4 1.9
3 -13 4 6 1.2
3 -13 4 2.7 1.8
3 -13 4 3.1 0.8
-3 -13 -4 3.5 1.2
3 -13 4 3.5 1.5
-3 -13 -4 4.1 4
3 -13 4 3.5 0.8
-3 -13 -4 4.6 1.4
3 -13 4 4.5 0.8
3 13 4 2 3.1
3 13 4 2.7 1.8
-4 -13 -4 90.19 5.9
-4 -13 -4 86.89 5.4
-4 -13 -4 92.59 11.9
4 -13 4 85.19 4.1
-4 -13 -4 93.79 8.2
-4 -13 -4 92.99 5.6
-4 -13 -4 85.89 5.6
4 -13 4 95.39 6.5
4 -13 4 89.69 5
4 -13 4 90.29 4.1
4 13 4 83.99 9.5
4 13 4 87.29 7.3
-4 13 -4 86.49 3.4
4 13 4 92.29 5.4
-5 -13 -4 -0.5 1.5
-5 -13 -4 7.1 6.9
5 -13 4 0 0.8
-5 -13 -4 0.1 0.9
-5 -13 -4 0.1 0.7
5 -13 4 -0.1 0.5
5 13 4 1.6 1.7
-5 13 -4 0.1 0.4
-5 13 -4 0.8 0.8
5 13 4 0.4 0.8
5 13 4 -0.4 0.5
5 13 4 4.9 4.9
6 -13 4 5.6 5.1
-6 -13 -4 12.9 9.1
-6 -13 -4 14.4 2.8
6 -13 4 9.2 1.6
6 -13 4 12.2 2.7
6 -13 4 9.9 1.8
-6 13 -4 12 2.5
6 13 4 10.8 2.3
-6 13 -4 13.7 1.7
6 13 4 14.5 4.2
-6 13 -4 11 4.5
6 13 4 7.8 3.1
6 13 4 19.2 6.1
6 -14 -4 98.39 11.4
-6 -14 4 77.59 6.2
6 -14 -4 66.39 12.3
-6 -14 4 78.69 14.9
6 -14 -4 91.39 6.4
-6 -14 4 87.79 6.2
6 -14 -4 79.59 6.2
6 14 -4 84.19 6.3
6 14 -4 91.89 5.5
6 14 -4 71.29 10.7
-5 -14 4 26.9 3.8
5 -14 -4 24.4 6.7
-5 -14 4 27.1 5.4
5 -14 -4 27.9 3.8
-5 -14 4 31.3 7.7
5 -14 -4 27.5 5.5
5 -14 -4 33.1 4.3
-5 -14 4 30 4
5 14 -4 33.7 3
-5 14 4 35.8 7
5 14 -4 25.1 4.5
5 14 -4 32.4 3.5
5 14 -4 26.3 5.9
-5 14 4 26 3.4
-5 14 4 34.2 5.5
-4 -14 4 2.4 4.3
-4 -14 4 6.5 1.6
4 -14 -4 2.2 4.1
-4 -14 4 7.5 1.9
4 -14 -4 2.6 2.1
4 -14 -4 5.3 1.7
4 -14 -4 3.7 1.5
4 14 -4 6.5 1.5
-4 14 4 2.2 3.6
4 14 -4 4.2 1.1
-4 14 4 4.7 2
-4 14 4 8.2 1.9
4 14 -4 1.2 2.8
-3 -14 4 195.18 8.5
-3 -14 4 217.08 15.6
3 -14 -4 186.58 13.5
3 -14 -4 209.78 10.2
3 -14 -4 172.28 11.1
3 -14 -4 194.48 9
-3 -14 4 191.08 8.4
3 14 -4 206.58 7.9
-3 14 4 200.28 8.8
3 14 -4 186.98 11.2
-3 14 4 204.08 12.8
-3 14 4 202.38 11.1
3 14 -4 194.28 9.9
2 -14 -4 38.1 5.1
2 -14 -4 37.5 3.3
-2 -14 4 41.1 2.9
2 -14 -4 48 7.2
2 -14 -4 48.3 3.7
-2 -14 4 43 3
2 -14 -4 44.9 5.7
2 -14 -4 34.4 6.1
2 14 -4 47.6 2.7
-2 14 4 35.3 3
2 14 -4 42.8 4.4
2 14 -4 45.7 2.8
2 14 -4 43.8 3.7
-2 14 4 38.3 3.2
-1 -14 4 13.4 2.4
1 -14 -4 14.9 4
-1 -14 4 14.4 1.8
1 -14 -4 11.5 2.9
1 -14 -4 14.6 2.3
1 -14 -4 13.5 4.2
1 -14 -4 12.7 2.2
1 -14 -4 13.7 3.1
-1 -14 4 12.7 1.5
-1 -14 4 10.2 1.4
-1 -14 4 17.4 3.4
1 14 -4 15.3 2.9
-1 14 4 12.3 2
1 14 -4 12.3 2.1
-1 14 4 11.9 2.1
0 -14 4 13.9 2.7
0 -14 4 13.4 1.5
0 -14 -4 14.4 3.3
0 -14 -4 14.7 2.3
0 -14 4 12.4 1.4
0 -14 -4 11.6 2.8
0 -14 4 14.7 2
0 -14 4 13 1.4
0 -14 -4 11.7 1.9
0 -14 -4 15.1 4.2
0 -14 -4 15.5 2.2
0 -14 4 12.6 2.3
0 -14 -4 13.9 2.2
0 -14 4 13.1 1.2
0 -14 -4 4.7 3.1
0 -14 4 13.3 2
1 -14 4 223.38 8.3
-1 -14 -4 224.78 9.2
-1 -14 -4 229.58 9.3
1 -14 4 218.38 9
-1 -14 -4 211.48 13.1
1 -14 4 229.98 7.5
-1 -14 -4 217.78 13.6
1 -14 4 243.08 9.2
-1 -14 -4 228.18 9.6
1 -14 4 234.98 7.6
1 -14 4 223.48 7.5
-1 -14 -4 218.78 11.8
1 -14 4 229.18 8.3
-1 -14 -4 213.78 9.4
-1 -14 -4 217.78 11.7
-2 -14 -4 1 0.9
2 -14 4 0.5 0.3
2 -14 4 1 0.4
2 -14 4 -0.2 0.3
2 -14 4 3.7 1.5
2 -14 4 1.3 0.5
-2 -14 -4 -0.4 0.7
-2 -14 -4 0.8 0.8
2 -14 4 -0.1 1.1
-2 -14 -4 1.6 3.4
-2 -14 -4 1.1 0.8
-2 -14 -4 -0.2 1.1
2 -14 4 0 0.5
2 -14 4 1 0.5
2 14 4 0.6 1.5
2 14 4 0.5 2.8
-3 -14 -4 30.3 3.6
3 -14 4 18.7 1.5
3 -14 4 24.1 3.1
-3 -14 -4 22.8 3.2
3 -14 4 20 1.5
3 -14 4 20.4 2.6
-3 -14 -4 23.7 4.7
-3 -14 -4 19.1 6
3 -14 4 16.8 2.1
3 -14 4 19.9 1.7
-3 -14 -4 16.9 2.7
3 14 4 20.5 5.3
3 14 4 19.7 4.1
-4 -14 -4 0 0.8
4 -14 4 0.5 0.6
-4 -14 -4 2 1.2
-4 -14 -4 -0.3 1.4
4 -14 4 -1 2
4 -14 4 0.5 0.6
4 -14 4 0.2 0.5
-4 -14 -4 1.8 1.2
-4 -14 -4 4.8 4
4 -14 4 0.3 0.7
4 14 4 1.5 1.7
4 14 4 2.7 4
5 -14 4 -0.3 0.3
-5 -14 -4 -0.1 1
-5 -14 -4 12.5 7.6
5 -14 4 0.4 0.8
5 -14 4 0.1 0.5
-5 -14 -4 0.7 2
5 -14 4 0.9 3.5
-5 -14 -4 0.3 0.9
5 14 4 -0.1 0.7
-5 14 -4 0.5 0.4
5 14 4 0.9 2
-5 14 -4 0.2 0.7
5 14 4 -0.2 5.6
6 -15 -4 42 5.1
6 -15 -4 42.6 5.3
6 -15 -4 34.8 7
-6 -15 4 43.3 6.1
-6 -15 4 30.2 9.8
-6 -15 4 48.3 5.5
6 -15 -4 44 10.8
6 15 -4 45 4
6 15 -4 33.3 8.3
5 -15 -4 4.7 2.9
-5 -15 4 3.4 1.4
5 -15 -4 3.4 1.6
-5 -15 4 2 5.9
5 -15 -4 3.9 5.6
-5 -15 4 5.5 1.7
5 -15 -4 5.6 1.9
5 15 -4 6.9 1.5
5 15 -4 4.3 1.3
5 15 -4 3.6 2.3
-5 15 4 6.4 2.5
5 15 -4 0.1 3.8
-5 15 4 3.5 4.8
4 -15 -4 20.8 4.6
-4 -15 4 15.1 3.8
4 -15 -4 24.1 3.4
4 -15 -4 22 6
4 -15 -4 18.3 3.1
-4 -15 4 19.6 6.4
-4 -15 4 19.2 2.9
-4 15 4 15.9 5.3
-4 15 4 19.3 3.9
-4 15 4 21.5 2.9
4 15 -4 17.8 2.3
4 15 -4 18.5 2.5
4 15 -4 19.5 3.7
4 15 -4 14.2 4.3
3 -15 -4 7.2 2.8
3 -15 -4 3.9 3.8
-3 -15 4 8.7 1.7
3 -15 -4 7.1 1.9
-3 -15 4 4.4 1.4
3 -15 -4 8.9 2
3 15 -4 5.2 2.7
3 15 -4 10.6 2.8
-3 15 4 7 1.7
-2 -15 4 80.79 4.5
2 -15 -4 78.49 5.1
2 -15 -4 70.89 8.1
2 -15 -4 73.89 6.4
2 -15 -4 77.29 6.6
2 -15 -4 75.39 5
-2 -15 4 81.79 4.4
2 -15 -4 80.69 8.3
2 15 -4 87.19 5.5
-2 15 4 77.59 4.8
2 15 -4 94.99 6.8
-2 15 4 72.79 4.6
2 15 -4 80.49 3.9
-1 -15 4 3.8 1
-1 -15 4 3 0.8
-1 -15 4 3.8 1.7
1 -15 -4 3.3 2.4
-1 -15 4 3.7 1
1 -15 -4 3.7 1.2
1 -15 -4 4.8 1.4
1 -15 -4 3 1.9
-1 -15 4 1.7 2.6
1 -15 -4 5.2 3.3
-1 -15 4 3.8 0.9
1 -15 -4 3.1 1.2
1 -15 -4 5.9 2.1
1 15 -4 3.5 2
-1 15 4 6 1.4
-1 15 4 4.7 1.4
1 15 -4 3 1.1
0 -15 -4 67.39 6.1
0 -15 4 71.09 4
0 -15 -4 65.19 7.4
0 -15 4 71.69 4.9
0 -15 4 69.79 3.4
0 -15 -4 67.59 4.5
0 -15 4 71.69 3.4
0 -15 -4 63.19 4.1
0 -15 4 78.59 3.4
0 -15 -4 76.59 7.5
0 -15 4 69.79 4.4
0 -15 4 67.09 3.3
0 -15 -4 78.29 4.8
0 -15 4 73.79 5.5
0 -15 -4 70.19 6.2
0 -15 -4 66.59 4.6
-1 -15 -4 14 4.1
1 -15 4 9.9 1.5
-1 -15 -4 10.8 2
-1 -15 -4 14.5 4.8
1 -15 4 9.6 1.2
1 -15 4 8.3 1.1
1 -15 4 12.5 1.3
-1 -15 -4 8.2 1.8
-1 -15 -4 7.9 3.1
-1 -15 -4 10.8 2
1 -15 4 9.8 1.2
-1 -15 -4 16.7 3.4
1 -15 4 13.8 2.4
1 -15 4 5.6 2
-1 -15 -4 7 1.6
-2 -15 -4 5.5 1.6
2 -15 4 4.4 1.1
2 -15 4 4 0.8
-2 -15 -4 4.3 1.3
2 -15 4 3.8 0.9
-2 -15 -4 3.6 1.2
-2 -15 -4 7.2 3.2
-2 -15 -4 -2.7 3.3
2 -15 4 4.1 0.9
2 -15 4 5.1 0.8
2 -15 4 1.5 1.7
-2 -15 -4 4.1 1.6
2 -15 4 3.7 0.7
2 -15 4 1.2 1.4
2 15 4 1.6 1.7
2 15 4 3.4 2.8
3 -15 4 39 2.3
-3 -15 -4 52.69 8.9
3 -15 4 38.6 2.3
-3 -15 -4 33.1 6.9
-3 -15 -4 42 4.5
3 -15 4 33.2 2.3
3 -15 4 40.4 3.5
-3 -15 -4 38.8 4.3
-3 -15 -4 35.4 4.1
-3 -15 -4 36 3.3
3 -15 4 37.5 2.7
3 -15 4 36.9 2
3 15 4 39.8 7.4
3 15 4 35.1 6.6
4 -15 4 -0.1 2.1
4 -15 4 3 0.8
-4 -15 -4 1.5 1.9
4 -15 4 2.7 0.8
4 -15 4 3.7 2.8
4 -15 4 4 1.3
-4 -15 -4 2.1 1.2
-4 -15 -4 2.5 1.5
-4 -15 -4 2.4 1.6
-4 -15 -4 -0.4 3.9
4 15 4 7 4.8
4 15 4 4.6 2.4
5 -15 4 0 0.5
-5 -15 -4 -0.3 7.6
-5 -15 -4 0.4 1.1
5 -15 4 3.7 3.9
5 -15 4 0.3 0.5
-5 -15 -4 0.5 1.8
5 -15 4 -0.4 0.7
-5 -15 -4 0.6 1
-5 15 -4 0.9 0.5
5 15 4 3.3 2.5
5 15 4 4 5.9
-6 -16 4 0.8 8.3
6 -16 -4 0.2 1.2
-6 -16 4 -0.3 0.9
6 -16 -4 16.1 8.4
-6 -16 4 0.7 1.2
6 -16 -4 -1.7 1.2
-6 16 4 -0.1 0.4
6 16 -4 2.7 5.9
-6 16 4 0.9 6.2
6 16 -4 -0.3 0.7
6 16 -4 0 0.3
-5 -16 4 16.3 3.1
5 -16 -4 21 7.6
5 -16 -4 17.7 3.2
5 -16 -4 13.2 4.1
5 -16 -4 12.1 2.5
-5 -16 4 12.4 2.7
-5 16 4 4.5 5.2
5 16 -4 11.7 2.2
-4 -16 4 0.5 1
-4 -16 4 0.6 1.7
4 -16 -4 1.7 1.2
4 -16 -4 0 0.8
-4 -16 4 -3.3 4.4
-4 -16 4 -0.5 0.6
4 -16 -4 1.2 1.8
4 -16 -4 7.5 4.8
4 16 -4 0.8 1.3
4 16 -4 3.6 3.4
-4 16 4 0.1 0.9
4 16 -4 2.8 0.9
-4 16 4 0.9 1.7
-4 16 4 0.3 4.1
4 16 -4 0.2 0.7
-3 -16 4 25.7 6.1
-3 -16 4 24.5 3.1
3 -16 -4 25.1 3.5
3 -16 -4 16.6 5.1
3 -16 -4 29.3 5.7
-3 -16 4 21.5 2.9
3 -16 -4 24.8 4.5
-3 -16 4 23.9 4.4
3 -16 -4 19.6 3.7
3 -16 -4 22.7 4.5
3 16 -4 17.9 3.2
3 16 -4 23.6 2.1
3 16 -4 22.1 2.5
-3 16 4 23.5 3
3 16 -4 21.7 5
2 -16 -4 125.39 6.8
-2 -16 4 113.09 5.7
2 -16 -4 114.29 8.5
-2 -16 4 112.89 5.7
2 -16 -4 116.79 6.5
2 -16 -4 121.49 8.5
2 -16 -4 128.09 10
2 -16 -4 118.99 10.6
-2 16 4 116.39 6.2
2 16 -4 108.09 8
-1 -16 4 0.1 0.4
1 -16 -4 -1 0.7
-1 -16 4 0.2 0.5
1 -16 -4 1.6 1.5
1 -16 -4 0.5 0.8
1 -16 -4 2 2.1
1 -16 -4 -0.1 1
1 -16 -4 -0.5 2.1
-1 -16 4 0.9 0.6
1 -16 -4 1.9 1
-1 16 4 0.5 0.7
0 -16 4 25.7 2.4
0 -16 4 24.6 3.5
0 -16 4 24.4 1.8
0 -16 -4 18 3.6
0 -16 -4 24.6 3
0 -16 -4 27.4 5.6
0 -16 4 20.7 1.7
0 -16 4 21.3 2.9
0 -16 4 20.9 3.6
0 -16 -4 24.8 3
0 -16 -4 17.3 3.6
0 -16 -4 25.6 3.3
0 -16 4 24.8 1.9
0 -16 -4 25.3 5.4
0 -16 4 21 1.7
1 -16 4 28.2 1.9
1 -16 4 31.4 2
-1 -16 -4 37.8 3.2
-1 -16 -4 25.2 5.7
-1 -16 -4 28.1 3.3
1 -16 4 30.2 2.4
1 -16 4 30.3 1.9
1 -16 4 29.8 2.6
-1 -16 -4 28.4 4.8
-1 -16 -4 32.4 6.2
-1 -16 -4 37.1 3.4
-1 -16 -4 35.2 3.8
1 -16 4 29.4 2
1 -16 4 27.5 3.6
-1 -16 -4 32.8 5.2
1 -16 4 32.9 3.7
-2 -16 -4 17.1 2.7
2 -16 4 20.8 1.4
2 -16 4 15.6 2.9
2 -16 4 12.6 2.5
2 -16 4 19.5 1.5
-2 -16 -4 22.6 3
-2 -16 -4 16.1 3.8
2 -16 4 15.4 1.2
-2 -16 -4 15.4 2.5
-2 -16 -4 15.3 5.6
2 -16 4 18.2 2.3
3 -16 4 2.7 0.6
3 -16 4 3.8 2.4
-3 -16 -4 1.3 1.9
3 -16 4 0.7 0.5
-3 -16 -4 2.4 1.3
-3 -16 -4 3.2 1.4
-3 -16 -4 2.2 1.2
3 -16 4 2.4 0.6
3 -16 4 1.6 0.9
-3 -16 -4 -1.5 3.5
-3 -16 -4 2 1.3
3 -16 4 3.5 1.9
3 -16 4 2.1 0.8
3 -16 4 3.1 0.8
3 16 4 1.6 1.9
3 16 4 7.2 3.8
4 -16 4 -4.9 2.7
-4 -16 -4 -0.4 0.7
4 -16 4 -2.1 2.1
-4 -16 -4 0.6 0.9
4 -16 4 1.8 0.8
4 -16 4 0.9 0.6
-4 -16 -4 0.6 1.7
-4 -16 -4 0.2 0.9
-4 -16 -4 5.9 4.5
4 -16 4 -0.4 0.6
4 16 4 -0.8 4.7
4 16 4 -1.5 0.7
-5 -16 -4 19.1 3.2
-5 -16 -4 17.5 3.1
-5 -16 -4 13.2 9
5 -16 4 14.2 1.9
-5 -16 -4 15.3 4.7
5 -16 4 14.1 1.9
5 -16 4 12.7 4.8
5 16 4 18.4 7.1
5 16 4 13.4 3.9
5 -17 -4 44.5 5.2
5 -17 -4 48.3 9.9
-5 -17 4 52.59 4.6
5 -17 -4 40.5 4.8
-5 -17 4 37.9 4.7
-5 -17 4 45.8 10.5
5 -17 -4 36.4 7
5 17 -4 46.6 3.7
5 17 -4 38.1 7.8
4 -17 -4 12.9 2.5
-4 -17 4 13.3 2.4
4 -17 -4 19.5 5.8
-4 -17 4 12.1 2.4
4 -17 -4 10.6 3.3
-4 -17 4 6.2 5.9
4 -17 -4 15.4 2.7
4 17 -4 12.5 2
4 17 -4 6.8 4.3
-3 -17 4 37 7.4
3 -17 -4 36.1 7.6
-3 -17 4 37.1 3.3
-3 -17 4 25.4 4.7
-3 -17 4 35.7 3.2
3 -17 -4 32.1 4
3 -17 -4 37.7 4.3
3 -17 -4 36.4 6
3 17 -4 34.8 2.6
3 17 -4 37.5 4.8
3 17 -4 41.6 2.9
3 17 -4 36.8 5.8
-3 17 4 41.4 3.4
-3 17 4 32.9 3.9
-2 -17 4 13.7 2.1
2 -17 -4 18 3.9
2 -17 -4 7.8 4.2
-2 -17 4 13.7 1.9
-2 -17 4 12.1 2
-2 -17 4 14.6 2.3
2 -17 -4 6.8 4.4
2 -17 -4 15.5 3.9
2 -17 -4 10.7 2.3
2 17 -4 13.5 2.6
-2 17 4 14.8 2.3
2 17 -4 17.6 3.7
1 -17 -4 0.1 1.3
-1 -17 4 0 0.5
-1 -17 4 -0.1 0.4
1 -17 -4 -1.7 3.2
1 -17 -4 -0.3 3.3
-1 -17 4 0.6 0.6
1 -17 -4 0.2 0.6
1 -17 -4 0.2 0.8
1 -17 -4 0 0.7
-1 -17 4 0.3 0.6
1 -17 -4 1.6 1
1 -17 -4 -0.5 1.1
0 -17 -4 1.5 2.6
0 -17 -4 0.6 0.8
0 -17 4 -1.1 2.3
0 -17 4 0.8 0.6
0 -17 4 0.8 0.8
0 -17 -4 0.8 0.9
0 -17 -4 2 1.7
0 -17 4 1.2 0.6
0 -17 4 5.1 2.3
0 -17 4 2 0.7
0 -17 4 1.1 0.7
0 -17 -4 0.9 1
0 -17 -4 1 0.7
0 -17 -4 -0.9 0.6
0 -17 4 0.5 0.5
1 -17 4 14.2 1.6
-1 -17 -4 20.3 2.9
1 -17 4 17.1 3.3
-1 -17 -4 15.6 3.6
-1 -17 -4 22.4 3.2
1 -17 4 15.4 1.4
1 -17 4 17.1 2.3
1 -17 4 15.5 2.2
-1 -17 -4 13.4 5
1 -17 4 12.8 3
-1 -17 -4 17.1 2.6
-1 -17 -4 16.7 3.9
-1 -17 -4 16.3 2.6
-1 -17 -4 21.2 5.8
1 -17 4 17.6 1.6
1 -17 4 15.1 1.4
2 -17 4 5.5 2.1
2 -17 4 4.8 1.1
-2 -17 -4 4.9 1.5
2 -17 4 3.1 0.7
2 -17 4 3.1 0.7
-2 -17 -4 -0.6 1.6
-2 -17 -4 4.7 1.5
2 -17 4 4.3 1
-2 -17 -4 3.5 1.4
-2 -17 -4 2.4 1.3
2 -17 4 4.7 1.2
-2 -17 -4 4.9 4.6
-3 -17 -4 75.49 5.3
3 -17 4 77.69 3.4
-3 -17 -4 83.69 5.6
3 -17 4 71.09 4.3
3 -17 4 78.39 5.2
3 -17 4 74.39 3.6
-3 -17 -4 102.59 14.7
3 -17 4 78.59 3.8
3 -17 4 71.69 5.8
-3 -17 -4 79.49 9.4
-3 -17 -4 75.89 5.3
3 -17 4 79.49 3.4
3 17 4 63.39 7.8
-4 -17 -4 7.5 5.8
4 -17 4 0.7 2.3
4 -17 4 6.1 1
4 -17 4 9.5 1.9
-4 -17 -4 5.3 1.7
-4 -17 -4 5.7 3.3
4 -17 4 4.8 1.1
-4 -17 -4 7.1 2.1
4 -17 4 6.4 3.3
-4 -17 -4 8.3 2.2
4 -17 4 8 1.4
4 17 4 5.5 5.7
4 17 4 5.2 2.7
5 -18 -4 43.8 5.6
5 -18 -4 44.3 7.7
-5 -18 4 46.8 5.4
5 -18 -4 49.9 5.7
5 -18 -4 54.59 11
-5 -18 4 46.5 5.3
5 18 -4 39.9 3.5
5 18 -4 36.9 7.8
4 -18 -4 2.5 2.4
4 -18 -4 18.2 6.2
-4 -18 4 3.4 5.6
-4 -18 4 1.1 1.1
-4 -18 4 1.1 1.2
4 -18 -4 -0.2 0.9
4 -18 -4 4.6 1.6
4 -18 -4 -0.9 4.8
4 -18 -4 -0.4 1.4
4 18 -4 4 4.2
4 18 -4 1 0.8
3 -18 -4 20.6 3.3
-3 -18 4 20.7 3
-3 -18 4 17 2.7
3 -18 -4 13.9 2.7
3 -18 -4 7 5.7
3 -18 -4 17.8 4.1
-3 -18 4 16.8 6.5
3 -18 -4 14.2 5.4
3 -18 -4 18.6 4.2
3 18 -4 22.8 2.6
3 18 -4 15.3 4.7
-3 18 4 18.4 2.8
-2 -18 4 64.59 3.8
-2 -18 4 76.19 4.5
-2 -18 4 49.6 7.5
-2 -18 4 59.99 3.7
2 -18 -4 63.79 4.8
-2 -18 4 88.29 9.5
2 -18 -4 65.49 7.9
-2 -18 4 59.69 4
2 -18 -4 58.89 4.6
2 -18 -4 59.89 9
2 18 -4 61.59 5.1
-2 18 4 64.69 5.3
2 18 -4 57.09 6.4
-2 18 4 65.29 4.5
-1 -18 4 3.4 1.3
1 -18 -4 1.3 1.8
-1 -18 4 1.1 1.2
1 -18 -4 3.9 3.8
-1 -18 4 2.9 1
1 -18 -4 2.2 1.3
1 -18 -4 2 1.2
-1 -18 4 1.8 0.7
-1 -18 4 0 2.5
1 -18 -4 1.5 1.1
-1 -18 4 1.3 0.8
-1 -18 4 1.4 0.8
1 -18 -4 1.2 1.5
1 -18 -4 1.3 0.9
1 -18 -4 3.9 4
-1 -18 4 3.4 3.1
0 -18 4 0.6 0.6
0 -18 -4 -0.4 0.5
0 -18 4 2 0.8
0 -18 -4 2.9 4.2
0 -18 4 0.5 0.8
0 -18 -4 1.3 1.8
0 -18 -4 1.1 0.9
0 -18 4 -1.8 2.6
0 -18 4 0.8 2.3
0 -18 4 0.5 0.6
0 -18 -4 0 2.9
0 -18 -4 1.8 1
0 -18 -4 0.4 1.4
0 -18 4 -0.2 0.7
0 -18 4 1.2 0.6
-1 -18 -4 0.9 1.2
1 -18 4 0.5 0.6
1 -18 4 1.7 1
-1 -18 -4 2.4 2.1
1 -18 4 1.4 2.4
1 -18 4 1.2 0.6
1 -18 4 0.2 0.8
-1 -18 -4 -0.4 4
1 -18 4 4.1 2.5
-1 -18 -4 2.4 2.2
-1 -18 -4 5.2 4.3
-1 -18 -4 0.8 0.9
-1 -18 -4 0.7 0.9
1 -18 4 1 0.6
1 -18 4 1.4 0.6
2 -18 4 10.7 1.5
2 -18 4 9.9 2.7
2 -18 4 11.7 2
-2 -18 -4 13.2 3.6
-2 -18 -4 9.4 2.1
-2 -18 -4 8.1 4.6
-2 -18 -4 11.6 2.4
2 -18 4 15.4 3.3
2 -18 4 9.7 1.9
2 -18 4 9.4 1.4
2 -18 4 11.1 1.4
2 -18 4 10.1 1.3
-2 -18 -4 13.5 3.9
-2 -18 -4 10.3 3.6
-2 -18 -4 10.6 5.6
-2 -18 -4 13.6 2.4
-3 -18 -4 1.7 1.1
3 -18 4 0.5 0.6
-3 -18 -4 2.1 1.1
3 -18 4 -1.8 2.2
3 -18 4 2.3 0.8
-3 -18 -4 0.9 1.2
3 -18 4 0.9 0.5
3 -18 4 -1.2 2.8
-3 -18 -4 3 5.6
-3 -18 -4 -0.2 1.5
3 -18 4 0 0.6
3 -18 4 0.8 0.5
3 18 4 1.3 1.6
3 18 4 5.2 5.3
4 -18 4 3.7 1
4 -18 4 4.9 0.9
4 -18 4 0.4 2.5
-4 -18 -4 2.5 2.6
4 -18 4 7.2 3.6
4 -18 4 4.3 0.9
-4 -18 -4 6.9 2.2
-4 -18 -4 2.4 1.5
-4 -18 -4 3.3 1.6
-4 -18 -4 5 7.6
4 -18 4 3.4 1
4 -18 4 3.6 1.3
4 18 4 3.1 2.4
4 18 4 7.3 6.7
4 -19 -4 2.2 1.4
4 -19 -4 1.6 1.3
4 -19 -4 3.3 4.7
-4 -19 4 11.6 6.5
-4 -19 4 1.3 1.1
4 -19 -4 -1.9 5.7
-4 -19 4 1.6 1.2
4 -19 -4 1.2 2
4 19 -4 1.1 0.9
4 19 -4 6.5 5
3 -19 -4 19.9 6
3 -19 -4 26.9 3.7
3 -19 -4 25.6 6.6
-3 -19 4 28.8 3.1
3 -19 -4 26.3 5.3
3 -19 -4 20.6 3.3
-3 -19 4 32.8 7.6
-3 -19 4 27.3 3.4
3 -19 -4 25.6 5
-3 -19 4 27.3 3.5
3 19 -4 17.1 5.3
-2 -19 4 3.6 1.1
2 -19 -4 -0.1 0.8
2 -19 -4 2.8 1.2
2 -19 -4 1.7 1.2
2 -19 -4 7.5 4.6
-2 -19 4 1.6 0.8
-2 -19 4 0.4 0.9
2 -19 -4 -1.2 1.2
-2 -19 4 -0.3 0.5
2 -19 -4 -2.4 4.6
2 -19 -4 2.7 1.7
-2 19 4 1.1 1
-1 -19 4 19.3 4.1
1 -19 -4 15.6 2.7
1 -19 -4 12.6 5.5
-1 -19 4 15.4 2.1
1 -19 -4 15.8 2.9
1 -19 -4 20.8 2.9
1 -19 -4 12.5 3.4
-1 -19 4 15.6 2.2
-1 -19 4 17.7 2.9
-1 -19 4 5.6 4
1 -19 -4 20.7 2.9
-1 -19 4 18.7 2.2
-1 -19 4 14.8 2.1
0 -19 4 18.7 2.2
0 -19 -4 16 3
0 -19 4 17.1 3.6
0 -19 -4 20.9 4.4
0 -19 -4 21.5 5.2
0 -19 -4 27.3 6.8
0 -19 -4 21.6 3.3
0 -19 -4 12.9 3.6
0 -19 -4 13.7 2.6
0 -19 4 18.1 2.1
0 -19 4 18.7 4.3
0 -19 -4 17.5 2.7
0 -19 4 18.6 2.2
0 -19 4 18.1 2
-1 -19 -4 18.1 6.4
1 -19 4 24.4 1.9
-1 -19 -4 21.5 3.1
-1 -19 -4 20.2 3.2
1 -19 4 23.6 1.9
-1 -19 -4 28 3.7
-1 -19 -4 25.1 6.7
-1 -19 -4 29.2 3.5
1 -19 4 22.6 3
-1 -19 -4 23.9 4.8
1 -19 4 22.2 1.8
1 -19 4 23.8 4.3
-1 -19 -4 21.9 4.7
2 -19 4 4.8 0.9
-2 -19 -4 -2.3 4.8
2 -19 4 9.3 3.3
-2 -19 -4 9.9 2.9
-2 -19 -4 5.6 1.7
2 -19 4 4.7 1.4
2 -19 4 5.1 1
2 -19 4 2.4 3.2
2 -19 4 3.9 1
-2 -19 -4 6.2 1.9
-2 -19 -4 0 5.3
-2 -19 -4 2.6 1.5
2 -19 4 4.4 0.9
-2 -19 -4 4 2.5
3 -19 4 20.7 1.8
-3 -19 -4 21.9 3.5
3 -19 4 18.3 1.5
-3 -19 -4 21.9 3.5
3 -19 4 20 1.8
3 -19 4 17.7 3.4
3 -19 4 16.9 4.1
3 -19 4 19.5 1.5
3 19 4 27.8 8
3 19 4 14.8 3.9
4 -20 -4 2.1 1.4
-4 -20 4 1.9 1.3
-4 -20 4 2.8 1.5
4 -20 -4 13.1 6.9
4 -20 -4 2.4 6.7
4 -20 -4 5.6 3.4
4 20 -4 5.2 1.5
-3 -20 4 27.2 3.2
3 -20 -4 39 6.8
-3 -20 4 21.3 3.2
3 -20 -4 32.7 7.7
3 -20 -4 22.7 3.5
3 -20 -4 19.6 3.3
-3 -20 4 18.5 7.4
-3 -20 4 20.9 3.1
3 -20 -4 20.9 7.5
-3 -20 4 27.8 3.2
3 20 -4 33.6 6
2 -20 -4 0 4.7
2 -20 -4 7.7 2.9
2 -20 -4 5.9 2.5
2 -20 -4 6.3 1.7
-2 -20 4 6.4 1.4
-2 -20 4 6.8 1.7
2 -20 -4 8.2 2.2
-2 -20 4 8.7 1.7
-2 -20 4 6 4.9
-2 -20 4 7 1.7
2 -20 -4 9 5.9
2 -20 -4 7.6 2.1
2 20 -4 12.8 4.1
1 -20 -4 15.3 6
-1 -20 4 7.7 1.4
-1 -20 4 8.9 1.7
1 -20 -4 6.5 2.9
-1 -20 4 1.5 3.8
-1 -20 4 9.1 1.5
1 -20 -4 9.6 2.3
1 -20 -4 16.3 5.8
1 -20 -4 10.8 2.1
-1 -20 4 8.3 1.7
1 -20 -4 10.8 3.2
1 -20 -4 7.4 1.9
1 -20 -4 9.5 2.1
-1 -20 4 9.1 2.1
-1 -20 4 10.6 3.6
0 -20 4 13.7 1.8
0 -20 4 13.4 3.9
0 -20 4 12 1.7
0 -20 -4 20.7 4.5
0 -20 -4 13.5 2.6
0 -20 -4 10.4 2.2
0 -20 4 6.2 3.9
0 -20 -4 13.4 2.5
0 -20 -4 12.3 2.4
0 -20 -4 5.1 4.3
0 -20 -4 5 6
0 -20 4 11.3 2.3
0 -20 4 14 2.2
0 -20 -4 21.9 6
1 -20 4 2.5 3.2
1 -20 4 1.6 0.8
1 -20 4 3 0.9
1 -20 4 1 3
-1 -20 -4 3.7 1.4
-1 -20 -4 4.3 1.5
-1 -20 -4 -0.5 1.3
1 -20 4 2.4 1.1
-1 -20 -4 3.2 1.4
-1 -20 -4 13.5 5.9
1 -20 4 3.1 0.9
-1 -20 -4 4.8 1.5
2 -20 4 0.3 0.5
-2 -20 -4 0.4 0.9
-2 -20 -4 0.8 1.8
-2 -20 -4 0.6 1.1
2 -20 4 0 0.8
-2 -20 -4 -2 5.9
2 -20 4 1.5 0.6
2 -20 4 0.5 0.7
2 -20 4 -2.6 3.3
2 -20 4 0.8 0.6
2 -20 4 4.9 3
-2 -20 -4 0.3 1
-3 -20 -4 28.5 9.5
3 -20 4 38.8 2.6
-3 -20 -4 41.6 4.8
3 -20 4 31.1 2.8
3 -20 4 35.8 2.4
-3 -20 -4 33.3 6.5
3 -20 4 31.3 2.1
-3 -20 -4 30.6 4.2
3 -20 4 33.9 5.2
-3 -20 -4 43 5
3 -20 4 31.9 2.1
-3 -21 4 9.4 2.1
-3 -21 4 10.1 2.9
-3 -21 4 7.6 1.9
-3 -21 4 10.4 1.9
3 -21 -4 10 3.7
3 -21 -4 6.2 6.5
3 -21 -4 -0.5 6.2
3 -21 -4 9.8 2.3
3 -21 -4 6.6 2.3
2 -21 -4 0.4 1
-2 -21 4 1.5 0.9
-2 -21 4 -0.6 0.5
2 -21 -4 0 0.7
2 -21 -4 8.6 6
-2 -21 4 -0.8 0.5
-2 -21 4 -0.3 0.5
2 -21 -4 1.6 1.3
2 -21 -4 -0.2 1.6
2 -21 -4 1.9 5.4
2 -21 -4 0.2 0.9
-1 -21 4 13.7 4.7
1 -21 -4 17.9 7
1 -21 -4 15.2 4.1
-1 -21 4 13.5 2
1 -21 -4 10.5 3.4
1 -21 -4 18.8 3
-1 -21 4 13.7 2.3
1 -21 -4 7.5 1.7
1 -21 -4 16.5 2.9
-1 -21 4 14.3 2.3
-1 -21 4 9.8 1.7
1 -21 -4 9.8 2.1
1 -21 -4 1.8 5.3
-1 -21 4 11.1 5.4
-1 -21 4 11.6 2.6
0 -21 4 5.1 1.1
0 -21 -4 6.1 1.6
0 -21 4 7.7 2
0 -21 -4 7.4 6
0 -21 4 2.6 4.2
0 -21 -4 7.1 2
0 -21 -4 6.8 4.9
0 -21 -4 12.3 3.7
0 -21 -4 7.2 1.9
0 -21 4 7.5 1.4
0 -21 4 5 1.2
0 -21 -4 5.1 1.7
0 -21 -4 10.4 3.4
0 -21 4 1.9 3.5
1 -21 4 -0.1 3.8
1 -21 4 9.5 1.6
-1 -21 -4 5.8 1.8
-1 -21 -4 4 6
-1 -21 -4 12.2 6.7
-1 -21 -4 5 2.9
-1 -21 -4 7.6 3
1 -21 4 5.1 1.6
1 -21 4 9.8 1.6
-1 -21 -4 7 1.9
1 -21 4 5.6 1.2
1 -21 4 3.8 3.8
-1 -21 -4 8.9 2.2
1 -21 4 9.3 1.5
2 -21 4 14.3 1.9
-2 -21 -4 16.5 3.3
-2 -21 -4 14.2 7.9
2 -21 4 15.1 1.8
-2 -21 -4 20.1 3.5
-2 -21 -4 14 2.6
-2 -21 -4 26.9 8.1
-2 -21 -4 18.8 4.6
-2 -21 -4 13.1 4.2
2 -21 4 17.2 2
2 -21 4 12.6 4.6
2 -21 4 14.4 1.8
-2 -22 4 3.2 1.9
2 -22 -4 2.9 1.6
2 -22 -4 -0.3 1.3
-2 -22 4 7.2 4.7
2 -22 -4 1.8 1.3
-2 -22 4 2.5 1.1
-2 -22 4 1.4 1
2 -22 -4 4.2 6.5
2 -22 -4 8.8 6.9
-2 -22 4 4.7 1.6
1 -22 -4 23.2 7.7
-1 -22 4 26.6 3.3
-1 -22 4 24.5 2.7
-1 -22 4 26.9 3.2
-1 -22 4 23.1 5.4
-1 -22 4 30.7 2.6
1 -22 -4 18.1 8.7
1 -22 -4 33.1 4
1 -22 -4 32.8 4.3
1 -22 -4 33.5 6.2
1 -22 -4 30.9 4.2
0 -22 -4 29.5 8.2
0 -22 -4 11.7 2.6
0 -22 -4 16.8 3.1
0 -22 -4 16.4 2.8
0 -22 4 11.1 2
0 -22 4 15.6 2.9
0 -22 4 11.9 1.8
0 -22 -4 10.3 7.7
0 -22 4 15.1 2.2
0 -22 4 9.9 1.7
0 -22 -4 13.9 4
-1 -22 -4 2.9 7.1
1 -22 4 6 1.3
1 -22 4 3.4 1.1
-1 -22 -4 9.9 2.4
-1 -22 -4 4.7 3
1 -22 4 4.6 1.1
1 -22 4 6.1 1.8
1 -22 4 5.6 1.3
1 -22 4 2.9 4.3
-1 -22 -4 2.4 1.6
-1 -22 -4 -7.6 6.1
-8 0 5 -0.6 0.8
8 0 -5 -0.9 0.5
-8 0 5 -1.2 1.2
8 0 -5 0.8 1.9
8 0 -5 -0.2 0.7
8 0 -5 5.4 7.5
-8 0 5 0.1 7.2
7 0 -5 0.4 1
-7 0 5 0.2 1
-7 0 5 -1.4 0.9
7 0 -5 3.7 2.7
7 0 -5 -7.6 5.2
-7 0 5 6.4 4
-7 0 5 -0.3 0.8
7 0 -5 -0.7 0.8
-6 0 5 0.8 1.1
-6 0 5 1.3 1
-6 0 5 2.6 3.8
6 0 -5 0.5 2.7
6 0 -5 0.2 1.3
6 0 -5 -0.1 0.8
6 0 -5 0.8 1
-6 0 5 0.9 1.7
5 0 -5 -0.4 3
-5 0 5 -0.2 0.6
-5 0 5 1.6 2.7
5 0 -5 0.3 0.8
-5 0 5 -0.2 0.6
5 0 -5 -0.6 0.6
-4 0 5 -0.5 0.4
-4 0 5 -1.4 1.9
4 0 -5 -1.9 2.3
4 0 -5 0.4 1.1
4 0 -5 0.1 0.6
-4 0 5 0.3 1.1
4 0 -5 -0.3 0.5
-4 0 5 -0.5 0.4
3 0 -5 0.1 1.5
-3 0 5 1.9 0.8
-3 0 5 0.8 1.9
3 0 -5 -0.3 0.6
-3 0 5 0 0.7
3 0 -5 0.3 0.7
3 0 -5 -1.3 0.7
-3 0 5 0.8 1.3
2 0 -5 -0.1 0.5
-2 0 5 2 1.4
2 0 -5 -0.3 0.6
2 0 -5 0.9 1.4
2 0 -5 0.4 0.5
-2 0 5 0.2 0.4
-2 0 5 -0.1 0.4
-2 0 5 -0.2 0.6
-1 0 5 0.9 0.5
-1 0 5 0 0.8
-1 0 5 -0.1 0.3
-1 0 5 -0.2 0.4
1 0 -5 0 0.3
1 0 -5 0.8 1.1
1 0 -5 0.5 0.6
0 0 5 -0.1 0.2
0 0 5 -0.2 0.2
0 0 -5 -0.4 0.8
0 0 -5 -0.3 0.8
0 0 -5 -0.3 0.2
0 0 -5 0 0.3
0 0 -5 -0.2 0.4
0 0 -5 0.2 0.5
-1 0 -5 0.5 0.9
-1 0 -5 0.7 1
-1 0 -5 -0.2 0.2
-1 0 -5 0.2 0.3
-1 0 -5 0 0.3
-1 0 -5 -0.1 0.2
-1 0 -5 -0.4 0.3
2 0 5 0.4 0.8
-2 0 -5 0.1 0.4
2 0 5 0 0.9
-2 0 -5 -0.1 0.3
-2 0 -5 0.6 1.5
-2 0 -5 0.2 0.3
-2 0 -5 0.2 0.6
-2 0 -5 0.3 0.4
3 0 5 -0.6 0.3
-3 0 -5 0.3 0.4
-3 0 -5 -0.2 0.4
3 0 5 -0.2 0.4
-3 0 -5 0.4 0.6
-3 0 -5 -1.3 1.9
3 0 5 -2.7 1.3
-3 0 -5 2.2 1.2
3 0 5 -0.2 0.8
4 0 5 1.4 1.5
-4 0 -5 -0.3 1.1
4 0 5 0.5 0.5
-4 0 -5 -0.5 0.4
4 0 5 -2.8 1.8
-4 0 -5 -1.9 2.1
-4 0 -5 0.1 0.5
4 0 5 -0.3 0.4
5 0 5 0.8 0.8
-5 0 -5 -3.1 3.4
-5 0 -5 -0.8 1
5 0 5 0.3 0.6
5 0 5 -0.1 2.7
-6 0 -5 1.1 1.6
6 0 5 -3 3.2
6 0 5 0.2 0.7
6 0 5 -0.3 1.2
6 0 5 0 0.6
-6 0 -5 7.1 4.8
7 0 5 -8.5 6.3
7 0 5 -0.6 0.6
7 0 5 0.9 0.8
-8 -1 5 4.1 3.5
8 -1 -5 7.5 2.2
8 -1 -5 14.5 8.5
-8 -1 5 6.6 8.5
8 -1 -5 11 4
-8 -1 5 7.4 2.3
8 -1 -5 6.6 2.1
8 1 -5 0.6 7.3
-8 1 5 12.5 4
-8 1 5 8.7 2.4
8 1 -5 9.9 3.8
-8 1 5 0.4 7.1
8 1 -5 9.3 2.5
8 1 -5 8.1 2.3
-7 -1 5 60.39 4.9
-7 -1 5 64.19 10.5
-7 -1 5 56.49 4.7
7 -1 -5 55.09 8.3
7 -1 -5 58.69 4.8
-7 -1 5 63.09 8.4
7 -1 -5 57.29 4.8
7 -1 -5 62.89 12.1
-7 1 5 72.79 9
7 1 -5 66.89 8.9
7 1 -5 55.19 10.1
-7 1 5 53.19 4.6
7 1 -5 57.89 4.9
7 1 -5 58.09 4.8
-7 1 5 49.6 10.9
-7 1 5 59.69 4.9
6 -1 -5 3.5 1.4
6 -1 -5 3.2 2.5
6 -1 -5 -0.9 4.3
-6 -1 5 2.5 1.4
-6 -1 5 0.7 1.1
6 -1 -5 0.8 1
-6 -1 5 6.6 4.3
-6 -1 5 0.6 1.7
-6 1 5 3.1 1.4
6 1 -5 1 3
-6 1 5 0.2 0.8
-6 1 5 9.1 4.5
6 1 -5 3.2 1.3
6 1 -5 1 1.6
6 1 -5 1.8 1.1
-6 1 5 1.7 1.9
5 -1 -5 38 6.9
-5 -1 5 30.3 3.4
5 -1 -5 29.1 3.5
-5 -1 5 31.6 3.6
5 -1 -5 31.1 5.3
5 -1 -5 26.1 3.3
-5 -1 5 36 5.5
-5 -1 5 26.2 5.6
-5 1 5 23.9 5.3
5 1 -5 33.5 3.7
-5 1 5 27.1 4.5
-5 1 5 28.9 3.4
5 1 -5 25 6.2
5 1 -5 26.2 4.8
5 1 -5 24.3 3.2
-5 1 5 34.4 3.7
4 -1 -5 103.09 5.5
-4 -1 5 91.39 5.1
-4 -1 5 96.49 7.9
-4 -1 5 105.79 5.4
-4 -1 5 107.39 7.2
4 -1 -5 104.29 7.5
4 -1 -5 95.79 8.8
4 -1 -5 98.69 5.4
4 1 -5 106.19 5.5
4 1 -5 103.59 8.9
4 1 -5 94.49 7.1
-4 1 5 108.59 5.4
-4 1 5 99.69 6.9
4 1 -5 100.89 5.3
-4 1 5 100.49 8.2
-4 1 5 96.09 5.3
-3 -1 5 849.52 30.1
3 -1 -5 845.02 31.1
3 -1 -5 798.42 28.8
3 1 -5 797.92 30.6
-3 1 5 854.01 30.1
-2 -1 5 783.12 27
2 -1 -5 779.02 28.1
-2 1 5 804.42 27.4
2 1 -5 778.52 27.8
-1 -1 5 106.29 5.1
-1 -1 5 111.19 6
-1 -1 5 117.69 4.4
1 -1 -5 124.69 6
1 -1 -5 114.29 4.7
1 -1 -5 112.99 6.7
1 -1 -5 94.09 5
-1 -1 5 109.69 4.4
-1 1 5 124.69 6.6
-1 1 5 116.29 4.6
1 1 -5 110.89 4.5
1 1 -5 112.59 6.3
-1 1 5 115.29 5.6
1 1 -5 100.59 4.4
-1 1 5 115.89 4.6
1 1 -5 104.39 5.4
0 -1 5 19.1 1.3
0 -1 -5 15.9 2.4
0 -1 -5 17 1.4
0 -1 5 18.7 1.2
0 -1 -5 20.6 2.4
0 -1 -5 20.4 1.5
0 -1 -5 14.7 2
0 -1 -5 20.9 2.8
0 1 -5 18.9 1.3
0 1 -5 19.6 1.7
0 1 5 18.1 1.4
0 1 -5 18.7 2.4
0 1 5 20.4 1.4
0 1 -5 22.3 2.9
0 1 -5 13.1 2
0 1 -5 19.8 1.3
-1 -1 -5 1.3 1.1
-1 -1 -5 0.2 0.6
-1 -1 -5 0.4 0.5
-1 -1 -5 0.8 0.4
-1 -1 -5 0.1 0.3
-1 -1 -5 0.4 0.3
-1 -1 -5 0.6 0.4
-1 -1 -5 -0.8 0.8
-1 1 -5 -0.1 0.2
-1 1 -5 1.2 0.9
-1 1 -5 -0.1 0.2
-1 1 -5 -0.1 0.2
-1 1 -5 0 0.3
-1 1 -5 -0.1 0.4
-1 1 -5 -0.2 0.3
-2 -1 -5 2.5 0.7
-2 -1 -5 2.9 1.7
-2 -1 -5 3.6 1.3
-2 -1 -5 2.6 0.7
-2 -1 -5 2.9 0.8
2 -1 5 1.4 0.8
-2 -1 -5 1.8 0.6
2 1 5 2.6 1
2 1 5 1.2 1.3
-2 1 -5 2.1 0.5
-2 1 -5 2 0.6
-2 1 -5 3.1 1.5
-2 1 -5 2.1 0.9
-2 1 -5 1.5 0.6
-2 1 -5 2.2 0.6
3 -1 5 470.35 16.9
-3 -1 -5 495.25 16
-3 -1 -5 474.05 19.8
-3 -1 -5 492.15 18.4
3 1 5 507.55 17.7
-3 1 -5 474.15 17.8
-3 1 -5 517.55 21.3
3 1 5 471.55 18.8
-4 -1 -5 31.3 5.5
4 -1 5 24.7 2
-4 -1 -5 29.4 2.5
4 -1 5 29 2.2
4 -1 5 28 3.6
4 1 5 29.2 3.8
-4 1 -5 41.3 6.7
4 1 5 27.3 4.4
-4 1 -5 30.6 4.1
-4 1 -5 25.6 2.3
4 1 5 29.7 2.3
-4 1 -5 31.5 2.4
4 1 5 25.8 2.1
-5 -1 -5 88.79 7.2
5 -1 5 82.09 4.4
-5 -1 -5 87.09 9.5
5 -1 5 94.89 6.3
5 -1 5 78.79 5.5
5 1 5 115.49 8.7
5 1 5 84.39 4.6
-5 1 -5 88.39 6.9
-5 1 -5 71.79 10.3
5 1 5 77.99 4.5
5 1 5 92.99 6.5
-5 1 -5 96.29 5.3
-5 1 -5 85.59 4.9
6 -1 5 0.3 0.7
-6 -1 -5 -0.6 0.7
6 -1 5 -0.1 3.5
-6 -1 -5 6.4 5
6 -1 5 1.8 1
6 -1 5 0.1 1
6 1 5 0.2 0.6
6 1 5 1 1.4
6 1 5 0.8 0.8
-6 1 -5 1 1.5
6 1 5 2.7 4.5
-6 1 -5 4.5 4.7
-6 1 -5 0.6 0.9
7 -1 5 22 2.9
7 -1 5 18.8 6.7
7 -1 5 18.4 2.7
-7 -1 -5 -2.4 7.4
-7 1 -5 3.6 7.5
7 1 5 23.2 3.1
7 1 5 18.3 3
7 1 5 26.5 7.9
8 -2 -5 20.2 3.5
8 -2 -5 16.8 8.6
8 -2 -5 20.4 3.5
-8 -2 5 22.7 3.9
8 -2 -5 29.5 6.6
-8 2 5 16.8 3.4
8 2 -5 19.1 3.4
8 2 -5 27.5 5.9
-8 2 5 18.8 8.5
8 2 -5 24.3 3.9
8 2 -5 30.7 10
-8 2 5 19.1 5.1
7 -2 -5 12 2.7
7 -2 -5 9.4 6.2
7 -2 -5 10.2 2.3
-7 -2 5 10.7 3.5
-7 -2 5 14.1 2.9
-7 -2 5 13.3 2.7
-7 -2 5 11.2 6.4
7 -2 -5 15.3 4.2
7 2 -5 16.7 3
-7 2 5 11.4 2.6
-7 2 5 9.6 5.9
-7 2 5 10.6 2.4
7 2 -5 12.4 3.9
7 2 -5 19.8 3.4
7 2 -5 17.5 6.7
-7 2 5 14.3 3.9
-6 -2 5 8 2.9
-6 -2 5 8.3 2
-6 -2 5 10 4.2
6 -2 -5 9.5 3.3
6 -2 -5 2.6 3.4
6 -2 -5 3.4 1.5
6 -2 -5 5.1 1.7
-6 -2 5 4 1.7
-6 2 5 4.9 1.6
6 2 -5 3.4 1.4
-6 2 5 0.4 2.6
-6 2 5 7.1 1.8
6 2 -5 4.2 1.5
6 2 -5 5.8 4.1
6 2 -5 4.1 2.5
-6 2 5 4.1 2.3
-5 -2 5 9 1.9
-5 -2 5 9.8 2
-5 -2 5 10.6 2.8
5 -2 -5 10.5 2.1
-5 -2 5 11.5 3.8
5 -2 -5 10.4 4.5
5 -2 -5 7.4 2.5
5 -2 -5 10 2
5 2 -5 5.6 3.3
-5 2 5 8.9 1.9
5 2 -5 11.1 3.1
-5 2 5 7.8 1.9
-5 2 5 12.9 3
5 2 -5 9.1 2
-5 2 5 8.3 3.8
4 -2 -5 34.2 3
-4 -2 5 31 4.6
-4 -2 5 44.6 3.2
4 -2 -5 46.3 5.8
4 -2 -5 44.7 3.4
-4 -2 5 37.8 3
-4 -2 5 42.9 6.3
4 -2 -5 34.6 6.3
4 2 -5 40.6 5.5
-4 2 5 33.6 2.9
4 2 -5 40.3 3.1
-4 2 5 42.6 6.4
-4 2 5 39.6 5.1
4 2 -5 40.7 6.3
4 2 -5 38.4 3.1
-4 2 5 39.6 3.1
-3 -2 5 417.56 15.9
-3 -2 5 399.86 17.3
3 -2 -5 408.86 18.3
3 -2 -5 385.36 13.9
3 -2 -5 414.16 16.6
-3 2 5 408.66 15.9
-3 2 5 391.26 17.3
3 2 -5 390.56 16.1
-3 2 5 378.16 13.6
3 2 -5 398.96 17.9
2 -2 -5 6 1.2
-2 -2 5 8.5 1.3
-2 -2 5 9.3 1.3
-2 -2 5 10.3 1.9
-2 -2 5 8.5 2.1
2 -2 -5 9.4 2.2
2 -2 -5 10.8 2.9
2 -2 -5 7.9 1.4
-2 2 5 8.1 1.8
-2 2 5 13.3 1.7
2 2 -5 13.3 2.9
-2 2 5 11.3 2.6
-2 2 5 11.4 1.6
2 2 -5 8.1 1.8
2 2 -5 8.3 1.3
1 -2 -5 280.67 12.2
-1 -2 5 282.17 10
1 -2 -5 259.67 9.4
1 -2 -5 257.07 10.8
-1 -2 5 280.37 10.8
-1 2 5 281.57 10.7
1 2 -5 284.17 10.5
-1 2 5 275.67 11.7
1 2 -5 277.17 11.4
0 -2 -5 5.3 1.7
0 -2 -5 5.3 1.6
0 -2 -5 2.8 1
0 -2 -5 5.4 0.9
0 -2 5 4.9 0.7
0 -2 -5 6.8 1.5
0 -2 5 5 0.7
0 2 5 6.5 1
0 2 -5 6.6 1.1
0 2 -5 5.6 1
0 2 -5 6.6 0.8
0 2 -5 7.5 1.5
0 2 5 5.4 0.9
-1 -2 -5 183.78 8.7
-1 -2 -5 183.88 7.8
-1 -2 -5 166.98 6.3
-1 -2 -5 179.28 8.5
-1 -2 -5 184.08 7.7
-1 2 -5 173.88 6.6
-1 2 -5 172.08 7.1
-1 2 -5 171.58 6.5
-1 2 -5 179.08 7.2
2 -2 5 73.39 3.9
-2 -2 -5 81.79 3.7
-2 -2 -5 74.79 4.8
-2 -2 -5 73.99 3.6
-2 -2 -5 76.09 3.7
-2 -2 -5 71.99 5.6
2 -2 5 80.79 4.6
-2 2 -5 77.49 4.9
-2 2 -5 75.59 3.2
-2 2 -5 74.79 3.2
-2 2 -5 75.69 3.1
2 2 5 81.19 5.7
-2 2 -5 81.39 4.3
2 2 5 74.79 4.7
-3 -2 -5 7.3 1.4
3 -2 5 8 1.6
3 -2 5 9.4 2.2
3 -2 5 7 1.1
-3 -2 -5 7.6 1.4
-3 -2 -5 7.5 2
3 -2 5 6.3 1
-3 -2 -5 5.9 2.9
-3 2 -5 10 1.4
3 2 5 7.9 1.9
3 2 5 6.9 2.6
-3 2 -5 9.5 1.4
3 2 5 7.7 1.3
3 2 5 7 1.2
-3 2 -5 9.2 2.7
-3 2 -5 9.6 2
4 -2 5 25.8 2
-4 -2 -5 23.2 4
4 -2 5 20.3 2.9
4 -2 5 19.9 3.8
4 -2 5 23.8 1.9
-4 -2 -5 26.2 5.6
-4 -2 -5 19.2 2.5
4 2 5 22.6 2.1
4 2 5 21.7 2
4 2 5 20.1 3.3
-4 2 -5 22 2
4 2 5 22.2 4.2
-4 2 -5 21.2 3.4
-4 2 -5 23.3 2
-4 2 -5 22 4.2
-5 -2 -5 0 1.1
-5 -2 -5 1.6 3.9
5 -2 5 -0.7 0.8
5 -2 5 0.6 0.6
5 -2 5 0.4 0.6
5 -2 5 1.4 2.9
5 2 5 1.8 1.5
-5 2 -5 1.4 0.7
5 2 5 0.5 0.6
5 2 5 -3 2.5
-5 2 -5 0.9 3.4
-5 2 -5 -0.5 0.9
-5 2 -5 0.1 0.6
5 2 5 0.5 0.7
6 -2 5 6.8 2.2
6 -2 5 3.2 1.1
6 -2 5 3.3 1.1
-6 -2 -5 -5.1 4.5
6 -2 5 -3.6 3.8
6 2 5 6.2 1.5
-6 2 -5 5.8 2.2
6 2 5 1.5 1
-6 2 -5 4.6 1.3
6 2 5 4.1 4
-6 2 -5 1.7 5.1
6 2 5 6.1 2.2
7 -2 5 0.3 0.8
7 -2 5 -4.3 5.3
-7 -2 -5 -7.3 6.5
7 -2 5 1.6 0.9
7 2 5 0.4 0.8
-7 2 -5 -3.9 5.9
7 2 5 9.6 5.6
7 2 5 -0.2 0.6
-8 -3 5 -3.6 8.9
8 -3 -5 4.2 1.9
8 -3 -5 0.1 1
-8 -3 5 2.3 1.8
8 -3 -5 -0.8 1.5
8 -3 -5 -2 8.2
-8 3 5 -8.3 7.2
8 3 -5 1.3 1.3
-8 3 5 -0.4 1.5
8 3 -5 -6.7 7.1
7 -3 -5 7.8 2.1
7 -3 -5 1 5.6
-7 -3 5 3.8 1.7
-7 -3 5 14.9 7.3
-7 -3 5 3.9 2.6
-7 -3 5 6 1.8
7 -3 -5 7.7 3.5
7 -3 -5 6.8 2
-7 3 5 7.8 2.4
-7 3 5 8.1 3.1
-7 3 5 4.9 1.7
7 3 -5 6.7 1.9
-7 3 5 -0.4 3.8
7 3 -5 -9.8 5
7 3 -5 4.9 1.6
7 3 -5 5 3
6 -3 -5 53.29 8.8
6 -3 -5 70.29 10.5
-6 -3 5 58.79 4.7
-6 -3 5 49.99 6.9
6 -3 -5 62.69 4.8
6 -3 -5 63.49 4.9
-6 -3 5 61.29 4.7
6 3 -5 62.99 4.7
-6 3 5 51.59 8.6
-6 3 5 66.69 4.7
-6 3 5 54.89 8.8
6 3 -5 63.59 8.1
-6 3 5 69.19 4.9
6 3 -5 61.99 4.6
5 -3 -5 22.2 3.1
5 -3 -5 21.5 5.8
5 -3 -5 20.6 4.1
-5 -3 5 17.7 4.7
-5 -3 5 22.5 4.3
5 -3 -5 22.4 3.1
-5 -3 5 22.6 3.1
-5 -3 5 25.2 3.3
5 3 -5 22 3
-5 3 5 27.3 3.2
5 3 -5 26.8 4.8
-5 3 5 21.8 2.9
-5 3 5 20.9 3.9
5 3 -5 22.3 3.1
5 3 -5 32.2 6.5
-5 3 5 18.7 4.6
4 -3 -5 12.4 2.2
4 -3 -5 11.1 2.8
-4 -3 5 18.3 4.3
-4 -3 5 15.1 2.2
4 -3 -5 14.5 4.3
4 -3 -5 8.6 2.1
-4 -3 5 10.7 2.8
-4 -3 5 14.3 2.2
-4 3 5 9.6 1.9
-4 3 5 7.3 1.6
4 3 -5 12.8 3
4 3 -5 11.4 2
-4 3 5 7.7 2.8
4 3 -5 13.9 2.2
-4 3 5 9.7 2.6
4 3 -5 10 3.2
-3 -3 5 478.05 17.8
-3 -3 5 475.65 19.4
3 -3 -5 439.66 15.9
3 -3 -5 480.05 18.7
3 -3 -5 461.15 20.3
3 3 -5 483.55 18.3
-3 3 5 439.36 17.5
3 3 -5 478.65 20
-3 3 5 449.86 19.3
2 -3 -5 274.57 10.4
2 -3 -5 301.87 13.9
-2 -3 5 292.67 10
2 -3 -5 279.97 10.4
2 -3 -5 322.37 12.7
-2 -3 5 294.47 12.7
-2 -3 5 297.37 11.5
2 3 -5 297.97 11.9
-2 3 5 272.67 13
2 3 -5 289.27 13.1
-2 3 5 314.87 12.1
-2 3 5 297.97 10.3
-1 -3 5 88.59 4.9
-1 -3 5 92.59 3.7
1 -3 -5 91.49 5.3
-1 -3 5 88.19 3.6
1 -3 -5 93.59 4.3
1 -3 -5 106.39 6.6
1 -3 -5 85.19 4.1
-1 -3 5 89.39 4.3
1 3 -5 101.59 5.7
1 3 -5 88.09 3.7
-1 3 5 94.99 4.1
1 3 -5 84.99 3.6
-1 3 5 86.59 5.9
-1 3 5 92.29 5.2
1 3 -5 90.09 4.7
0 -3 5 47.5 2
0 -3 5 48.3 2
0 -3 -5 43.8 2.6
0 -3 -5 44.9 3.4
0 -3 -5 31.9 4.7
0 -3 -5 49.4 2.7
0 -3 -5 52.39 4.3
0 -3 -5 37.8 3.4
0 3 -5 47.8 2.6
0 3 5 46.6 2.6
0 3 -5 50.99 2
0 3 -5 47.2 2
0 3 -5 53.79 2.5
0 3 -5 48.1 2.8
0 3 -5 45 3
0 3 5 48.5 2.6
-1 -3 -5 24.6 3.4
-1 -3 -5 25 1.8
-1 -3 -5 25.5 1.7
-1 -3 -5 25.6 3
-1 -3 -5 27.7 2.6
-1 -3 -5 23.4 1.8
-1 -3 -5 27.8 1.9
-1 -3 -5 24.7 3.4
-1 3 -5 26.4 1.6
-1 3 -5 27.6 2.1
-1 3 -5 28 1.2
-1 3 -5 27.7 1.7
-1 3 -5 26.4 1.2
-1 3 -5 26.2 1.2
-1 3 -5 28.1 1.2
-1 3 -5 28 2.1
2 -3 5 3.7 0.9
-2 -3 -5 1.3 1
-2 -3 -5 1.9 0.7
-2 -3 -5 2.2 1.8
2 -3 5 1.3 1.1
-2 -3 -5 2.2 0.8
-2 -3 -5 3.1 0.8
-2 3 -5 3.1 1.4
-2 3 -5 2.5 0.5
2 3 5 2.8 1.5
2 3 5 1.7 1.1
-2 3 -5 2.9 0.6
-2 3 -5 3.2 0.5
-2 3 -5 2.7 0.8
-2 3 -5 1.8 0.5
-3 -3 -5 25.6 2.2
3 -3 5 18.6 1.4
-3 -3 -5 18.1 3.2
-3 -3 -5 22.3 1.9
3 -3 5 23.7 2.2
-3 -3 -5 23.6 2.1
3 -3 5 20.2 1.5
3 -3 5 23.9 3.1
-3 -3 -5 21.3 4.2
3 3 5 21.5 1.9
3 3 5 23.1 1.9
-3 3 -5 28.4 4
-3 3 -5 19.4 1.6
-3 3 -5 23.4 1.7
3 3 5 18.4 3.5
3 3 5 24.8 3.5
-3 3 -5 21.6 2.8
-4 -3 -5 87.99 4.9
-4 -3 -5 84.49 8.5
4 -3 5 78.39 5
4 -3 5 81.69 3.9
-4 -3 -5 88.59 6.8
4 -3 5 79.29 6.1
4 -3 5 82.19 3.9
4 3 5 82.59 7.1
-4 3 -5 81.59 5.6
4 3 5 79.49 4.2
4 3 5 79.49 5.7
-4 3 -5 83.89 4.1
4 3 5 81.69 4.3
-4 3 -5 81.99 6.9
-5 -3 -5 19 4
5 -3 5 35.3 5.2
-5 -3 -5 28.9 6.9
-5 -3 -5 25.8 3.2
5 -3 5 29 2.3
5 -3 5 26.8 2.3
5 -3 5 31.1 4
5 3 5 29.3 2.6
-5 3 -5 32 5.7
-5 3 -5 29.8 2.5
-5 3 -5 28.5 2.4
5 3 5 30.9 2.6
5 3 5 25.7 5.1
5 3 5 28.5 4.4
-5 3 -5 31.4 4.4
6 -3 5 10.1 2.6
6 -3 5 6.5 1.5
6 -3 5 9.4 1.7
6 -3 5 6 4.4
-6 -3 -5 8.8 5.4
-6 3 -5 7.4 5.2
6 3 5 15.4 5.2
6 3 5 11.1 2
6 3 5 12.8 3.1
-6 3 -5 8.9 1.8
-6 3 -5 6.1 2.6
6 3 5 8.3 1.8
7 -3 5 -2.5 5.3
7 -3 5 -0.4 0.5
7 -3 5 -0.4 0.5
-7 -3 -5 -4.8 7.3
7 3 5 5.6 5.6
-7 3 -5 -11.6 6.6
7 3 5 0.5 0.8
8 -4 -5 -0.2 1.6
8 -4 -5 0 1
8 -4 -5 0.9 1.3
-8 -4 5 -1.2 1.5
8 -4 -5 12.7 8.4
-8 -4 5 -1.6 7.9
8 4 -5 0 1
-8 4 5 7.7 7.7
8 4 -5 -5.9 5.3
-8 4 5 -0.5 1.5
8 4 -5 1.1 2.1
8 4 -5 0.4 1.1
7 -4 -5 7.4 2.1
-7 -4 5 3.6 2.5
-7 -4 5 5.3 1.8
7 -4 -5 3.9 6.1
7 -4 -5 1.5 1.2
-7 -4 5 5.9 5.8
7 -4 -5 2.3 2.4
-7 -4 5 1 1.2
-7 4 5 0.8 1
7 4 -5 3.5 2.6
7 4 -5 3.8 5.5
-7 4 5 0.4 2
7 4 -5 2.7 1.1
-7 4 5 1.2 5.1
7 4 -5 2.1 1.4
-6 -4 5 21.7 3.3
6 -4 -5 20.4 5.4
-6 -4 5 24.8 6.7
6 -4 -5 15.5 5.9
-6 -4 5 26.3 3.5
6 -4 -5 20.6 3.2
-6 -4 5 18.4 4
6 4 -5 16.2 4
6 4 -5 16.4 2.7
6 4 -5 22.8 6.4
-6 4 5 16.9 5.7
-6 4 5 16.5 2.8
6 4 -5 15.5 2.7
-6 4 5 15.7 2.7
-6 4 5 23.3 5.5
5 -4 -5 34.6 3.9
5 -4 -5 37.6 6.9
-5 -4 5 31.4 3.6
5 -4 -5 30.8 3.8
-5 -4 5 33.2 5.4
-5 -4 5 35 3.9
5 -4 -5 27.5 4.9
-5 -4 5 32.2 6.4
5 4 -5 34.8 3.1
5 4 -5 29 4.9
5 4 -5 32.3 3.6
-5 4 5 30.1 5
-5 4 5 30.9 3.5
5 4 -5 49.4 7.5
-5 4 5 30.6 6.1
4 -4 -5 39.6 3.3
-4 -4 5 44.9 6.4
-4 -4 5 43.1 3.3
-4 -4 5 37.6 3.1
-4 -4 5 39.8 5.1
4 -4 -5 50.09 7.4
4 -4 -5 45.5 3.5
4 -4 -5 42.8 5.9
4 4 -5 44.7 5.7
-4 4 5 35.7 4.9
-4 4 5 42 6.1
4 4 -5 50.09 6.9
-4 4 5 41.4 3.3
4 4 -5 34.9 2.9
-4 4 5 39.3 3.1
4 4 -5 37.8 3.1
3 -4 -5 165.28 7.3
3 -4 -5 166.48 10.6
3 -4 -5 165.28 9.3
-3 -4 5 175.48 10.2
3 -4 -5 163.78 7.2
-3 -4 5 171.18 6.9
-3 -4 5 169.18 6.9
-3 -4 5 157.68 8.5
3 4 -5 138.49 8.2
3 4 -5 163.98 6.9
3 4 -5 165.08 10.1
-3 4 5 162.88 9.9
-3 4 5 170.28 7.1
-3 4 5 167.68 7.1
3 4 -5 168.68 6.8
-3 4 5 156.88 8.5
-2 -4 5 425.76 16.5
-2 -4 5 421.96 15.3
2 -4 -5 449.26 16.6
2 -4 -5 412.26 17.8
-2 4 5 418.06 17.3
2 4 -5 419.36 15.6
2 4 -5 430.56 17
-2 4 5 412.06 15.8
1 -4 -5 115.39 7.2
-1 -4 5 118.69 5.7
-1 -4 5 112.49 5
-1 -4 5 118.19 4.3
-1 -4 5 112.99 4.3
1 -4 -5 112.69 5
1 -4 -5 124.99 6.5
1 -4 -5 115.89 5
1 4 -5 117.99 5.4
1 4 -5 108.39 4.3
-1 4 5 111.29 4.9
-1 4 5 109.09 6
1 4 -5 113.79 4.3
1 4 -5 129.99 6.4
-1 4 5 114.79 7
-1 4 5 105.79 4.8
0 -4 -5 90.79 5.2
0 -4 -5 85.79 4.1
0 -4 5 92.99 3.2
0 -4 -5 83.09 5.9
0 -4 -5 91.49 4.2
0 4 -5 91.49 3.5
0 4 -5 92.19 3
0 4 -5 89.29 3.1
0 4 -5 94.39 4.2
0 4 -5 89.59 3.8
0 4 -5 92.59 3.7
0 4 5 95.79 4.1
-1 -4 -5 392.36 15.6
-1 -4 -5 359.66 12.5
-1 4 -5 388.96 11.7
-1 4 -5 388.56 11.9
2 -4 5 2.6 1.1
-2 -4 -5 6.4 2.8
2 -4 5 4.2 0.8
-2 -4 -5 4.8 1
-2 -4 -5 4.1 1
-2 -4 -5 2.8 1.7
-2 -4 -5 4 1
-2 -4 -5 4.3 1
2 4 5 4.4 1.5
-2 4 -5 5.7 1.1
2 4 5 5.8 2.2
-2 4 -5 5.3 0.6
-2 4 -5 5 0.6
-2 4 -5 4.6 0.6
-2 4 -5 4.8 0.6
-2 4 -5 5.6 1.4
3 -4 5 73.89 4.6
-3 -4 -5 65.29 8.8
3 -4 5 76.79 3.1
3 -4 5 71.29 3.9
-3 -4 -5 61.09 4.1
-3 -4 -5 77.09 4.2
-3 -4 -5 74.49 3.9
3 -4 5 71.99 3.1
-3 -4 -5 59.89 5.4
-3 -4 -5 76.49 4.1
3 4 5 75.69 3.8
-3 4 -5 56.69 4
-3 4 -5 74.39 5.4
-3 4 -5 71.59 3.2
3 4 5 80.99 6.5
-3 4 -5 69.49 2.9
3 4 5 65.99 3.7
3 4 5 64.79 5
-3 4 -5 72.99 3.2
4 -4 5 20.6 2.8
4 -4 5 16.4 1.5
-4 -4 -5 20.7 2.7
-4 -4 -5 17.3 2.4
4 -4 5 17.4 1.6
4 -4 5 18.5 3.3
4 4 5 15.2 2.1
4 4 5 15.1 3
4 4 5 16.5 3.9
-4 4 -5 20.6 3.1
4 4 5 19.5 2.3
-4 4 -5 18.8 1.7
-4 4 -5 17.9 2
-4 4 -5 19.3 4
-5 -4 -5 1.1 0.9
-5 -4 -5 2.7 1.3
5 -4 5 2.6 2.6
5 -4 5 1.6 1.2
5 -4 5 1 0.7
5 -4 5 0.3 0.5
-5 4 -5 2.6 3.2
5 4 5 -2.4 2.6
5 4 5 0.6 1.4
5 4 5 2.8 1
5 4 5 -0.1 0.6
-5 4 -5 0.3 1.1
-5 4 -5 1.1 0.7
-5 4 -5 2.2 0.9
6 -4 5 0.6 4
6 -4 5 1 1.3
6 -4 5 -0.5 0.4
6 -4 5 0.3 0.7
-6 4 -5 -0.4 0.9
-6 4 -5 -0.3 4.4
6 4 5 0.7 0.9
6 4 5 0.9 0.9
6 4 5 -1 1.2
-6 4 -5 0 0.6
6 4 5 -3.9 4.1
8 -5 -5 9.6 2.6
-8 -5 5 5.8 2.1
8 -5 -5 6.3 3.6
-8 -5 5 9 7.3
8 -5 -5 8.7 2.5
-8 -5 5 8.5 3.9
8 5 -5 0.6 7.6
8 5 -5 10.9 3.7
-8 5 5 4 2.9
8 5 -5 8 2.3
8 5 -5 6.3 2
7 -5 -5 0.7 1.1
-7 -5 5 1.7 1.3
-7 -5 5 1.4 1.4
7 -5 -5 0.3 1.9
7 -5 -5 7.4 6.3
7 5 -5 0.9 1.1
-7 5 5 5.8 4.4
7 5 -5 -0.1 3.7
-7 5 5 0.4 1.7
7 5 -5 1 1.1
7 5 -5 1.1 1.9
-6 -5 5 37 4.4
6 -5 -5 34.5 4.3
6 -5 -5 23.2 4.9
-6 -5 5 41.7 6.6
6 -5 -5 31.3 4.1
-6 -5 5 38.5 7.8
6 -5 -5 49 9.1
-6 -5 5 36.4 4.1
-6 5 5 33.5 3.9
6 5 -5 30 3.8
-6 5 5 45.7 7.8
-6 5 5 28.1 5.2
6 5 -5 44.4 8.3
-6 5 5 48.7 5.7
6 5 -5 32.6 3.9
6 5 -5 31.1 5.7
-5 -5 5 110.89 6.2
-5 -5 5 112.89 8.5
5 -5 -5 120.09 6.7
-5 -5 5 109.29 10.3
5 -5 -5 112.19 6.4
5 -5 -5 113.99 8.8
-5 -5 5 105.99 6.2
5 -5 -5 102.59 10.5
-5 5 5 110.49 8.1
5 5 -5 118.89 8.6
5 5 -5 122.89 10.6
-5 5 5 114.39 6.3
5 5 -5 119.19 6.3
-5 5 5 111.59 6.3
-5 5 5 120.39 10.2
5 5 -5 115.69 6.2
4 -5 -5 198.88 8.6
-4 -5 5 189.68 8.3
-4 -5 5 184.48 12
4 -5 -5 194.38 8.7
4 -5 -5 221.78 13.4
-4 -5 5 168.18 8
4 -5 -5 195.28 11.2
-4 -5 5 183.38 10.3
-4 5 5 197.98 12.2
4 5 -5 185.28 12
-4 5 5 193.98 8.3
-4 5 5 197.48 10.5
-4 5 5 189.88 8.3
4 5 -5 184.48 10.4
4 5 -5 188.98 8.1
4 5 -5 200.98 8.2
3 -5 -5 1.3 0.9
3 -5 -5 0.9 1.8
-3 -5 5 5.7 2.2
3 -5 -5 0 0.6
-3 -5 5 0.1 0.5
-3 -5 5 2.4 1.6
-3 -5 5 1.1 0.7
3 -5 -5 1.8 1.4
-3 5 5 0.6 1
3 5 -5 0.5 0.5
3 5 -5 1.9 1.9
-3 5 5 1.4 0.8
-3 5 5 -0.1 1.4
3 5 -5 1.7 0.8
3 5 -5 1.3 1.2
-3 5 5 1.1 0.7
2 -5 -5 119.29 6.9
-2 -5 5 99.39 4.5
-2 -5 5 107.59 5.8
2 -5 -5 97.89 7.5
2 -5 -5 111.39 5.2
-2 -5 5 112.49 6.8
2 -5 -5 102.59 5.1
-2 -5 5 107.59 4.6
-2 5 5 111.49 6.4
-2 5 5 106.09 4.9
-2 5 5 97.49 4.8
2 5 -5 110.09 6.9
2 5 -5 109.69 4.5
-2 5 5 103.39 7.3
2 5 -5 115.59 6.1
2 5 -5 101.09 4.5
1 -5 -5 22.3 2
1 -5 -5 21.3 3.7
-1 -5 5 27.6 1.6
-1 -5 5 23.7 2.4
1 -5 -5 23.2 3.2
1 -5 -5 23.5 2
-1 -5 5 22.4 1.9
-1 -5 5 27.2 1.6
1 5 -5 25.7 2.7
1 5 -5 26.4 1.5
-1 5 5 23.3 1.9
1 5 -5 22.5 2
-1 5 5 23 3.7
-1 5 5 22.9 1.9
-1 5 5 28.7 3.4
0 -5 -5 11.9 1.6
0 -5 -5 19.9 2.9
0 -5 5 15.4 0.8
0 -5 -5 13.1 2.8
0 -5 -5 15.2 1.9
0 -5 5 15 0.8
0 -5 -5 18.2 3.2
0 -5 -5 16 2.6
0 5 -5 11.6 1.1
0 5 -5 16.4 0.9
0 5 5 16 1.9
0 5 -5 14.9 1
0 5 5 16.4 1.9
0 5 -5 14.9 0.9
-1 -5 -5 28.7 2.1
-1 -5 -5 27.2 2
-1 -5 -5 31.1 3.6
-1 -5 -5 30.9 2
-1 -5 -5 32.7 4.4
-1 -5 -5 27.7 2.1
-2 -5 -5 129.39 5.6
-2 -5 -5 134.99 5.7
-2 -5 -5 116.99 7.1
-2 -5 -5 132.49 5.6
-2 -5 -5 131.89 5.6
-2 -5 -5 134.49 8.8
-2 5 -5 130.59 5.1
2 5 5 126.79 8.1
2 5 5 120.29 6.9
-2 5 -5 129.49 4.7
3 -5 5 102.09 3.8
-3 -5 -5 98.39 4.8
3 -5 5 96.29 3.8
-3 -5 -5 98.99 4.8
-3 -5 -5 94.59 5
3 -5 5 94.29 4.5
3 -5 5 95.59 5.2
-3 -5 -5 101.59 5.1
-3 5 -5 95.09 3.8
3 5 5 100.09 4.8
3 5 5 106.99 6.6
-3 5 -5 92.59 5.7
3 5 5 102.49 4.7
-3 5 -5 96.99 3.7
3 5 5 91.49 7.3
-3 5 -5 100.19 3.6
-3 5 -5 98.59 5
4 -5 5 35.4 3.1
-4 -5 -5 56.19 7.9
4 -5 5 46.7 2.5
-4 -5 -5 44.6 3.4
4 -5 5 36 4.4
-4 -5 -5 40 3.3
-4 -5 -5 48.3 6.3
4 -5 5 43 2.5
-4 5 -5 45.9 3.7
4 5 5 45 3
-4 5 -5 43 2.6
4 5 5 39 2.9
-4 5 -5 45.4 2.6
4 5 5 33.8 4.7
-4 5 -5 43.8 4.8
4 5 5 49.99 6.8
-5 -5 -5 15.3 2.5
5 -5 5 12.6 2.3
5 -5 5 12.6 3.6
-5 -5 -5 23.1 6
-5 -5 -5 14.8 2.6
5 -5 5 11.1 1.7
5 -5 5 13.3 1.8
-5 -5 -5 14.9 3.8
5 5 5 15.2 2.3
-5 5 -5 13.3 1.8
5 5 5 20.7 4.9
-5 5 -5 10.7 2.5
-5 5 -5 15.4 2
5 5 5 11.5 2
5 5 5 10.9 2.9
-5 5 -5 8.9 3.6
6 -5 5 86.99 6.3
6 -5 5 86.39 4.7
6 -5 5 74.19 8.3
6 -5 5 88.99 4.7
6 5 5 85.59 5.1
6 5 5 88.79 7.3
-6 5 -5 83.79 6.8
6 5 5 94.19 5.5
-6 5 -5 80.99 4.8
6 5 5 89.39 9.6
8 -6 -5 1.9 2.5
8 -6 -5 1.7 1.6
-8 -6 5 0.6 1.3
-8 -6 5 3.7 2.8
8 -6 -5 -0.5 1.2
-8 -6 5 1.6 9
8 -6 -5 -4.1 8.3
8 6 -5 -13.5 7.2
-8 6 5 -1 0.5
8 6 -5 0.3 2
8 6 -5 1.2 1.3
-8 6 5 3.7 8.1
8 6 -5 0.7 1.2
7 -6 -5 8.6 5.7
7 -6 -5 12.5 2.8
-7 -6 5 7.2 2
-7 -6 5 10 2.5
7 -6 -5 9.5 2.5
7 -6 -5 15.5 4.7
7 6 -5 10.8 2.4
-7 6 5 6.6 5.7
7 6 -5 10.1 2.2
7 6 -5 7.5 6.2
-7 6 5 10.9 2.6
-7 6 5 13.4 3.7
7 6 -5 13.2 4
-6 -6 5 134.99 7.6
6 -6 -5 120.69 11.9
-6 -6 5 129.79 12.4
6 -6 -5 132.89 10.4
-6 -6 5 126.59 7.3
6 -6 -5 121.19 7.4
-6 -6 5 160.68 10.9
6 -6 -5 154.58 8
6 6 -5 123.09 7.1
-6 6 5 143.39 10
-6 6 5 141.19 12.2
-6 6 5 131.19 7.3
6 6 -5 121.59 11.8
-6 6 5 127.39 7.2
6 6 -5 125.19 7
6 6 -5 154.88 10.6
-5 -6 5 453.65 22.9
-5 -6 5 487.25 17.2
5 -6 -5 438.46 20.7
5 -6 -5 446.36 17.2
5 -6 -5 495.65 24.3
-5 -6 5 461.45 20.5
-5 -6 5 479.95 17.3
5 -6 -5 464.25 17.4
5 6 -5 469.75 22.8
-5 6 5 461.35 17
-5 6 5 459.05 19.9
5 6 -5 459.45 16.8
5 6 -5 482.95 20.6
-5 6 5 486.35 22.7
5 6 -5 459.35 16.6
-5 6 5 455.15 16.9
-4 -6 5 214.18 9.1
4 -6 -5 229.68 12.3
4 -6 -5 224.48 9.7
-4 -6 5 208.58 9.1
-4 -6 5 200.58 12.9
4 -6 -5 220.18 14.1
-4 -6 5 207.58 11.4
4 -6 -5 217.08 9.5
-4 6 5 233.08 9.4
4 6 -5 221.38 8.9
-4 6 5 237.08 9.4
-4 6 5 205.28 11.1
4 6 -5 222.28 9.1
4 6 -5 246.68 12
4 6 -5 236.58 13.5
-4 6 5 198.18 12.7
-3 -6 5 0.4 1
-3 -6 5 -0.2 1.8
3 -6 -5 0.7 0.7
3 -6 -5 0.5 1.2
-3 -6 5 0.8 0.6
3 -6 -5 1 0.8
-3 -6 5 0.3 0.6
3 -6 -5 -1.7 2.2
-3 6 5 -1.8 1.6
3 6 -5 0.9 0.5
-3 6 5 0.9 1.1
-3 6 5 0.6 0.7
3 6 -5 0.1 2
3 6 -5 -0.2 0.4
-3 6 5 0.6 0.8
3 6 -5 0.7 1
2 -6 -5 0 0.5
2 -6 -5 -0.9 0.5
-2 -6 5 0.7 0.5
-2 -6 5 0.1 0.4
-2 -6 5 0 0.7
2 -6 -5 -2 1.1
-2 -6 5 -0.7 1.3
2 -6 -5 -0.1 0.5
-2 6 5 0 1.7
2 6 -5 -1.1 1.2
2 6 -5 0.3 0.4
2 6 -5 -0.1 0.6
-2 6 5 -0.5 0.7
-2 6 5 0.8 0.6
2 6 -5 0.2 0.4
-2 6 5 0.9 0.6
1 -6 -5 21.3 2
-1 -6 5 25.4 2.4
-1 -6 5 21.7 1.8
-1 -6 5 24.9 1.5
-1 -6 5 23.1 1.5
1 -6 -5 25.3 3.5
1 -6 -5 27.1 4.1
1 -6 -5 25.1 2.1
1 6 -5 25 2
1 6 -5 23.2 1.3
1 6 -5 21.8 2.3
-1 6 5 23 1.9
-1 6 5 20.4 1.9
0 -6 -5 0.7 0.5
0 -6 -5 0.3 0.7
0 -6 5 0.5 0.2
0 -6 -5 -0.1 1.4
0 -6 -5 1 1
0 -6 5 0.8 0.2
0 -6 -5 0.7 1.4
0 6 5 0.7 0.5
0 6 5 1.2 0.7
-1 -6 -5 19.4 3.1
-1 -6 -5 14.3 3.1
-1 -6 -5 16.5 2.4
-1 -6 -5 15.2 1.7
-1 -6 -5 17.1 2
-2 -6 -5 29.6 2.3
-2 -6 -5 24.7 4.5
-2 -6 -5 30.7 2.4
-2 -6 -5 35.5 4.4
-2 -6 -5 29.9 2.3
-2 -6 -5 29 2.3
2 6 5 28.4 3.9
2 6 5 31.9 4.7
-3 -6 -5 14.8 4.1
-3 -6 -5 18.4 2.4
-3 -6 -5 18.2 2.3
3 -6 5 20.9 1.3
-3 -6 -5 21.1 3.7
3 -6 5 17.5 1.6
-3 -6 -5 19.1 2.4
-3 -6 -5 24.6 2.6
3 -6 5 18.9 1.3
3 -6 5 19.6 2.4
-3 6 -5 18.4 2.1
3 6 5 23.8 3.8
3 6 5 21.7 2.4
3 6 5 20.4 2.4
-3 6 -5 21.9 1.2
-3 6 -5 20.6 1.1
-3 6 -5 21.5 1.1
-3 6 -5 19.7 2.5
3 6 5 19.9 4.2
-4 -6 -5 26.9 6.3
4 -6 5 20.9 3.3
4 -6 5 20.2 1.6
4 -6 5 23.4 2.8
-4 -6 -5 23.8 2.8
-4 -6 -5 27.5 3.9
4 -6 5 21 1.6
-4 -6 -5 21.7 2.8
-4 -6 -5 23 4.3
-4 6 -5 20.3 1.6
4 6 5 20.8 2.6
-4 6 -5 22.7 2.9
4 6 5 23.3 3.9
4 6 5 25.5 5.1
4 6 5 20.6 2.5
-4 6 -5 19.9 1.5
-4 6 -5 20.7 3.6
-5 -6 -5 41.8 6.4
-5 -6 -5 54.79 4.3
5 -6 5 63.39 6.1
-5 -6 -5 52.29 4.2
5 -6 5 59.29 3.3
-5 -6 -5 76.09 10.6
5 -6 5 61.79 4.5
5 -6 5 59.09 3.3
-5 6 -5 57.69 3.2
-5 6 -5 58.89 4.8
5 6 5 55.09 7.8
5 6 5 62.19 4
5 6 5 61.99 5.6
-5 6 -5 60.49 3.4
5 6 5 54.49 3.9
-5 6 -5 51.89 6.6
6 -6 5 59.29 3.7
6 -6 5 46.9 4.5
6 -6 5 57.19 3.6
6 -6 5 51.89 7.1
6 6 5 59.99 4.3
-6 6 -5 59.69 3.7
6 6 5 63.09 7.6
6 6 5 35.4 7.6
-6 6 -5 53.89 7.9
6 6 5 60.19 4.2
-6 6 -5 57.79 5.2
-8 -7 5 -3.7 8.2
-8 -7 5 -0.9 0.9
8 -7 -5 -0.4 1.1
-8 7 5 -0.2 0.5
-8 7 5 -3.6 7.9
-7 -7 5 1.8 1.4
7 -7 -5 0.3 1
7 -7 -5 3.9 6.8
-7 -7 5 4.4 6.9
-7 -7 5 2.5 1.6
7 -7 -5 1.5 1.3
-7 -7 5 5.4 2.8
7 7 -5 0.5 5.5
-7 7 5 2.2 2.2
7 7 -5 1.4 1.1
7 7 -5 0.2 1.3
-7 7 5 10.9 5.4
7 7 -5 2.2 1.4
-7 7 5 2.8 1.5
6 -7 -5 2.2 2.1
6 -7 -5 1.9 1.3
6 -7 -5 -2.6 4.3
-6 -7 5 1.9 1.3
-6 -7 5 1 1.1
-6 -7 5 0.6 1.7
6 -7 -5 2.4 1.6
-6 -7 5 -4.2 4.2
6 7 -5 0.4 2.9
-6 7 5 -0.4 0.8
-6 7 5 -0.4 0.7
6 7 -5 1.5 1
6 7 -5 1.7 1.1
6 7 -5 0.3 1.5
-6 7 5 0.9 4.1
-6 7 5 2.3 2.2
5 -7 -5 1.6 1.2
-5 -7 5 1.4 1.1
-5 -7 5 2.7 3.8
5 -7 -5 -0.4 1.8
-5 -7 5 2.9 2.1
-5 -7 5 0.9 1
5 -7 -5 1.1 1.1
5 -7 -5 1.2 3.6
-5 7 5 -0.4 1.5
-5 7 5 0.4 1.1
5 7 -5 -2.6 2.3
5 7 -5 2.5 1.9
-5 7 5 1.5 1.1
5 7 -5 0.6 1
-5 7 5 0.2 3.2
5 7 -5 2.2 1.2
-4 -7 5 127.69 10
-4 -7 5 131.79 6.3
-4 -7 5 118.69 6.1
4 -7 -5 102.29 8.1
4 -7 -5 113.89 6.4
4 -7 -5 123.89 6.6
4 -7 -5 123.49 10.4
-4 -7 5 140.49 8.6
4 7 -5 116.89 9.3
4 7 -5 129.39 5.9
-4 7 5 123.59 9.7
-4 7 5 123.39 6.2
4 7 -5 116.29 5.9
-4 7 5 136.49 8.4
-4 7 5 119.79 6.2
4 7 -5 125.19 8.1
3 -7 -5 256.37 14.9
3 -7 -5 296.97 11.2
-3 -7 5 290.67 10.6
-3 -7 5 284.77 12.7
3 -7 -5 289.47 11.2
3 -7 -5 299.67 13.7
-3 -7 5 277.87 10.5
-3 -7 5 270.07 14
3 7 -5 270.37 12.3
-3 7 5 282.57 14.5
3 7 -5 286.57 10.3
-3 7 5 292.87 10.9
-3 7 5 291.87 10.8
3 7 -5 278.47 13.8
-3 7 5 295.07 13
2 -7 -5 178.08 10.8
-2 -7 5 183.68 9.4
2 -7 -5 186.48 7.7
2 -7 -5 171.88 7.6
-2 -7 5 173.78 8.2
2 -7 -5 192.18 9.7
-2 -7 5 185.98 6.9
-2 -7 5 184.38 7
2 7 -5 174.28 6.6
-2 7 5 192.38 7.6
2 7 -5 189.18 8.3
-2 7 5 190.38 10.7
-2 7 5 162.08 8.8
-2 7 5 190.68 7.6
2 7 -5 188.78 9.4
-1 -7 5 105.39 4.8
-1 -7 5 109.29 5.5
-1 -7 5 109.79 4.1
1 -7 -5 105.09 5.1
1 -7 -5 98.59 5
1 -7 -5 112.09 7.6
1 -7 -5 89.39 6.1
1 -7 -5 109.89 7.5
1 -7 -5 110.59 7.7
-1 -7 5 110.79 4.1
1 7 -5 103.19 3.8
1 7 -5 103.89 4.7
-1 7 5 107.39 5
1 7 -5 120.99 5.6
1 7 -5 110.69 3.8
-1 7 5 111.39 5
0 -7 -5 135.39 7.1
0 -7 -5 112.19 6.7
0 -7 -5 124.09 7.9
0 -7 -5 123.29 5.3
0 -7 -5 109.29 5.3
0 -7 -5 128.89 8.2
0 -7 -5 122.59 5.5
0 7 5 119.79 5.3
0 7 5 121.09 5.4
-1 -7 -5 122.59 5.4
-1 -7 -5 132.99 8.4
-1 -7 -5 124.89 7.1
-1 -7 -5 130.49 5.7
-1 -7 -5 125.49 8.2
-1 -7 -5 124.89 7.2
-1 -7 -5 128.49 5.4
-1 -7 -5 115.29 5.5
-2 -7 -5 2.8 0.9
-2 -7 -5 2.9 1
-2 -7 -5 1 1.9
-2 -7 -5 2.4 0.9
-2 -7 -5 2 0.9
-2 -7 -5 1 1.2
2 7 5 3.8 1.6
2 7 5 4.4 2.3
3 -7 5 454.35 14.8
-3 -7 -5 459.35 16
-3 -7 -5 455.25 15.8
-3 -7 -5 449.16 18.9
-3 -7 -5 453.65 15.5
-3 -7 -5 461.55 21.1
-3 7 -5 443.86 14.9
3 7 5 460.15 18.3
3 7 5 442.16 19.9
-4 -7 -5 24.5 2.8
-4 -7 -5 19.5 2.8
4 -7 5 19.2 3
4 -7 5 19.3 2.4
4 -7 5 18.9 1.5
4 -7 5 18.2 1.5
-4 -7 -5 22.1 4.1
-4 -7 -5 24.2 5.9
4 7 5 15.8 2.3
4 7 5 13.2 3.8
-4 7 -5 17.4 1.4
-4 7 -5 18.2 1.3
4 7 5 16 3.3
-4 7 -5 16.5 2.3
4 7 5 19.2 2.6
-4 7 -5 18.4 3.2
-5 -7 -5 45.7 8.6
5 -7 5 35.6 4.9
-5 -7 -5 34.5 4.1
-5 -7 -5 44.1 3.8
5 -7 5 41.8 2.6
5 -7 5 39.4 3.5
-5 -7 -5 29.8 5.5
5 -7 5 38.1 2.5
-5 7 -5 41.8 5.6
-5 7 -5 38.4 2.5
5 7 5 39.4 3.1
-5 7 -5 33.5 2.3
-5 7 -5 37.9 3.6
5 7 5 37.4 3.2
5 7 5 38.3 5.7
5 7 5 31 6
6 -7 5 9.6 1.6
-6 -7 -5 4.5 6.3
6 -7 5 6.4 2.2
6 -7 5 5.9 4.1
6 -7 5 7.6 1.5
-6 7 -5 9.5 4.5
6 7 5 17.7 4.2
-6 7 -5 7.9 1.5
-6 7 -5 10.6 3.1
6 7 5 7.4 1.8
6 7 5 8.7 1.9
6 7 5 9.1 5.6
7 -8 -5 14.6 7.7
7 -8 -5 13 2.8
-7 -8 5 14.5 3
7 -8 -5 21.3 3.8
-7 -8 5 8.5 3.5
-7 -8 5 17.3 3.2
-7 -8 5 0.4 6.7
-7 8 5 12.2 2.5
7 8 -5 14.8 2.8
7 8 -5 14.8 2.8
7 8 -5 27.2 7.7
7 8 -5 16.4 4.3
-7 8 5 5.5 6.3
-6 -8 5 -0.3 0.8
-6 -8 5 -0.3 0.7
6 -8 -5 0.9 4.7
6 -8 -5 -0.2 0.7
6 -8 -5 -0.6 0.6
6 -8 -5 -0.6 1.5
6 8 -5 2.5 2.1
-6 8 5 0.8 0.9
-6 8 5 -0.9 1.2
6 8 -5 1.5 1.1
-6 8 5 -0.6 0.5
6 8 -5 0.6 1
6 8 -5 1.1 4.2
-6 8 5 1.2 4
5 -8 -5 342.67 14.3
5 -8 -5 369.76 20.9
5 -8 -5 343.47 14.1
-5 -8 5 352.86 13.9
-5 -8 5 358.06 14
-5 -8 5 358.36 17.3
-5 -8 5 333.27 19.4
5 -8 -5 342.87 17.7
-5 8 5 360.26 13.9
-5 8 5 371.46 17
5 8 -5 379.16 19.6
5 8 -5 354.56 13.6
5 8 -5 356.86 13.5
-5 8 5 357.46 13.9
5 8 -5 347.77 16.7
-5 8 5 336.17 18.5
4 -8 -5 -0.3 0.8
-4 -8 5 -1 0.5
-4 -8 5 0.4 0.7
-4 -8 5 0.6 2.5
4 -8 -5 0.2 0.7
4 -8 -5 0.4 1.6
4 -8 -5 1.2 3.1
-4 -8 5 -1.1 0.9
4 8 -5 -1 2.2
-4 8 5 1.4 1
-4 8 5 0.7 2.8
4 8 -5 -0.2 1
4 8 -5 -0.4 0.5
-4 8 5 -0.6 1.2
-4 8 5 -0.3 0.6
4 8 -5 0.4 0.6
-3 -8 5 6.4 2.1
3 -8 -5 6.4 1.6
3 -8 -5 6.7 1.5
3 -8 -5 4.2 3.2
-3 -8 5 4.8 2.7
-3 -8 5 6.9 1.4
3 -8 -5 7.3 2.6
-3 -8 5 5.8 1.3
3 8 -5 5.7 1.7
-3 8 5 7.5 3.1
-3 8 5 6 2.1
-3 8 5 7.3 1.5
3 8 -5 7.9 2.6
-3 8 5 8.2 1.6
3 8 -5 7.9 1.5
2 -8 -5 56.99 3.8
-2 -8 5 62.99 3.3
-2 -8 5 65.19 3.4
-2 -8 5 59.89 4.3
2 -8 -5 66.09 5.4
2 -8 -5 67.89 6.6
2 -8 -5 64.79 4
-2 -8 5 61.19 5.3
-2 8 5 70.49 4.6
2 8 -5 64.09 3
2 8 -5 62.49 4.2
-2 8 5 64.29 5
2 8 -5 70.09 5.2
-2 8 5 68.69 3.9
2 8 -5 59.59 3
-2 8 5 64.19 6.3
1 -8 -5 5.2 1.2
-1 -8 5 7.9 1.8
1 -8 -5 6.7 2
1 -8 -5 11.5 1.9
1 -8 -5 3.9 2
-1 -8 5 8.1 1
-1 -8 5 7.9 1
-1 -8 5 8.5 2.1
1 -8 -5 8 2.2
1 -8 -5 9.7 3
-1 8 5 10.1 1.6
-1 8 5 8.6 1.5
1 8 -5 7.4 0.7
1 8 -5 9.3 0.7
1 8 -5 8.5 1.6
0 -8 -5 43.9 3
0 -8 -5 46.1 3
0 -8 -5 46.1 4.8
0 -8 -5 40.2 2.7
0 -8 -5 57.79 5.5
0 -8 -5 41.6 3.9
0 8 5 42.4 2.8
0 8 5 47.1 3
-1 -8 -5 1 1.2
-1 -8 -5 0.2 0.6
-1 -8 -5 -0.2 0.4
-1 -8 -5 0.8 1
-1 -8 -5 -0.4 1.6
-1 -8 -5 1 1.9
-1 -8 -5 1.2 0.7
-1 -8 -5 1.2 0.7
-2 -8 -5 -2.1 1.8
-2 -8 -5 0.5 0.6
-2 -8 -5 0 0.6
-2 -8 -5 0.4 0.6
-2 -8 -5 0.5 1
-2 -8 -5 -0.1 0.5
2 8 5 0.8 1.2
2 8 5 0.5 1.9
3 -8 5 0.5 0.4
3 -8 5 0.9 0.9
3 -8 5 1.3 0.4
-3 -8 -5 1.7 1.8
-3 -8 -5 -1.3 2.6
-3 -8 -5 1.9 1.1
-3 -8 -5 0.5 0.8
3 -8 5 0.4 0.4
-3 -8 -5 0.4 0.7
-3 8 -5 0.2 0.3
3 8 5 -0.3 1.1
3 8 5 6 2.8
-3 8 -5 1.4 0.8
-4 -8 -5 119.99 11.1
-4 -8 -5 109.09 6.3
4 -8 5 115.69 4.6
4 -8 5 122.09 4.6
-4 -8 -5 112.59 8.7
4 -8 5 123.59 6.6
-4 -8 -5 117.89 6.1
4 8 5 114.79 5.9
-4 8 -5 107.29 5.2
-4 8 -5 116.59 4.2
4 8 5 104.59 7.7
4 8 5 120.89 9.7
-4 8 -5 124.99 6.8
-4 8 -5 122.79 6.6
4 8 5 122.89 8.2
5 -8 5 1.1 1
5 -8 5 0.6 0.5
-5 -8 -5 1.5 1.9
5 -8 5 -0.6 2.2
-5 -8 -5 0.6 1
5 -8 5 1.3 0.7
-5 -8 -5 8.8 5.3
5 8 5 0.2 0.7
5 8 5 2.2 1.1
-5 8 -5 2.2 0.7
5 8 5 -1.2 3.7
-5 8 -5 3.9 2.8
-5 8 -5 0.3 0.9
-5 8 -5 2.6 0.7
5 8 5 0.1 1.5
6 -8 5 22.8 3.5
6 -8 5 27.9 2.4
6 -8 5 19.9 5.1
6 -8 5 28.7 2.4
-6 8 -5 26.7 5.6
6 8 5 33.9 3.8
6 8 5 33.9 5.9
6 8 5 35.5 7.5
6 8 5 32.7 3.8
-6 8 -5 33.1 2.5
-6 8 -5 29.8 4
-7 -9 5 12.3 2.8
7 -9 -5 10 3.7
7 -9 -5 5.9 7.8
-7 -9 5 15.1 3.1
-7 -9 5 14.5 8.4
7 -9 -5 9.7 2.7
7 -9 -5 11 2.6
-7 -9 5 4.6 3
-7 9 5 10.2 3.6
7 9 -5 11.5 6.8
7 9 -5 9 2.2
7 9 -5 10.3 2.4
7 9 -5 7.9 3
-7 9 5 14.4 7
6 -9 -5 1.6 1.2
6 -9 -5 8.4 3.3
-6 -9 5 12.9 6.9
-6 -9 5 5.5 1.8
6 -9 -5 6.6 4.5
6 -9 -5 1.5 1.9
-6 -9 5 6.4 4.1
-6 -9 5 8.3 2.1
6 9 -5 -0.8 4.2
-6 9 5 8.7 2.1
-6 9 5 4.4 1.6
-6 9 5 10.4 3.1
6 9 -5 4 1.4
-6 9 5 7.1 3.9
6 9 -5 5.4 1.6
5 -9 -5 279.97 15.3
5 -9 -5 261.67 11.7
-5 -9 5 260.97 16.9
-5 -9 5 257.07 14.4
5 -9 -5 259.87 17.2
5 -9 -5 244.48 15.3
-5 -9 5 282.17 11.6
-5 -9 5 257.27 11.3
-5 9 5 279.87 14.2
-5 9 5 270.97 11.4
5 9 -5 280.57 11.1
5 9 -5 261.87 13.8
5 9 -5 289.17 16.5
5 9 -5 266.57 10.8
-5 9 5 263.47 15.9
-5 9 5 245.08 11
4 -9 -5 15.6 2.6
-4 -9 5 13.7 4.5
-4 -9 5 21.6 4
4 -9 -5 23.3 5.5
-4 -9 5 16.9 2.5
-4 -9 5 17.4 2.6
4 -9 -5 16.3 3.8
4 -9 -5 20.3 3
4 9 -5 20.7 2.5
4 9 -5 13.5 2.1
-4 9 5 18.3 2.7
-4 9 5 19.7 3.9
-4 9 5 20.1 5
4 9 -5 17.2 3.5
4 9 -5 14.4 3.9
-4 9 5 17.4 2.5
3 -9 -5 261.87 10.6
-3 -9 5 267.97 10
3 -9 -5 284.67 13.5
3 -9 -5 256.87 10.5
-3 -9 5 260.07 12.1
3 -9 -5 232.38 14.2
-3 -9 5 250.67 9.8
3 9 -5 258.17 11.6
3 9 -5 247.38 9.4
-3 9 5 257.87 10.2
3 9 -5 260.27 9.5
-3 9 5 253.87 14.1
-3 9 5 269.97 10.3
-3 9 5 244.08 12.2
-2 -9 5 3 0.8
-2 -9 5 3 0.8
2 -9 -5 5 2.3
2 -9 -5 2.3 1
2 -9 -5 2.2 1.4
-2 -9 5 1 1.8
2 -9 -5 3.6 1.2
-2 -9 5 2.8 1.3
-2 9 5 5 1.8
-2 9 5 4.3 1.2
-2 9 5 5.3 1.3
2 9 -5 2.9 0.7
2 9 -5 2.9 0.7
2 9 -5 3.7 1.2
2 9 -5 2.6 1.7
-2 9 5 0.5 2.3
1 -9 -5 2 1.4
-1 -9 5 0.7 0.7
-1 -9 5 0.9 0.4
1 -9 -5 0.3 2
1 -9 -5 0.1 0.6
-1 -9 5 2 0.6
-1 -9 5 -2.1 1.1
1 -9 -5 2.1 2.2
1 -9 -5 -0.9 0.7
1 -9 -5 0.3 0.8
1 9 -5 1.4 1.1
1 9 -5 0.7 0.3
-1 9 5 -0.1 0.5
1 9 -5 0.6 0.3
1 9 -5 0.1 0.4
-1 9 5 1.1 0.7
0 -9 -5 0.7 0.7
0 -9 -5 0.8 1.2
0 -9 -5 2.3 1.4
0 -9 -5 2.6 1.9
0 -9 -5 0.7 0.7
0 -9 -5 0.2 0.5
0 -9 -5 2.4 0.8
0 9 5 0.7 0.6
0 9 5 1 0.7
-1 -9 -5 69.49 4.1
-1 -9 -5 74.69 5.5
-1 -9 -5 73.59 6.8
-1 -9 -5 73.29 6.4
-1 -9 -5 74.59 4
-1 -9 -5 66.59 5.4
-1 -9 -5 69.99 4.1
-1 -9 -5 78.39 4
-2 -9 -5 198.38 8
-2 -9 -5 190.18 7.9
-2 -9 -5 179.68 7.7
-2 -9 -5 182.28 10.1
-2 -9 -5 185.08 7.9
-2 -9 -5 178.28 11.6
2 9 5 183.18 9.8
2 9 5 181.58 11.2
-3 -9 -5 59.29 4.1
-3 -9 -5 67.79 6.1
-3 -9 -5 65.49 4.2
3 -9 5 66.29 2.4
3 -9 5 69.69 2.5
-3 -9 -5 64.69 4.2
-3 -9 -5 77.49 8.2
3 9 5 77.89 7.5
3 9 5 65.19 5.7
-4 -9 -5 44.8 6.5
4 -9 5 52.29 2.5
-4 -9 -5 53.39 8.7
-4 -9 -5 46.8 4.2
4 -9 5 51.69 4.1
4 -9 5 47.1 2.5
4 -9 5 50.59 3.1
-4 -9 -5 51.59 3.7
-4 -9 -5 43.1 3.8
4 9 5 41.2 7
-4 9 -5 48.8 3.8
-4 9 -5 45.8 2.9
4 9 5 43.7 3.4
4 9 5 45.8 6
-4 9 -5 50.19 2
4 9 5 48.5 3.9
-4 9 -5 52.19 2.1
5 -9 5 13.3 1.6
-5 -9 -5 16.3 2.5
5 -9 5 14.9 2.4
5 -9 5 10.8 3.1
-5 -9 -5 16.6 4.3
5 -9 5 15.3 1.8
5 9 5 16.8 2.6
-5 9 -5 10.5 3.2
-5 9 -5 13.4 1.5
5 9 5 11.9 3.2
-5 9 -5 12.6 1.4
5 9 5 12.4 2.2
-5 9 -5 11.5 2.1
6 -9 5 16.8 2.1
6 -9 5 20.6 2.4
6 -9 5 20.6 3.3
6 9 5 19.8 2.8
6 9 5 17.8 2.8
-6 9 -5 12.7 2.6
-6 9 -5 17.4 2.1
6 9 5 15.6 3.9
6 9 5 17.3 6.4
-7 -10 5 0.8 5.4
7 -10 -5 8.1 8
7 -10 -5 -0.1 1.6
7 -10 -5 0.2 1
-7 -10 5 0.2 1
7 -10 -5 0 0.9
-7 -10 5 1 1.4
-7 10 5 0 1
7 10 -5 2.4 1.4
7 10 -5 2.7 6
7 10 -5 0.8 1.1
-7 10 5 -4.5 6
-6 -10 5 -2.7 5.1
6 -10 -5 3.7 1.5
-6 -10 5 2.1 2.3
6 -10 -5 8 2.3
-6 -10 5 5.8 1.8
6 -10 -5 0.8 2.1
-6 -10 5 4.4 1.6
6 -10 -5 -1.8 5.4
-6 10 5 2.3 2.2
-6 10 5 -1.7 4.7
6 10 -5 3.2 1.4
6 10 -5 2.2 2
6 10 -5 4.2 1.6
-6 10 5 3.4 1.4
6 10 -5 -1.1 4.4
5 -10 -5 121.39 7.1
-5 -10 5 124.19 6.9
5 -10 -5 114.59 7.1
5 -10 -5 119.19 12.1
-5 -10 5 127.59 6.9
5 -10 -5 122.49 9.7
5 10 -5 117.09 10.4
-5 10 5 143.89 9.4
-5 10 5 115.89 6.6
5 10 -5 126.09 8.8
5 10 -5 123.99 6.5
-5 10 5 112.09 7
-5 10 5 129.49 11.3
5 10 -5 116.29 6.2
4 -10 -5 250.87 14.2
4 -10 -5 329.97 18.1
-4 -10 5 282.77 16.2
-4 -10 5 278.77 11.3
4 -10 -5 293.57 11.9
4 -10 -5 266.57 11.7
-4 -10 5 281.77 11.2
-4 -10 5 297.07 14.3
-4 10 5 254.57 13.4
4 10 -5 274.77 15.2
4 10 -5 275.97 10.7
-4 10 5 273.87 15.8
-4 10 5 284.07 11.4
4 10 -5 291.17 10.7
4 10 -5 288.37 13.5
-4 10 5 295.07 11.5
3 -10 -5 33.3 3.7
3 -10 -5 30.5 3.6
-3 -10 5 31.5 5.6
-3 -10 5 24.5 2.7
3 -10 -5 26.3 5.8
-3 -10 5 28.9 4.1
3 -10 -5 29.2 4.8
-3 -10 5 28.9 2.5
-3 10 5 29.1 3.2
3 10 -5 26.9 3.7
3 10 -5 30.3 2.2
3 10 -5 24.8 4.3
-3 10 5 32.4 3.4
3 10 -5 27.2 2.2
-3 10 5 25.6 4.8
-3 10 5 22.6 3.9
2 -10 -5 8 1.7
-2 -10 5 6.6 1.2
2 -10 -5 8.4 2.4
-2 -10 5 6.2 1.6
-2 -10 5 6 1.2
-2 -10 5 5 2.3
2 -10 -5 6.7 1.6
2 -10 -5 8.1 3.1
2 10 -5 5.8 1
2 10 -5 5.9 1.5
2 10 -5 7 1
-2 10 5 4.7 1.9
-2 10 5 4.2 1.2
2 10 -5 5.8 2
-2 10 5 8 3.1
-2 10 5 6.9 1.5
-1 -10 5 87.69 3.6
-1 -10 5 83.29 5.2
1 -10 -5 78.59 5.9
1 -10 -5 76.39 6.9
-1 -10 5 74.99 4.2
-1 -10 5 85.49 3.6
1 -10 -5 80.99 4.6
1 -10 -5 85.09 6.1
1 -10 -5 78.69 4.6
1 -10 -5 73.19 6.9
1 10 -5 82.19 4
1 10 -5 85.39 4.6
1 10 -5 86.09 3.1
-1 10 5 83.99 4.5
-1 10 5 81.89 4.5
0 -10 -5 21.8 2.7
0 -10 -5 25.9 2.4
0 -10 -5 23 4.5
0 -10 -5 29.1 5.1
0 -10 5 25.9 1
0 -10 -5 26.2 3.9
0 -10 5 26.2 1.1
0 -10 -5 27.6 2.3
0 -10 -5 24 2.7
0 -10 -5 31.5 4.3
0 -10 5 25.6 1.1
0 -10 5 24.7 1
0 10 5 23.8 2.2
-1 -10 -5 1.7 2.3
-1 -10 -5 -0.3 2.2
-1 -10 -5 0.3 0.6
-1 -10 -5 1 1.1
-1 -10 -5 0.7 0.8
-1 -10 -5 1.3 0.7
-1 -10 -5 0.3 0.6
-1 -10 -5 -0.8 0.8
-2 -10 -5 34.1 2.9
-2 -10 -5 38.3 4.2
-2 -10 -5 34.8 2.9
-2 -10 -5 36.7 6.2
-2 -10 -5 37.5 5.2
-2 -10 -5 31.1 2.8
2 10 5 30.6 5.2
2 10 5 47 5.5
3 -10 5 39.6 1.7
-3 -10 -5 40.6 3.3
-3 -10 -5 45.5 3.4
-3 -10 -5 34 3.1
3 -10 5 42.5 1.6
-3 -10 -5 40.3 6.9
-3 -10 -5 48.1 6.4
3 10 5 48.8 6
3 10 5 47 7.1
4 -10 5 3.2 0.9
4 -10 5 3.4 0.6
-4 -10 -5 2.8 1.1
-4 -10 -5 1.5 1
-4 -10 -5 -2 3.7
-4 -10 -5 3.1 2.2
-4 10 -5 2.4 0.8
-4 10 -5 2.1 0.3
4 10 5 4.5 3.7
4 10 5 2.4 1.9
4 10 5 0.4 0.8
-5 -10 -5 -3.3 5.5
5 -10 5 15.4 1.7
5 -10 5 14.7 1.7
-5 -10 -5 20.2 2.9
5 -10 5 15.1 2.3
5 10 5 18.3 2.7
5 10 5 16.2 5.5
5 10 5 12.3 3.5
-5 10 -5 14.3 1.1
5 10 5 15.2 2.5
-5 10 -5 12.4 2
-5 10 -5 12.2 1.1
6 -10 5 3.4 4.2
-6 -10 -5 3.4 7.7
6 -10 5 7.4 1.3
6 -10 5 10.2 1.6
6 -10 5 13.1 2.5
-6 -10 -5 8.2 2
6 10 5 15.4 6.5
6 10 5 15.8 4.2
-6 10 -5 5.7 3.8
6 10 5 7.7 2.1
-6 10 -5 11.2 1.5
6 10 5 10.4 2
-6 10 -5 7.6 1.9
-7 -11 5 6.8 2.2
7 -11 -5 4.8 3.2
7 -11 -5 7.4 2.3
-7 -11 5 5.6 2.2
7 -11 -5 5.4 1.9
7 -11 -5 2.3 8.1
-7 -11 5 1.3 7.8
7 11 -5 3.2 1.6
7 11 -5 6.9 1.8
7 11 -5 0.7 7.6
-7 11 5 -5.6 6
6 -11 -5 -0.3 0.8
6 -11 -5 -1.6 1.2
6 -11 -5 1.4 5.8
-6 -11 5 -0.8 0.7
-6 -11 5 -0.6 0.6
-6 -11 5 -3.3 5.2
6 -11 -5 0.2 0.8
-6 -11 5 -1 1.2
6 11 -5 -0.4 0.5
6 11 -5 -0.5 1.2
-6 11 5 0.2 0.8
6 11 -5 -1 4.3
-6 11 5 -2 4.6
-6 11 5 1.2 1.8
-5 -11 5 18.8 3
-5 -11 5 21.4 6.7
5 -11 -5 21.5 4.9
5 -11 -5 11.6 2.6
5 -11 -5 10.4 5.5
5 -11 -5 14.1 2.9
-5 -11 5 11.7 2.4
5 11 -5 22 2.8
-5 11 5 16.5 2.8
-5 11 5 23.5 4.4
-5 11 5 16.4 2.7
5 11 -5 18.3 4.8
-5 11 5 16.8 5.6
5 11 -5 15.8 2.3
4 -11 -5 9.2 2.1
4 -11 -5 9.6 2.2
4 -11 -5 2.6 4
-4 -11 5 12.5 2.9
-4 -11 5 8.4 1.8
4 -11 -5 8.4 2.7
-4 -11 5 9.2 2.1
-4 -11 5 10.3 4.2
-4 11 5 9.4 1.9
4 11 -5 7.7 1.6
4 11 -5 5.3 3
-4 11 5 10.1 4.3
-4 11 5 6.4 2.5
4 11 -5 7.5 2.4
-4 11 5 13.3 2.4
4 11 -5 10 1.7
3 -11 -5 309.27 15.2
3 -11 -5 333.87 12.8
-3 -11 5 327.87 11.9
-3 -11 5 323.37 14.3
3 -11 -5 322.87 12.6
-3 -11 5 309.47 16
3 -11 -5 291.77 17
-3 -11 5 332.27 11.9
3 11 -5 287.17 14.6
-3 11 5 305.87 14.5
-3 11 5 331.17 12.3
-3 11 5 322.97 16.8
-3 11 5 330.07 12.3
3 11 -5 326.07 11.2
3 11 -5 307.87 13.3
3 11 -5 317.57 11
-2 -11 5 6.2 2.4
2 -11 -5 5.5 1.4
-2 -11 5 8.4 1.4
2 -11 -5 7.1 3.4
2 -11 -5 7.7 2.4
-2 -11 5 7.2 1.4
-2 -11 5 9 2
2 -11 -5 10.2 2
2 11 -5 7 1.1
2 11 -5 9 1.2
2 11 -5 6.7 2.3
-2 11 5 4.6 1.3
2 11 -5 11.7 2.1
-2 11 5 7.5 1.9
1 -11 -5 1.1 1.3
1 -11 -5 0 0.6
1 -11 -5 -0.4 1
-1 -11 5 0.4 0.4
1 -11 -5 -0.4 2
1 -11 -5 -1.6 2.1
-1 -11 5 0.3 1.4
-1 -11 5 0.2 0.4
1 -11 -5 0.7 0.7
-1 -11 5 1.2 0.8
-1 11 5 0.1 0.5
-1 11 5 0 0.6
1 11 -5 -0.9 1
1 11 -5 0.4 0.5
0 -11 5 47.5 1.9
0 -11 -5 48.1 3.1
0 -11 -5 47.4 3.2
0 -11 5 48.5 1.9
0 -11 5 48.6 1.9
0 -11 5 48.7 2
0 -11 -5 38.9 5
0 -11 -5 48.9 3.4
0 -11 -5 43.7 6.2
0 -11 -5 49.9 6.7
0 -11 -5 51.39 5.7
0 -11 -5 45.3 3.3
0 11 5 46.7 3.3
-1 -11 -5 0.9 0.7
-1 -11 -5 1.9 0.9
-1 -11 -5 0.8 1.3
-1 -11 -5 3 1.9
-1 -11 -5 2 2.4
-1 -11 -5 1.2 0.8
-1 -11 -5 1.2 0.8
-1 -11 -5 2.1 2.6
-2 -11 -5 -1.2 2.7
-2 -11 -5 -0.2 0.5
-2 -11 -5 -0.5 0.4
-2 -11 -5 0.9 1.3
-2 -11 -5 0.6 0.7
-2 -11 -5 0.3 0.7
2 11 5 -2.2 2.3
2 11 5 2 1.6
-3 -11 -5 13.2 2.2
-3 -11 -5 11.4 3.2
-3 -11 -5 10.1 2
-3 -11 -5 4.3 3.6
-3 -11 -5 11.3 2.1
3 -11 5 11.3 0.7
3 11 5 12.8 4.4
3 11 5 10.1 2.8
-4 -11 -5 22.6 3
-4 -11 -5 21.3 3.2
-4 -11 -5 24 6.4
-4 -11 -5 29.4 3.5
4 -11 5 22.2 1.5
-4 -11 -5 22.3 4.6
4 -11 5 22.7 2.6
4 -11 5 25.4 1.8
4 -11 5 24.8 1.6
-4 -11 -5 22.9 3.3
4 11 5 28.2 5.7
4 11 5 25.2 4.6
5 -11 5 3.8 1.2
-5 -11 -5 2.7 1.4
-5 -11 -5 2.5 1.3
5 -11 5 0.9 2.6
5 -11 5 4.2 0.9
5 -11 5 4.5 0.9
-5 -11 -5 5.6 5.9
5 11 5 4.8 1.4
5 11 5 0.4 0.8
5 11 5 2.3 3.6
5 11 5 2.9 2
-5 11 -5 2.6 2.3
-5 11 -5 3.7 0.6
-5 11 -5 3 0.6
-5 11 -5 4.7 1.3
6 -11 5 9 4.1
-6 -11 -5 -0.1 0.6
6 -11 5 1.6 0.7
6 -11 5 -0.5 0.8
6 -11 5 0.5 0.5
-6 -11 -5 -5.2 8.6
6 11 5 -0.1 0.7
-6 11 -5 -3.5 3.6
6 11 5 -0.3 0.8
6 11 5 4.7 6.2
-6 11 -5 0.3 0.8
-7 -12 5 1.2 1.3
7 -12 -5 0 1.9
-7 -12 5 -0.5 1.1
7 -12 -5 1.1 1.4
7 -12 -5 -10.9 8.2
-7 -12 5 -4.7 8
7 12 -5 4.4 6.5
7 12 -5 0.8 0.9
7 12 -5 0.6 1
-7 12 5 -0.2 0.4
-7 12 5 3 5.4
-6 -12 5 -0.2 1
6 -12 -5 3.5 2.6
6 -12 -5 -2.6 6.1
-6 -12 5 0 0.9
-6 -12 5 -4.2 5.4
6 -12 -5 -1 0.8
6 -12 -5 0.2 1.1
6 12 -5 0.2 0.9
6 12 -5 0.5 4.6
-6 12 5 0.8 1.2
-6 12 5 3.1 4.4
6 12 -5 0.4 0.9
-6 12 5 -0.9 1.1
-5 -12 5 17.1 6.8
-5 -12 5 27.7 5.3
-5 -12 5 25.7 3.6
5 -12 -5 12 5.4
5 -12 -5 22 3.6
-5 -12 5 33.9 4
5 -12 -5 22.4 4.9
-5 12 5 32.8 5.2
5 12 -5 20.8 5.4
5 12 -5 29.6 4.7
5 12 -5 26.3 3.1
-5 12 5 27.7 3.6
5 12 -5 31.9 2.9
-5 12 5 31.3 3.7
-5 12 5 38.4 7.6
4 -12 -5 158.28 8
-4 -12 5 115.99 10.5
4 -12 -5 164.18 8.4
4 -12 -5 155.78 10.6
4 -12 -5 157.48 12.9
-4 -12 5 145.29 7.4
4 12 -5 164.18 7
-4 12 5 138.79 7.3
4 12 -5 150.38 6.7
-4 12 5 153.28 7.6
4 12 -5 168.18 11
-4 12 5 163.88 11.8
-4 12 5 161.98 10
4 12 -5 135.59 8.6
-3 -12 5 0.9 1.5
-3 -12 5 3.8 1.2
-3 -12 5 2.7 1.1
-3 -12 5 2.4 3.1
3 -12 -5 2.3 1.2
3 -12 -5 3.3 2.4
3 -12 -5 5 1.6
3 -12 -5 7.7 4.3
3 12 -5 6.7 2
-3 12 5 6.4 2.4
3 12 -5 3.3 1
3 12 -5 4.6 1.1
-3 12 5 -1.7 2.8
3 12 -5 6 2.7
-3 12 5 4 1.3
-3 12 5 2.4 1.1
2 -12 -5 1.3 1.5
-2 -12 5 0.1 0.9
-2 -12 5 0 1.9
2 -12 -5 4.7 3.1
2 -12 -5 1.6 1
2 -12 -5 0.1 0.8
-2 -12 5 1.8 0.8
2 -12 -5 1.2 2
2 -12 -5 2 1.5
-2 -12 5 1.1 0.7
2 12 -5 0.8 0.8
-2 12 5 0 0.7
-2 12 5 1.1 0.8
2 12 -5 0.8 0.5
2 12 -5 0.6 1.5
2 12 -5 0.9 0.5
1 -12 -5 14.9 2.3
1 -12 -5 17.7 4
1 -12 -5 8.2 3.4
1 -12 -5 12.3 2.2
-1 -12 5 12 1.4
-1 -12 5 11.7 1.4
1 -12 -5 16.1 3.3
1 -12 -5 15 3.2
-1 -12 5 14 2.1
-1 -12 5 7.1 2.3
-1 12 5 14.4 2.2
-1 12 5 14.2 2.5
1 12 -5 12.4 2.2
1 12 -5 11.5 1.7
0 -12 -5 38.3 5.1
0 -12 5 33.1 1.9
0 -12 5 34 2
0 -12 -5 39.7 5.9
0 -12 5 34.5 1.5
0 -12 -5 31.6 2.9
0 -12 -5 38.9 3.1
0 -12 5 36 1.6
0 -12 -5 32.5 2.7
0 -12 -5 34.2 2.7
0 -12 -5 38.1 5.2
0 -12 -5 26.7 5
0 -12 5 36.4 1.7
0 -12 5 36.1 1.7
0 -12 5 34.9 1.7
-1 -12 -5 101.99 8.4
-1 -12 -5 101.19 5.3
-1 -12 -5 107.39 5.3
-1 -12 -5 113.19 7.6
-1 -12 -5 101.89 5.5
-1 -12 -5 96.69 8.7
-1 -12 -5 99.49 5.5
-1 -12 -5 97.89 7
-2 -12 -5 14.6 4.8
-2 -12 -5 16.4 2.4
-2 -12 -5 16.4 2.5
-2 -12 -5 13 3.1
-2 -12 -5 17.5 2.5
-2 -12 -5 16.8 2.5
2 12 5 18.4 3.7
2 12 5 10.6 4.2
-3 -12 -5 48.9 3.9
-3 -12 -5 61.29 4.2
-3 -12 -5 52.39 8.2
-3 -12 -5 48.1 6.7
-3 -12 -5 48.5 3.9
-3 -12 -5 55.59 4.1
3 12 5 53.19 8
3 12 5 42.5 5.9
-4 -12 -5 1.7 1.4
4 -12 5 2 0.5
-4 -12 -5 -1.9 3.4
4 -12 5 1.1 0.5
-4 -12 -5 4.2 2.6
-4 -12 -5 0.2 0.8
4 -12 5 2.1 0.6
-4 -12 -5 2.5 1.4
4 -12 5 0.9 0.5
4 -12 5 1.9 1.1
4 -12 5 0.8 1.2
4 12 5 0.3 4
4 12 5 2.2 1.9
-5 -12 -5 2 1.3
5 -12 5 6.5 2.7
-5 -12 -5 -3.6 6.2
5 -12 5 4.8 1.2
-5 -12 -5 2.6 1.4
5 -12 5 4.9 0.9
5 -12 5 4 0.9
-5 12 -5 3.7 0.5
-5 12 -5 4 1
5 12 5 5.9 1.6
5 12 5 2.7 2.3
-5 12 -5 0.4 2.3
5 12 5 6.7 5.6
-6 -13 5 77.49 5.8
-6 -13 5 64.49 5.4
6 -13 -5 82.79 13.3
6 -13 -5 57.29 8.9
-6 -13 5 83.39 14.4
6 -13 -5 75.99 6
6 -13 -5 72.59 5.7
6 13 -5 73.39 5.1
5 -13 -5 0.3 3.7
5 -13 -5 3.3 1.7
-5 -13 5 7.1 2.8
-5 -13 5 2 1.3
-5 -13 5 -6.1 4.4
-5 -13 5 0.7 1.1
5 -13 -5 1.2 2
5 -13 -5 1.1 1.2
-5 13 5 4.8 3.6
-5 13 5 5.2 1.6
5 13 -5 2.4 1.1
-5 13 5 1.5 1.8
5 13 -5 6.4 4.5
5 13 -5 -0.2 1.2
5 13 -5 3.4 1.2
4 -13 -5 27.1 6.3
4 -13 -5 26.2 5
-4 -13 5 25.7 3.2
4 -13 -5 24.7 3.5
4 -13 -5 19.9 3.2
-4 -13 5 26.3 4.8
-4 -13 5 12.8 5.4
-4 -13 5 30.8 3.6
4 13 -5 21.7 3.7
-4 13 5 21.1 3
4 13 -5 21.9 2.7
4 13 -5 22.2 2.6
-4 13 5 17.7 2.8
-4 13 5 16.7 3.7
4 13 -5 26.9 5.5
-4 13 5 22.5 5.8
-3 -13 5 90.39 5
3 -13 -5 101.49 9.4
3 -13 -5 81.89 7.2
3 -13 -5 99.59 5.9
3 -13 -5 86.09 5.5
-3 -13 5 91.39 5
-3 13 5 89.69 5.3
3 13 -5 83.99 5.8
3 13 -5 89.59 4.4
-3 13 5 94.69 5.4
3 13 -5 85.89 4.2
3 13 -5 91.29 7.3
-3 13 5 91.39 7.1
-3 13 5 84.89 8.7
2 -13 -5 88.99 8.7
-2 -13 5 90.69 4.6
2 -13 -5 82.69 8.2
2 -13 -5 95.49 5.5
2 -13 -5 82.69 6.7
2 -13 -5 90.29 5.4
-2 -13 5 92.19 4.5
2 -13 -5 76.39 6.8
2 13 -5 91.39 5.3
-2 13 5 91.59 5.1
2 13 -5 83.79 3.8
2 13 -5 92.19 4
-2 13 5 91.19 5.1
2 13 -5 91.09 6.3
-1 -13 5 12 2.9
1 -13 -5 14.3 2.3
-1 -13 5 14.3 1.6
1 -13 -5 9.7 2.7
-1 -13 5 11.7 1.5
-1 -13 5 11.1 2
1 -13 -5 16.3 2.6
-1 -13 5 11.5 1.3
1 -13 -5 6.8 3.7
1 -13 -5 7.7 3.2
-1 -13 5 12.6 1.4
1 -13 -5 9.1 2.5
1 13 -5 13.4 1.9
1 13 -5 10.7 2.2
-1 13 5 14 2.2
-1 13 5 13.6 2.1
0 -13 -5 27.8 3.1
0 -13 -5 18.7 2.7
0 -13 -5 23.9 3
0 -13 5 22.7 1.3
0 -13 5 22.8 1.6
0 -13 -5 27 4.5
0 -13 -5 26.4 5.3
0 -13 5 22.4 2.4
0 -13 5 22.8 1.6
0 -13 5 22.1 1.9
0 -13 -5 17.4 4.8
0 -13 5 21.7 1.4
0 -13 -5 22.1 3.9
0 -13 -5 23.6 2.7
0 -13 5 21.6 1.4
0 -13 5 22.3 1.2
-1 -13 -5 23.7 3
-1 -13 -5 23.4 4
-1 -13 -5 28.5 3.3
-1 -13 -5 26.4 5.4
-1 -13 -5 24.2 4.2
-1 -13 -5 31.6 3.4
-1 -13 -5 28.1 2.6
-1 -13 -5 29 5.5
-2 -13 -5 83.29 5.1
-2 -13 -5 86.89 5.2
-2 -13 -5 94.19 9.5
-2 -13 -5 87.69 7.3
-2 -13 -5 86.19 5.2
-2 -13 -5 84.49 5
2 13 5 100.99 8.9
-3 -13 -5 66.29 8.1
-3 -13 -5 56.09 4.2
-3 -13 -5 62.99 4.6
-3 -13 -5 61.79 4.4
-3 -13 -5 62.59 4.5
-3 -13 -5 67.19 9.4
3 13 5 69.29 6.4
3 13 5 62.99 8.9
-4 -13 -5 0.7 1.9
4 -13 5 0.4 0.3
-4 -13 -5 1.2 1
4 -13 5 1.6 0.5
-4 -13 -5 -0.2 0.7
-4 -13 -5 -4.4 5.1
-4 -13 -5 -0.8 0.7
4 13 5 1.5 1.7
4 13 5 0.9 3
5 -13 5 4.8 0.9
-5 -13 -5 6.5 1.8
-5 -13 -5 3.5 1.6
5 -13 5 5.7 2.6
5 -13 5 5.5 0.9
-5 -13 -5 5.8 7.2
5 13 5 5.1 2.7
5 13 5 -2.8 3.7
-6 -14 5 -0.1 1
-6 -14 5 -1.5 6.9
-6 -14 5 1.5 1.3
6 -14 -5 -2.3 0.9
6 -14 -5 -8.8 7.2
6 -14 -5 0.7 1.3
6 -14 -5 -0.5 0.9
6 14 -5 0.4 0.8
6 14 -5 3.8 5.3
-6 14 5 4.6 6.4
-6 14 5 -0.1 0.5
6 14 -5 0 0.2
5 -14 -5 -5.4 5.1
-5 -14 5 -0.5 0.7
-5 -14 5 8.7 5.7
5 -14 -5 -1.2 0.5
5 -14 -5 -0.5 1.3
5 -14 -5 0.1 1
-5 -14 5 -0.3 0.9
-5 14 5 -5.3 4.3
-5 14 5 -0.5 0.5
-5 14 5 -0.7 1.1
5 14 -5 5 4.2
5 14 -5 0.9 0.9
5 14 -5 -0.1 0.5
4 -14 -5 45.5 4.1
4 -14 -5 47.1 8.5
-4 -14 5 48 3.8
-4 -14 5 55.99 7.1
-4 -14 5 35.3 7.3
4 -14 -5 43.8 4.8
-4 -14 5 44.3 3.7
4 -14 -5 51.89 7.3
4 14 -5 45 6.8
4 14 -5 44.6 3.3
4 14 -5 43.5 3.2
-4 14 5 52.19 8.4
-4 14 5 45.7 3.8
-4 14 5 49.1 3.8
4 14 -5 43.1 5.3
-4 14 5 39.9 5.9
3 -14 -5 1 3.4
-3 -14 5 -0.1 0.6
3 -14 -5 1.7 1.9
3 -14 -5 1.6 1.1
-3 -14 5 -0.2 0.7
3 -14 -5 -0.4 0.7
-3 14 5 0.2 0.9
3 14 -5 -0.5 0.3
-3 14 5 0.2 0.8
3 14 -5 -0.1 2.4
3 14 -5 -0.1 0.5
-2 -14 5 30.2 2.5
2 -14 -5 32.5 6
2 -14 -5 27.7 5.9
2 -14 -5 35.4 4
-2 -14 5 35.1 2.7
2 -14 -5 21.7 4.1
2 -14 -5 36.7 5.5
2 -14 -5 36.9 3.3
-2 14 5 34.9 3.1
2 14 -5 35.6 2.1
-2 14 5 28.7 3.3
2 14 -5 37 2.3
2 14 -5 33.8 4.5
2 14 -5 31.7 3.1
1 -14 -5 23.8 5.4
1 -14 -5 27.6 3.5
-1 -14 5 28.3 1.8
1 -14 -5 33 4.9
-1 -14 5 23.4 1.7
-1 -14 5 28.7 2
-1 -14 5 21.6 3.7
1 -14 -5 37.9 6.7
1 -14 -5 26.5 3.3
-1 -14 5 29.1 2
1 -14 -5 29 4.8
-1 -14 5 26.9 3.2
1 14 -5 26 2.3
1 14 -5 36.2 3.5
-1 14 5 35.1 3.7
-1 14 5 23.8 2.9
0 -14 5 30.1 1.7
0 -14 -5 39.8 5.5
0 -14 5 27.5 1.8
0 -14 5 28.6 1.7
0 -14 -5 30.4 3.5
0 -14 5 30.9 2.5
0 -14 5 32.7 3
0 -14 5 28.4 1.6
0 -14 -5 29.2 2.6
0 -14 5 27.5 2
0 -14 -5 25.5 5.7
0 -14 -5 33.9 3
0 -14 -5 29.5 2.6
0 -14 5 27.8 1.6
0 -14 -5 25.3 4.4
0 -14 -5 38.3 6.6
-1 -14 -5 51.79 7.5
-1 -14 -5 48.2 3.5
-1 -14 -5 44.4 6.9
-1 -14 -5 50.69 3.7
-1 -14 -5 52.99 6.5
-1 -14 -5 55.59 4
-1 -14 -5 44 3.7
-2 -14 -5 40.2 5.8
-2 -14 -5 48.1 3.8
-2 -14 -5 47 3.7
-2 -14 -5 43.8 5.1
-2 -14 -5 45.8 3.6
-2 -14 -5 47.8 7.7
-3 -14 -5 11.6 2.4
-3 -14 -5 17.9 5.8
-3 -14 -5 19.3 2.9
-3 -14 -5 13.6 2.6
-3 -14 -5 15.8 2.7
-3 -14 -5 14.3 3.7
3 14 5 17.7 3.8
3 14 5 18.2 5.4
-4 -14 -5 8.7 2
4 -14 5 12.6 1
-4 -14 -5 17.4 4.6
4 -14 5 10.3 0.8
-4 -14 -5 12.8 6.5
-4 -14 -5 12.3 2.6
-4 -14 -5 11.3 2.6
4 14 5 15.5 4
4 14 5 8.7 5.2
5 -14 5 12.4 2.3
-5 -14 -5 -0.6 7.5
5 -14 5 12 2.7
-5 -14 -5 10.4 2.3
-5 -14 -5 17.5 3
5 -14 5 13.9 1.6
5 -14 5 13.9 1.5
5 -14 5 12.4 1.4
5 14 5 13.2 3.9
5 14 5 17.5 7
-6 -15 5 -0.1 0.9
-6 -15 5 -0.4 0.7
-6 -15 5 5.9 7.5
6 -15 -5 -9.3 7.2
6 -15 -5 -0.4 0.9
6 -15 -5 -0.8 0.8
6 -15 -5 0.7 2.4
6 15 -5 -0.4 0.7
6 15 -5 0.2 0.4
-6 15 5 0 0.4
6 15 -5 1.1 5.5
-6 15 5 -0.2 4.7
-5 -15 5 0.2 0.8
-5 -15 5 -2.3 5.5
5 -15 -5 -0.4 0.8
5 -15 -5 0.6 1.1
5 -15 -5 -0.8 1.2
-5 -15 5 0.7 1
5 -15 -5 7.5 6.7
5 15 -5 6.8 5.5
5 15 -5 -0.1 0.2
-5 15 5 4.5 5.4
-5 15 5 1 1.6
5 15 -5 -0.4 0.5
4 -15 -5 157.88 8.3
-4 -15 5 136.09 12.3
-4 -15 5 139.69 10.8
4 -15 -5 134.59 10.4
-4 -15 5 147.09 7.6
4 -15 -5 159.18 8.5
-4 -15 5 142.19 7.4
4 -15 -5 128.99 12.1
4 15 -5 149.79 6.7
4 15 -5 139.99 10.6
4 15 -5 144.39 9
-4 15 5 136.99 7.4
-4 15 5 166.58 10.5
-4 15 5 150.18 12.5
-3 -15 5 81.49 4.9
-3 -15 5 86.99 7
3 -15 -5 92.19 9.4
3 -15 -5 95.99 9.7
3 -15 -5 85.59 5.7
-3 -15 5 90.09 5.2
3 -15 -5 85.09 7.2
3 -15 -5 73.09 8.6
3 -15 -5 92.19 5.9
-3 -15 5 81.39 9
-3 15 5 87.89 5.4
3 15 -5 88.39 4.4
-3 15 5 91.49 5.5
3 15 -5 91.19 7.4
3 15 -5 93.39 6.2
2 -15 -5 399.66 20.6
-2 -15 5 376.56 13.5
2 -15 -5 382.56 15
2 -15 -5 403.06 20.1
2 -15 -5 403.46 15
-2 -15 5 382.76 13.5
2 -15 -5 361.96 17.7
2 -15 -5 371.36 17.4
-2 15 5 373.66 15
2 15 -5 402.36 16.3
-2 15 5 367.76 14.4
-1 -15 5 15.7 1.8
1 -15 -5 15 2.5
1 -15 -5 14.5 2.2
-1 -15 5 11 3.3
1 -15 -5 22.9 3.1
1 -15 -5 16.4 3.5
-1 -15 5 18.6 2.7
-1 -15 5 14.3 1.8
-1 -15 5 16.9 1.4
-1 -15 5 17.3 1.4
1 -15 -5 17 4.8
1 -15 -5 16.1 4.6
1 -15 -5 14.4 3.4
-1 15 5 15 2.4
-1 15 5 18.4 2.7
0 -15 5 21.7 1.5
0 -15 -5 25 5
0 -15 -5 22.4 3
0 -15 -5 20.7 5.5
0 -15 -5 18.3 3.8
0 -15 5 19.7 1.4
0 -15 5 16.7 1.6
0 -15 -5 19.5 2.9
0 -15 5 22.1 2.4
0 -15 5 25.2 3.1
0 -15 5 21.2 1.4
0 -15 5 21 1.5
0 -15 5 20.9 1.9
0 -15 -5 23.6 2.9
0 -15 -5 20 2.7
0 -15 -5 24.2 5.1
1 -15 5 -0.2 0.2
-1 -15 -5 0.3 0.7
-1 -15 -5 1.7 1.9
-1 -15 -5 0.4 0.8
1 -15 5 0.1 0.3
-1 -15 -5 3.7 3.4
-1 -15 -5 -0.6 0.5
-1 -15 -5 -1.1 1
-1 -15 -5 -0.9 3.4
-1 -15 -5 -0.2 0.7
1 -15 5 -0.1 0.2
1 -15 5 0.1 0.2
-2 -15 -5 -0.7 1.2
-2 -15 -5 1 0.9
-2 -15 -5 0.4 0.9
-2 -15 -5 -1.9 3.6
-2 -15 -5 0.4 0.6
-2 -15 -5 0.3 0.8
-3 -15 -5 79.49 5.3
-3 -15 -5 81.79 7.9
-3 -15 -5 86.19 5.5
-3 -15 -5 85.99 11.5
3 15 5 72.49 9.9
3 15 5 68.19 6.7
-4 -15 -5 6 1.8
-4 -15 -5 2.8 3.4
-4 -15 -5 10.6 6.6
4 -15 5 3.9 0.7
-4 -15 -5 3.7 1.5
4 -15 5 3.3 0.6
4 -15 5 3.8 0.5
4 15 5 3.4 3.1
4 15 5 8.4 4.9
5 -15 5 13.9 1.7
-5 -15 -5 27.1 4
-5 -15 -5 18.6 3.2
-5 -15 -5 3.2 9
5 -15 5 16.8 1.4
5 -15 5 18.4 1.4
5 15 5 19.5 4.6
5 15 5 15.4 5.9
-5 -16 5 4.7 6.5
-5 -16 5 10.6 2.5
5 -16 -5 7 5.6
5 -16 -5 8 2.2
-5 -16 5 9.5 2.3
5 -16 -5 12 2.8
5 -16 -5 12.5 4.2
5 16 -5 8.8 1.9
-5 16 5 -3.5 5
5 16 -5 18 5.6
-4 -16 5 20.6 3.1
4 -16 -5 15.8 6.9
-4 -16 5 18.8 2.9
4 -16 -5 22.7 3.7
4 -16 -5 18.2 4.4
4 -16 -5 25.6 3.8
4 16 -5 21 6.2
-4 16 5 20.5 3
4 16 -5 15.5 2.2
3 -16 -5 16.5 3
-3 -16 5 19.2 2.7
-3 -16 5 19.3 2.6
3 -16 -5 16.2 3.8
3 -16 -5 10.3 4.1
-3 -16 5 10.1 5.1
3 -16 -5 15.4 6
3 -16 -5 17.3 3.6
3 -16 -5 18.1 4.3
-3 -16 5 16.3 3.5
3 16 -5 14.7 3.9
3 16 -5 14.7 2
-3 16 5 17.6 2.8
3 16 -5 17.5 2
3 16 -5 16.2 2.9
2 -16 -5 43 8.7
2 -16 -5 45.2 3.9
2 -16 -5 49.7 6.4
-2 -16 5 40.8 3.1
-2 -16 5 39.3 3
2 -16 -5 46.8 4
2 -16 -5 40.6 6.2
2 -16 -5 37.5 7
2 16 -5 52.99 5.3
-2 16 5 39.4 3.4
2 16 -5 41.9 3.7
-2 16 5 41.4 3.5
-1 -16 5 8.4 3.2
1 -16 -5 9 4.6
-1 -16 5 9 1.3
1 -16 -5 14 3.4
1 -16 -5 6.7 1.6
-1 -16 5 7.5 1.8
1 -16 -5 5.8 1.5
-1 -16 5 7.1 1.3
1 -16 -5 8.4 2.9
-1 -16 5 8.5 1.3
1 -16 -5 7.2 1.9
1 -16 -5 5.6 1.7
-1 -16 5 7.7 1.3
1 -16 -5 9.9 4.5
-1 16 5 8.2 1.8
0 -16 5 20.3 1.4
0 -16 -5 12.5 3.2
0 -16 -5 17 2.5
0 -16 5 14.9 2
0 -16 5 14.5 1.3
0 -16 -5 15 2.6
0 -16 -5 16.9 3.8
0 -16 5 13.9 1.2
0 -16 5 15.6 1.3
0 -16 -5 17.9 4.9
0 -16 5 18.8 3
0 -16 5 15.2 2.4
0 -16 5 17.5 1.6
0 -16 -5 17.8 4.9
0 -16 -5 16.8 2.8
0 -16 -5 13.2 2.2
-1 -16 -5 12.2 2.1
-1 -16 -5 18.3 2.8
-1 -16 -5 12.8 5.2
1 -16 5 16.4 1
1 -16 5 16.3 1.1
-1 -16 -5 17.1 3.8
-1 -16 -5 22 4.3
-1 -16 -5 16.1 2.7
-1 -16 -5 16.8 2.5
1 -16 5 15.8 1
1 -16 5 15.2 1
-1 -16 -5 8.8 4.8
-2 -16 -5 1.4 1.6
-2 -16 -5 6.8 4.7
-2 -16 -5 3.8 1.4
-2 -16 -5 -2.9 3.3
-2 -16 -5 1.1 1
-2 -16 -5 1.4 1.9
-2 -16 -5 4.2 1.4
-2 -16 -5 4.5 1.5
-3 -16 -5 -1.4 0.5
-3 -16 -5 2.1 1.1
-3 -16 -5 -8.5 5.1
-3 -16 -5 1.2 1.7
-3 -16 -5 0.3 0.9
3 16 5 3.6 4.9
3 16 5 -1 0.9
-4 -16 -5 11.1 7.1
-4 -16 -5 0 0.9
4 -16 5 0.1 0.3
4 -16 5 0.6 0.4
4 -16 5 0.6 0.4
-4 -16 -5 -0.4 0.7
-4 -16 -5 0.2 1.9
4 16 5 -0.7 5.6
4 16 5 -0.1 1.5
5 -17 -5 1.4 1.3
5 -17 -5 -3.8 7
5 -17 -5 7.1 3.5
-5 -17 5 1.6 1.3
-5 -17 5 -0.7 0.6
5 17 -5 3.6 5.2
-5 17 5 -3.6 6
-5 17 5 -0.1 0.4
-4 -17 5 2.5 1.1
4 -17 -5 4 2.6
4 -17 -5 1.5 1.3
4 -17 -5 1 6
-4 -17 5 0.6 6.1
4 -17 -5 3 1.6
-4 -17 5 2.5 1.5
4 17 -5 3.9 1.1
4 17 -5 1.5 3.4
-3 -17 5 19.4 7
3 -17 -5 11.6 3.5
3 -17 -5 11.1 2.3
3 -17 -5 15.1 6.1
-3 -17 5 13.5 2.3
-3 -17 5 14.4 2.3
3 -17 -5 17.8 4.7
3 -17 -5 20.9 3.3
-3 17 5 13.8 2.4
3 17 -5 15.6 2
3 17 -5 8.4 3.9
2 -17 -5 29.8 6.1
-2 -17 5 32.7 2.7
-2 -17 5 23.3 5.4
2 -17 -5 27 5
2 -17 -5 29 6.9
-2 -17 5 29.9 2.3
2 -17 -5 26.4 6.2
-2 -17 5 26.3 4.2
2 -17 -5 35.7 4.1
2 -17 -5 30.3 5.2
-2 -17 5 31.5 2.6
2 17 -5 23.1 4.1
-2 17 5 29.6 3.5
-2 17 5 26.3 3.9
2 17 -5 25.9 3.4
-1 -17 5 13.7 1.6
-1 -17 5 12.5 1.6
-1 -17 5 16.3 2
1 -17 -5 13.1 2.6
1 -17 -5 17.2 2.6
1 -17 -5 22 4.4
-1 -17 5 15.6 1.9
1 -17 -5 18.5 5.7
1 -17 -5 12.9 2.6
1 -17 -5 14.1 4.6
1 -17 -5 18 4
-1 -17 5 20.1 3.4
-1 -17 5 14.9 3.9
1 -17 -5 15.6 2.7
-1 -17 5 15 3
-1 -17 5 13.5 2.5
0 -17 -5 0.1 3.9
0 -17 5 1.4 0.5
0 -17 -5 1.3 3
0 -17 -5 0.9 1.5
0 -17 -5 1 1.6
0 -17 -5 3.5 1.2
0 -17 5 2.9 0.7
0 -17 5 2.6 0.7
0 -17 5 2.8 0.7
0 -17 -5 0.1 0.7
0 -17 5 1.5 0.8
0 -17 5 0.2 0.6
0 -17 5 3.6 2.3
0 -17 -5 3.8 1.4
0 -17 -5 1 1
-1 -17 -5 0.6 1
-1 -17 -5 1.5 1
-1 -17 -5 -0.8 1
1 -17 5 0.9 0.4
-1 -17 -5 1.5 4.5
1 -17 5 0.3 0.3
1 -17 5 0.5 0.3
-1 -17 -5 0.3 0.8
-1 -17 -5 -5.4 4
-1 -17 -5 1.2 0.9
-1 -17 -5 -0.8 1.2
1 -17 5 0 0.3
-2 -17 -5 -0.2 1.3
-2 -17 -5 0.3 0.9
-2 -17 -5 -1.2 5.1
-2 -17 -5 -2.1 4.3
-2 -17 -5 0.6 0.9
-2 -17 -5 0.7 1
-2 -17 -5 2.8 2.1
-3 -17 -5 2.6 1.1
-3 -17 -5 -5.1 5.8
-3 -17 -5 0.9 1.1
-3 -17 -5 -0.7 0.7
-3 -17 -5 1.7 2.1
3 17 5 1.7 5.2
3 17 5 -1.3 0.9
4 -17 5 0.4 0.4
-4 -17 -5 0 0.9
-4 -17 -5 -3.4 8.1
-4 -17 -5 1.7 2.6
-4 -17 -5 0.5 1.1
4 17 5 2.8 5.2
4 17 5 3.6 2.6
5 -18 -5 15.6 4.8
-5 -18 5 17.1 3.1
5 -18 -5 29.2 4.5
5 -18 -5 18.3 3.4
5 -18 -5 29.5 9.7
-5 -18 5 14.1 2.8
5 18 -5 18.2 2.6
4 -18 -5 10.2 6.2
-4 -18 5 4.3 1.5
4 -18 -5 6.3 2
4 -18 -5 9 2.3
4 -18 -5 3.4 2.4
4 -18 -5 5.7 6.6
-4 -18 5 9.6 2.1
4 -18 -5 10.2 3.4
-4 -18 5 8.4 6.4
4 18 -5 10.2 1.8
4 18 -5 4.3 4.7
3 -18 -5 17.6 3
3 -18 -5 17.6 7.1
3 -18 -5 20.3 5.2
-3 -18 5 14 5.8
3 -18 -5 15.8 4.1
-3 -18 5 17.5 2.7
-3 -18 5 23.2 3.1
3 -18 -5 24 3.6
3 -18 -5 13.6 5.9
3 18 -5 13.1 4.4
-3 18 5 24 4.9
-2 -18 5 0.6 0.7
2 -18 -5 0.7 4.6
2 -18 -5 4.2 4.8
-2 -18 5 0.2 0.6
-2 -18 5 0.5 0.7
2 -18 -5 -0.5 1.3
2 -18 -5 0.6 0.8
-2 -18 5 0.1 0.5
2 -18 -5 -0.5 0.6
2 -18 -5 1.2 1.8
-2 18 5 1 1
2 18 -5 -1 2.9
-1 -18 5 30.8 2.2
-1 -18 5 29.4 5.2
1 -18 -5 16.7 3.9
-1 -18 5 23.1 4
-1 -18 5 29.3 2.3
1 -18 -5 23.7 3.4
-1 -18 5 25.5 3.1
1 -18 -5 26.7 3.3
-1 -18 5 24.1 1.9
-1 -18 5 28.2 2.5
1 -18 -5 26 3.2
1 -18 -5 28.3 5.1
1 -18 -5 24.7 6.3
1 -18 -5 16.4 2.9
1 -18 -5 29.8 7.3
0 -18 -5 10 2
0 -18 -5 10.4 3.2
0 -18 -5 7.5 5.1
0 -18 -5 2.2 2
0 -18 5 9.1 1.6
0 -18 5 9.5 1.4
0 -18 -5 9.1 2.1
0 -18 5 10 1.3
0 -18 5 9.4 1.2
0 -18 5 8.8 3
0 -18 -5 9.5 1.9
0 -18 5 9.5 1.4
0 -18 5 7.1 1.6
0 -18 5 5.4 3
0 -18 -5 9.7 4.7
1 -18 5 7.6 1
-1 -18 -5 3.4 5.1
1 -18 5 8.7 1.5
1 -18 5 8.7 1
1 -18 5 9.3 1.1
1 -18 5 10 0.9
-1 -18 -5 4.1 2.4
-1 -18 -5 10.4 3.2
-1 -18 -5 11.4 3.7
-1 -18 -5 9.6 4.5
-1 -18 -5 8.1 1.9
1 -18 5 6.6 1.4
-1 -18 -5 7.4 1.9
1 -18 5 7.9 1
-1 -18 -5 8.2 1.9
-2 -18 -5 18.4 3.1
-2 -18 -5 18.5 4.3
-2 -18 -5 17.2 6.4
-2 -18 -5 27.2 7.7
2 -18 5 15.9 1
-2 -18 -5 14.6 2.8
2 -18 5 14.9 1
-2 -18 -5 14.7 3.1
-2 -18 -5 12.3 3.4
-3 -18 -5 -5.5 4.6
-3 -18 -5 1.8 1.3
-3 -18 -5 -1.4 1.3
-3 -18 -5 1.4 1.2
-3 -18 -5 0 1
4 -19 -5 4.9 2
-4 -19 5 7.6 2.1
-4 -19 5 6.3 1.8
4 -19 -5 3.3 2.8
4 -19 -5 8 2.3
4 -19 -5 2.3 5.6
4 19 -5 7 1.5
3 -19 -5 32.6 6.2
3 -19 -5 31.4 4.1
3 -19 -5 24.2 8.4
3 -19 -5 27.3 3.9
-3 -19 5 34 4
3 -19 -5 24.6 7.4
-3 -19 5 29.7 3.7
-3 -19 5 36.9 2.8
3 -19 -5 31.9 5.7
-3 -19 5 24.5 7.6
3 19 -5 25.8 5.2
2 -19 -5 2.6 1.3
-2 -19 5 4.6 1.4
2 -19 -5 1 2
2 -19 -5 7.5 6.7
-2 -19 5 4.6 1.1
2 -19 -5 -2.1 4.9
2 -19 -5 3.8 1.6
-2 -19 5 5.8 1.5
2 -19 -5 5.2 1.7
2 -19 -5 10.7 4
-2 -19 5 6.7 4.3
-2 -19 5 7.4 1.4
2 19 -5 5.9 3.2
-1 -19 5 1.6 2.6
1 -19 -5 0.5 0.9
1 -19 -5 1 1.6
1 -19 -5 1.3 1.1
-1 -19 5 -0.3 0.7
-1 -19 5 1.8 0.8
1 -19 -5 -0.6 0.5
-1 -19 5 1.2 0.7
1 -19 -5 -0.9 3.4
-1 -19 5 0.3 0.6
-1 -19 5 -1.2 3.7
1 -19 -5 0.7 1
0 -19 5 0.7 3.2
0 -19 -5 -0.5 4.8
0 -19 -5 0.5 1.6
0 -19 5 1.9 0.8
0 -19 -5 2.1 1.2
0 -19 5 1.9 0.7
0 -19 -5 0.3 0.9
0 -19 5 2.4 1
0 -19 5 1 0.6
0 -19 -5 1.5 5.2
0 -19 5 1.2 0.6
0 -19 -5 1.6 1.1
0 -19 5 1.7 2.4
0 -19 -5 1.8 2.2
0 -19 -5 3 1.3
-1 -19 -5 8.8 3
-1 -19 -5 5.8 5.4
-1 -19 -5 8 2
1 -19 5 7.6 1.1
1 -19 5 7 2
-1 -19 -5 11.7 2.3
1 -19 5 10 1.2
1 -19 5 6.3 2
-1 -19 -5 2.5 4.1
-1 -19 -5 13.3 3.9
1 -19 5 6.9 1
-1 -19 -5 9 2.2
1 -19 5 9 1.1
-2 -19 -5 7 6.9
-2 -19 -5 14.1 2.8
-2 -19 -5 13.5 2.8
-2 -19 -5 17.8 4.3
-2 -19 -5 12.5 3.9
2 -19 5 16.4 1.1
-2 -19 -5 17.3 2.9
-2 -19 -5 10 6.8
2 -19 5 15.1 1.1
-3 -19 -5 2.7 2.5
-3 -19 -5 7 2.1
-3 -19 -5 8.7 2.3
-3 -19 -5 -13 7.3
-3 -20 5 3.9 1.4
-3 -20 5 3.4 1.2
3 -20 -5 6.1 2
-3 -20 5 2.6 1.3
3 -20 -5 11 6.3
3 -20 -5 3 1.7
3 -20 -5 -1.3 6.1
3 -20 -5 2.9 2.6
-3 -20 5 5.6 1.4
-2 -20 5 11.1 5.3
-2 -20 5 9.2 1.9
-2 -20 5 8.3 1.6
-2 -20 5 7.4 1.5
2 -20 -5 5.2 1.7
2 -20 -5 11.3 3.6
2 -20 -5 4.6 1.8
2 -20 -5 9.6 2.1
2 -20 -5 16.9 7.1
2 -20 -5 12.1 3.6
-2 -20 5 9.8 1.9
2 -20 -5 8.7 6
1 -20 -5 3.1 1.3
1 -20 -5 0.4 1.9
1 -20 -5 5.6 6.1
-1 -20 5 2.3 1.3
-1 -20 5 -0.7 3.5
1 -20 -5 3.1 3.8
1 -20 -5 6.5 1.8
-1 -20 5 2.8 1.1
1 -20 -5 3.5 2.6
-1 -20 5 4 1
-1 -20 5 5.4 1.1
-1 -20 5 3 1
-1 -20 5 5.5 4.2
1 -20 -5 2.4 1.4
0 -20 5 6 1.2
0 -20 -5 4.6 3.1
0 -20 5 5.7 1.4
0 -20 -5 5.8 6.2
0 -20 -5 4 1.5
0 -20 5 5.4 1
0 -20 -5 8.4 2.2
0 -20 5 5.7 2.9
0 -20 5 0.4 3.5
0 -20 5 5.8 1.2
0 -20 5 6.1 1.2
0 -20 -5 5.5 1.6
1 -20 5 4.5 0.9
-1 -20 -5 2.1 2
-1 -20 -5 4 1.7
-1 -20 -5 0.9 1.1
1 -20 5 1.5 2.1
1 -20 5 3.7 0.8
1 -20 5 2.7 0.7
-1 -20 -5 0.7 1.1
1 -20 5 0.8 2.2
1 -20 5 1 0.5
1 -20 5 1.7 0.7
-1 -20 -5 11 6.7
-2 -20 -5 4.8 1.8
-2 -20 -5 7.5 6.9
-2 -20 -5 2.1 1.4
-2 -20 -5 5.8 3.1
-2 -20 -5 8.2 2.1
2 -20 5 5.1 0.8
2 -20 5 3.9 0.7
2 -21 -5 38.9 6.9
-2 -21 5 36.3 3.3
-2 -21 5 44.2 3.1
2 -21 -5 37.2 8.8
2 -21 -5 40.8 5.1
2 -21 -5 40.1 3.6
-2 -21 5 46.9 3.6
2 -21 -5 51.19 10.8
2 -21 -5 43.6 5.2
-2 -21 5 38.5 3
1 -21 -5 8.7 2.3
1 -21 -5 13.8 2.7
-1 -21 5 12.9 2.5
-1 -21 5 10.5 1.6
1 -21 -5 20.2 4.8
1 -21 -5 12.6 3.9
1 -21 -5 2.1 6.5
-1 -21 5 9.9 1.6
-1 -21 5 8.7 4.7
1 -21 -5 9 2.4
1 -21 -5 19.2 7.7
-1 -21 5 8.5 1.6
0 -21 -5 0.8 1.1
0 -21 5 -2.1 3.1
0 -21 -5 1.6 1.3
0 -21 5 0.3 0.5
0 -21 5 0.3 0.5
0 -21 5 1.2 0.8
0 -21 5 0 0.7
0 -21 -5 1 1.3
0 -21 -5 -0.2 6.2
0 -21 5 1.6 4.4
0 -21 5 1.3 0.8
0 -21 -5 -4.8 6.2
0 -21 -5 1.3 2.3
0 -21 -5 -1.5 1.1
1 -21 5 -0.6 2.6
-1 -21 -5 1.4 1.2
1 -21 5 1.1 2.4
1 -21 5 0.3 0.4
1 -21 5 0.5 0.5
-1 -21 -5 2.8 2.4
-1 -21 -5 9.5 5.8
-1 -21 -5 0.7 1.1
-1 -21 -5 1.7 2.1
-1 -21 -5 -5.7 6.4
1 -21 5 0.9 0.6
1 -21 5 0.7 0.5
8 0 -6 13 3.1
8 0 -6 9.3 2.6
8 0 -6 20.4 5.4
-8 0 6 13.4 8.6
-8 0 6 16.4 4.7
8 0 -6 6.9 9.6
-8 0 6 10.5 2.7
-7 0 6 1.2 1.2
7 0 -6 -0.8 1.3
7 0 -6 0.6 1.1
-7 0 6 0.5 1
7 0 -6 -0.2 0.8
-7 0 6 0.2 0.8
7 0 -6 4.1 6.2
-7 0 6 0.3 4.1
-6 0 6 10.8 3.4
-6 0 6 13 2.4
6 0 -6 12.4 2.4
6 0 -6 15.5 4.1
6 0 -6 14.2 2.7
-6 0 6 20.4 5.9
6 0 -6 12.4 5.5
-6 0 6 14.4 2.6
5 0 -6 43.9 6.5
5 0 -6 31 3.6
5 0 -6 31.3 3.8
-5 0 6 28 3.4
-5 0 6 34 6.2
-5 0 6 31.3 5
-5 0 6 33.3 3.8
5 0 -6 35 6.8
-4 0 6 65.99 5.7
4 0 -6 71.39 4.4
-4 0 6 66.69 4.3
-4 0 6 87.59 7.7
4 0 -6 72.89 6.3
4 0 -6 67.79 4.4
-4 0 6 66.39 4.3
4 0 -6 77.19 8
3 0 -6 81.29 7.1
-3 0 6 79.39 6.6
-3 0 6 84.79 6.8
-3 0 6 73.79 4.2
3 0 -6 76.69 4.4
-3 0 6 73.09 4.1
3 0 -6 88.59 7.6
2 0 -6 1268.67 42
-2 0 6 1228.18 40.6
1 0 -6 217.48 8.3
-1 0 6 240.48 9.5
-1 0 6 250.17 10.7
1 0 -6 245.28 10
1 0 -6 229.78 11
-1 0 6 234.78 8.2
1 0 -6 224.68 8.3
0 0 -6 164.68 8
0 0 6 177.78 6.2
0 0 -6 171.98 6.3
0 0 -6 165.18 8.3
0 0 -6 177.88 7.5
0 0 -6 171.18 6.3
0 0 6 174.68 6.2
-1 0 -6 89.79 3.7
-1 0 -6 87.69 5.4
-1 0 -6 83.99 4.7
-1 0 -6 92.09 3.8
-1 0 -6 83.49 3.5
-1 0 -6 86.99 3.7
-1 0 -6 83.09 4.6
-2 0 -6 188.88 6.7
-2 0 -6 179.78 6.7
-2 0 -6 189.38 9.5
-2 0 -6 185.38 6.9
-2 0 -6 185.68 6.7
-2 0 -6 180.68 8.3
3 0 6 0.9 1
-3 0 -6 5.3 1.1
-3 0 -6 5.2 1
-3 0 -6 4.8 1
-3 0 -6 4.6 1
-3 0 -6 5.9 2.3
-3 0 -6 2.6 1.5
3 0 6 3.9 0.9
3 0 6 1.8 2
4 0 6 119.29 8.3
-4 0 -6 108.39 8.7
-4 0 -6 110.99 7.3
4 0 6 116.29 5
-4 0 -6 106.19 5.4
4 0 6 101.89 6.5
4 0 6 111.59 5.1
-4 0 -6 110.79 5
-5 0 -6 5.5 1.5
5 0 6 1.6 0.9
5 0 6 1.8 2.9
5 0 6 2.6 0.9
5 0 6 3.3 1.7
-5 0 -6 14.1 4.8
-5 0 -6 2 1.6
6 0 6 41.4 3.2
6 0 6 54.69 7.6
6 0 6 42.9 3.2
6 0 6 37.5 5.1
-8 -1 6 10.7 8.4
8 -1 -6 10.3 2.8
8 -1 -6 5.5 2
8 -1 -6 11.8 8.9
-8 -1 6 11.5 3
-8 -1 6 7 3.8
8 1 -6 7.7 4.1
8 1 -6 6.8 2.2
-8 1 6 10.2 2.8
8 1 -6 19.3 9.2
-7 -1 6 4.1 1.8
7 -1 -6 1.2 1.8
-7 -1 6 2.2 2.4
7 -1 -6 1 1.3
7 -1 -6 8.8 6.1
-7 -1 6 3.6 1.7
-7 -1 6 -0.3 4.7
7 -1 -6 5.2 1.8
7 1 -6 8.4 6.1
7 1 -6 6 3.1
-7 1 6 -6.1 5.2
-7 1 6 0.1 1.8
7 1 -6 2 1.4
-7 1 6 1.1 1.3
-7 1 6 4.7 1.7
7 1 -6 3.7 1.6
6 -1 -6 0.3 1.8
-6 -1 6 1.9 2
-6 -1 6 3.5 3.6
-6 -1 6 1 1.2
6 -1 -6 -0.3 0.8
6 -1 -6 -1 4.2
6 -1 -6 2.5 1.4
-6 -1 6 1.9 1.2
6 1 -6 1.1 1
-6 1 6 -3 3.7
6 1 -6 5.4 4.7
-6 1 6 1.8 1.2
6 1 -6 7.4 2.9
-6 1 6 1.6 1.1
6 1 -6 2 1.2
-6 1 6 2.2 2.2
-5 -1 6 25.1 3.2
5 -1 -6 30.2 3.8
-5 -1 6 24.2 3.2
5 -1 -6 21.4 3
-5 -1 6 24.7 5.5
-5 -1 6 25.3 4.4
5 -1 -6 14.9 3.7
5 -1 -6 28 6.5
5 1 -6 21.9 3.1
-5 1 6 25.3 4.6
-5 1 6 25.7 3.3
-5 1 6 25.2 5.5
5 1 -6 16.1 3.6
-5 1 6 22.3 3.1
5 1 -6 25.7 6.3
5 1 -6 22.7 3.1
4 -1 -6 33.2 3
4 -1 -6 38.5 5.5
-4 -1 6 31.8 5.8
-4 -1 6 28.8 3.2
-4 -1 6 37 3
-4 -1 6 27.4 4.2
4 -1 -6 33.3 3
4 -1 -6 45.5 7.1
4 1 -6 37.5 5.3
-4 1 6 35.7 4.9
-4 1 6 39 3
4 1 -6 43.1 6.8
-4 1 6 24.2 5
-4 1 6 34.5 3
4 1 -6 39.7 3.2
4 1 -6 36.3 3.1
3 -1 -6 103.39 8.2
3 -1 -6 95.89 8.1
-3 -1 6 96.79 7.4
-3 -1 6 102.89 5
3 -1 -6 110.19 5.4
3 -1 -6 94.99 5
-3 -1 6 102.79 4.9
-3 -1 6 96.79 6.2
-3 1 6 96.19 7.3
-3 1 6 94.49 4.9
-3 1 6 100.39 5
3 1 -6 101.19 5.1
3 1 -6 100.49 8.1
3 1 -6 99.29 5
-3 1 6 91.39 7.2
3 1 -6 104.69 6.9
-2 -1 6 9.2 2.3
2 -1 -6 9.1 2.7
2 -1 -6 10.6 2.4
2 -1 -6 6.5 1.3
-2 -1 6 7.4 1.2
-2 -1 6 5 1.5
-2 -1 6 8.3 1.3
2 -1 -6 6.6 1.3
-2 1 6 9 2.5
-2 1 6 6.7 1.3
2 1 -6 10.5 1.7
2 1 -6 12 2.5
2 1 -6 13.9 3.2
-2 1 6 5.7 1.2
-2 1 6 6.7 1.8
-1 -1 6 131.89 6.3
-1 -1 6 139.49 7.3
1 -1 -6 135.89 5.7
1 -1 -6 146.89 7.2
1 -1 -6 139.09 8.1
-1 -1 6 151.08 5.5
-1 -1 6 144.19 5.4
-1 1 6 146.49 7.8
-1 1 6 146.19 5.6
-1 1 6 135.49 5.5
1 1 -6 135.19 5.5
1 1 -6 149.79 7
-1 1 6 136.79 6.7
1 1 -6 138.79 5.5
1 1 -6 138.09 7.7
0 -1 -6 121.49 6.1
0 -1 -6 119.89 6
0 -1 -6 114.79 4.9
0 -1 -6 121.39 5
0 -1 -6 113.29 6.7
0 -1 6 128.09 4.7
0 -1 -6 125.79 7
0 -1 6 126.29 4.7
0 1 -6 123.09 5.6
0 1 -6 133.59 5.9
0 1 -6 128.19 4.5
0 1 -6 122.19 4.7
0 1 -6 118.89 4.7
0 1 6 119.09 4.8
0 1 6 121.59 4.9
0 1 -6 127.39 6.6
-1 -1 -6 15.8 1.4
-1 -1 -6 16 2.8
-1 -1 -6 14.9 1.3
-1 -1 -6 15 2.7
-1 -1 -6 16.5 1.4
-1 -1 -6 14.2 1.6
-1 -1 -6 12.3 2.1
-1 1 -6 15.3 1.2
-1 1 -6 14.5 1.1
-1 1 -6 16.4 2
-1 1 -6 17.1 2.5
-1 1 -6 14.2 2
-1 1 -6 16 1.2
-1 1 -6 11.4 2.1
-1 1 -6 13 1.2
-2 -1 -6 46.3 4.7
-2 -1 -6 45.9 2.7
-2 -1 -6 52.19 4
-2 -1 -6 46.3 2.7
-2 -1 -6 45.4 2.7
-2 -1 -6 52.59 2.8
-2 1 -6 52.89 4.6
-2 1 -6 49.9 2.5
-2 1 -6 51.79 2.6
2 1 6 49 3.6
-2 1 -6 47.8 3.5
2 1 6 49.9 4.6
-2 1 -6 44.7 2.4
-2 1 -6 46.6 2.4
-3 -1 -6 93.49 4.7
3 -1 6 96.99 4.2
3 -1 6 96.99 5.4
-3 -1 -6 95.69 4.6
-3 -1 -6 99.59 6.3
3 -1 6 97.39 4.1
-3 -1 -6 92.99 4.4
-3 -1 -6 90.39 7.5
3 -1 6 95.49 6.4
-3 -1 -6 101.29 4.5
3 1 6 94.49 7
-3 1 -6 95.79 5.9
-3 1 -6 98.59 4.2
-3 1 -6 100.89 4.5
-3 1 -6 92.49 6.9
-3 1 -6 97.59 4.2
3 1 6 108.49 6.1
-3 1 -6 93.89 4.3
-4 -1 -6 258.67 9.4
-4 -1 -6 235.18 12.2
4 -1 6 260.97 9.2
-4 -1 -6 249.08 9.9
4 -1 6 260.37 9.1
4 -1 6 248.58 11
4 -1 6 243.68 12.4
-4 -1 -6 256.57 9.4
4 1 6 250.77 9.3
4 1 6 270.47 11.7
-4 1 -6 261.97 9.1
4 1 6 250.57 9.4
-4 1 -6 252.77 9.6
-4 1 -6 223.88 13.4
-4 1 -6 244.38 11.8
4 1 6 233.98 12.9
5 -1 6 0.4 0.6
-5 -1 -6 1.7 1
5 -1 6 0.5 0.6
-5 -1 -6 3.1 4.3
5 -1 6 -1 3
-5 -1 -6 1.3 1.6
5 -1 6 -0.1 0.9
5 1 6 0.5 0.7
-5 1 -6 0.3 0.7
5 1 6 1.6 1.3
-5 1 -6 2.9 1.9
-5 1 -6 0.9 3.8
5 1 6 0.5 0.7
6 -1 6 39.1 3
6 -1 6 42.2 6.9
6 -1 6 37.8 5
6 -1 6 38.5 3
6 1 6 31.7 4.7
6 1 6 35.2 6.6
6 1 6 43.1 3.2
6 1 6 42.2 3.3
-6 1 -6 23.1 4.6
-8 -2 6 19.7 9.2
8 -2 -6 9.6 2.7
8 -2 -6 9 2.4
8 -2 -6 5.9 3.6
8 -2 -6 20.7 10.1
-8 -2 6 10 3.5
8 2 -6 11.8 2.9
8 2 -6 3.4 3.1
8 2 -6 7.9 2.3
8 2 -6 5.7 8.1
-8 2 6 10.4 2.7
-7 -2 6 15.6 3.2
7 -2 -6 24.2 5.4
7 -2 -6 19.7 6.6
7 -2 -6 16.8 3
7 -2 -6 23.7 3.7
-7 -2 6 20.1 3.3
-7 2 6 21 3.3
7 2 -6 25.3 5.6
7 2 -6 22.1 3.5
7 2 -6 18.5 7.5
-7 2 6 25.3 5.1
-7 2 6 17.5 6.6
-7 2 6 20.3 4
7 2 -6 14.5 2.8
6 -2 -6 3.4 2.2
-6 -2 6 3.9 2.4
6 -2 -6 1.2 1.2
-6 -2 6 0.7 1
6 -2 -6 0.9 1.1
-6 -2 6 1.4 1.1
-6 -2 6 -1.5 4
6 2 -6 0 4.6
6 2 -6 2.4 2.1
-6 2 6 0.6 0.9
-6 2 6 0.2 0.8
-6 2 6 -0.8 1.3
6 2 -6 1.4 1.1
6 2 -6 0.2 0.9
-5 -2 6 72.59 4.7
5 -2 -6 62.19 4.6
5 -2 -6 66.59 4.8
5 -2 -6 60.19 7.4
5 -2 -6 83.89 10.8
-5 -2 6 50.19 6.5
-5 -2 6 68.39 4.5
-5 2 6 64.49 6
-5 2 6 57.99 4.2
5 2 -6 65.39 4.6
5 2 -6 69.39 6.6
-5 2 6 67.59 7.7
5 2 -6 65.39 4.6
-5 2 6 68.29 4.6
4 -2 -6 -0.4 1
-4 -2 6 0.1 1.2
-4 -2 6 0 0.6
4 -2 -6 1.1 0.9
-4 -2 6 1.1 0.8
4 -2 -6 0.5 0.8
-4 -2 6 -0.9 2.1
4 -2 -6 -5.5 2.2
-4 2 6 0.2 0.7
-4 2 6 2.7 1.3
4 2 -6 0.9 0.8
4 2 -6 -0.5 2.6
4 2 -6 -1.4 0.4
-4 2 6 -1 0.9
4 2 -6 0.3 0.7
-4 2 6 0.8 2.3
3 -2 -6 63.99 4
-3 -2 6 60.79 3.7
-3 -2 6 66.29 5.1
3 -2 -6 66.29 5.5
3 -2 -6 59.89 6.5
-3 -2 6 75.99 6.3
3 -2 -6 61.99 4
-3 -2 6 68.39 3.8
3 2 -6 78.79 6.9
3 2 -6 71.09 4
-3 2 6 63.89 6.2
-3 2 6 58.19 4.9
3 2 -6 60.89 3.8
3 2 -6 61.79 5.2
-3 2 6 68.89 4
-3 2 6 62.59 3.8
2 -2 -6 0.7 0.6
2 -2 -6 0.3 0.6
-2 -2 6 0.2 0.5
2 -2 -6 1.1 1.8
-2 -2 6 0.1 0.4
2 -2 -6 0 0.9
-2 -2 6 -1.6 1.3
2 2 -6 -0.3 0.3
2 2 -6 2.6 1.8
-2 2 6 -0.4 0.6
-2 2 6 0.5 0.6
-2 2 6 -0.1 0.4
-2 2 6 -0.3 1.3
2 2 -6 0.4 0.5
-1 -2 6 45.7 3
1 -2 -6 44.5 3.7
1 -2 -6 44.4 2.8
-1 -2 6 42.4 3.6
1 -2 -6 45.7 4.4
1 -2 -6 44.7 2.8
-1 -2 6 44.4 2.4
-1 2 6 39.3 3.3
1 2 -6 42 2.7
-1 2 6 41.9 4.1
1 2 -6 44.9 2.5
1 2 -6 43.3 3.3
-1 2 6 41.1 2.6
-1 2 6 41.4 2.6
1 2 -6 50.29 4.2
0 -2 -6 170.98 6.7
0 -2 -6 180.48 8
0 -2 -6 186.48 8.2
0 -2 -6 194.48 9.3
0 -2 -6 164.98 8.7
0 2 -6 174.68 6.1
0 2 -6 174.88 5.8
0 2 6 175.28 6.6
0 2 -6 181.08 8
0 2 -6 185.48 7.7
0 2 6 181.78 6.7
0 2 -6 175.38 7.2
0 2 -6 186.18 7
-1 -2 -6 8.4 2.4
-1 -2 -6 12.3 2
-1 -2 -6 15 1.6
-1 -2 -6 11.9 2.2
-1 -2 -6 15.2 2.9
-1 -2 -6 11.5 1.4
-1 -2 -6 12.9 1.5
-1 -2 -6 11.8 1.4
-1 2 -6 13.3 1
-1 2 -6 11.8 2
-1 2 -6 16.2 2.2
-1 2 -6 12.7 1.7
-1 2 -6 14.9 1.8
-1 2 -6 7.3 1.4
-1 2 -6 11.7 1
-1 2 -6 13.6 1
-2 -2 -6 1.8 1.7
-2 -2 -6 0.3 0.5
-2 -2 -6 1 0.6
-2 -2 -6 0.3 0.9
-2 -2 -6 0.8 0.5
-2 -2 -6 0.1 0.4
2 2 6 -0.2 0.7
-2 2 -6 0.6 1.4
-2 2 -6 0.2 0.6
-2 2 -6 0.7 0.4
-2 2 -6 0.3 0.4
2 2 6 -0.3 1.3
-2 2 -6 0.1 0.3
3 -2 6 5 2.1
3 -2 6 7.8 1.6
-3 -2 -6 7.3 2.1
3 -2 6 6.1 1
3 -2 6 10.1 1.3
-3 -2 -6 7.3 1.3
-3 -2 -6 6.1 1.3
-3 -2 -6 8.7 1.5
-3 -2 -6 10.5 3.5
-3 -2 -6 7.2 1.3
-3 2 -6 7.7 1.1
3 2 6 9.2 2.1
-3 2 -6 9.6 1.3
3 2 6 7.7 2.8
-3 2 -6 8.6 2.9
-3 2 -6 10.3 2.2
-3 2 -6 8.8 1.3
-3 2 -6 6 1
4 -2 6 14.2 3.2
-4 -2 -6 14.9 2.3
4 -2 6 12.1 1.6
4 -2 6 12.9 2.3
-4 -2 -6 10.4 4.3
-4 -2 -6 13.5 1.9
4 -2 6 13.2 1.6
-4 -2 -6 14.5 2
4 2 6 9.5 3.1
4 2 6 11.8 1.7
-4 2 -6 17.8 4.3
-4 2 -6 13.4 1.8
4 2 6 12.5 1.8
-4 2 -6 15.3 2.9
-4 2 -6 16 1.8
4 2 6 15.5 2.9
5 -2 6 6.7 1.3
-5 -2 -6 6.1 1.6
5 -2 6 5.6 1.2
-5 -2 -6 7.7 5
-5 -2 -6 8.2 3.6
5 -2 6 6.5 3.3
5 -2 6 7 2
-5 -2 -6 10.2 1.9
5 2 6 5.1 1.3
5 2 6 9.1 3.8
5 2 6 9 1.6
-5 2 -6 8.3 2.4
-5 2 -6 11.9 4.8
-5 2 -6 4.3 1.3
6 -2 6 4.7 1.2
6 -2 6 -0.4 1
6 -2 6 -3.3 4.1
6 -2 6 6 1.4
-6 -2 -6 -0.3 0.4
-6 -2 -6 -1.8 6.2
6 2 6 1.4 1
6 2 6 3.8 1.2
6 2 6 0.9 4.1
6 2 6 3 1.9
-6 2 -6 -0.3 5.4
-6 2 -6 0.9 1.5
8 -3 -6 15.1 3.2
-8 -3 6 12.6 2.9
8 -3 -6 22.5 3.8
-8 -3 6 17.1 8.5
-8 -3 6 16.3 4.6
8 -3 -6 21.6 10.3
8 -3 -6 14.3 5
8 3 -6 13.2 7.7
8 3 -6 13.8 2.9
8 3 -6 20.7 3.8
8 3 -6 23.7 5.9
7 -3 -6 0.2 1.4
7 -3 -6 -0.5 4.6
-7 -3 6 -1.2 0.5
-7 -3 6 -0.5 0.6
7 -3 -6 -0.2 1
7 -3 -6 -0.6 0.8
7 3 -6 3.8 1.9
7 3 -6 0.1 1
-7 3 6 0.2 1.8
7 3 -6 -0.6 0.7
-7 3 6 -12.5 4.9
-7 3 6 0.4 1
7 3 -6 1.2 5.8
-6 -3 6 14.9 2.6
6 -3 -6 16.2 3
6 -3 -6 14.4 5.9
6 -3 -6 9.7 3.2
-6 -3 6 18.8 3
-6 -3 6 15.7 3.9
-6 -3 6 19.6 5.8
6 -3 -6 13.4 3.2
-6 3 6 18.4 3
6 3 -6 8.7 5
6 3 -6 18.2 4.2
-6 3 6 18.9 3.1
6 3 -6 12.8 2.5
-6 3 6 10.5 5.2
-6 3 6 17.3 4
6 3 -6 19 3.1
5 -3 -6 10.9 2.3
5 -3 -6 14 2.7
-5 -3 6 11.3 3.1
5 -3 -6 11.5 4.4
-5 -3 6 16.1 2.5
-5 -3 6 12.7 2.4
5 -3 -6 14.1 3.7
-5 -3 6 18 4.7
-5 3 6 14.8 3.3
5 3 -6 13.4 4.5
-5 3 6 9.9 2
-5 3 6 14.5 2.5
5 3 -6 9.1 2
5 3 -6 15.6 3.8
-5 3 6 16.6 4.6
5 3 -6 14.9 2.5
-4 -3 6 8.4 1.7
-4 -3 6 11.6 2.8
4 -3 -6 12.7 3.2
4 -3 -6 13.8 2.4
-4 -3 6 13.2 2.1
4 -3 -6 8.1 1.8
-4 -3 6 11.7 3.5
4 -3 -6 6.6 3.5
-4 3 6 11.3 2
4 3 -6 13.3 3.2
-4 3 6 12.8 2.2
4 3 -6 11.1 2
4 3 -6 14 2.3
-4 3 6 14.5 3.7
-4 3 6 8.9 3.1
4 3 -6 9.3 3.8
-3 -3 6 141.89 6.3
3 -3 -6 138.49 10.1
-3 -3 6 146.09 6.4
3 -3 -6 129.29 6.5
-3 -3 6 143.69 7.9
3 -3 -6 150.58 8.9
3 -3 -6 146.49 6.8
-3 -3 6 145.29 9.1
3 3 -6 145.29 6.4
-3 3 6 144.79 6.5
3 3 -6 147.59 6.5
-3 3 6 144.69 9.5
-3 3 6 152.78 8.3
-3 3 6 152.28 6.6
3 3 -6 151.48 8.5
3 3 -6 137.39 9.5
-2 -3 6 8.8 1.3
2 -3 -6 9.4 1.6
2 -3 -6 8.7 3
-2 -3 6 10.6 1.5
-2 -3 6 9.3 1.9
2 -3 -6 7.2 2.1
-2 -3 6 9.9 2.4
2 3 -6 10.2 2.2
2 3 -6 11.6 1.6
2 3 -6 14.1 3.3
-2 3 6 11.8 1.8
-2 3 6 8.2 2
2 3 -6 10.1 1.5
-2 3 6 11.7 1.7
-2 3 6 7.4 2.6
-1 -3 6 109.59 5.8
1 -3 -6 114.09 7.5
-1 -3 6 107.79 5.1
1 -3 -6 112.49 5.1
1 -3 -6 117.79 6.5
-1 -3 6 113.49 4.4
-1 -3 6 104.79 4.2
1 -3 -6 100.39 4.8
-1 3 6 106.49 6.9
-1 3 6 102.89 4.7
1 3 -6 106.79 4.3
1 3 -6 117.19 6.6
-1 3 6 105.79 4.8
-1 3 6 115.59 6.1
1 3 -6 105.89 5.5
1 3 -6 105.29 4.4
0 -3 -6 3.6 0.9
0 -3 6 3.5 0.6
0 -3 -6 3.7 1.3
0 -3 -6 2.3 1.6
0 -3 6 3.8 0.6
0 -3 -6 4.9 1.4
0 -3 -6 3.8 0.8
0 -3 -6 0.8 1.6
0 3 6 2.8 0.7
0 3 -6 4.4 0.6
0 3 -6 4.6 1.4
0 3 6 4.6 0.9
0 3 -6 3.9 0.5
0 3 -6 4.2 1
0 3 -6 3.3 1.1
0 3 -6 4.2 0.6
0 3 -6 3.5 0.8
0 3 -6 4.1 0.7
-1 -3 -6 93.49 4.1
-1 -3 -6 91.79 6.5
-1 -3 -6 96.39 6.6
-1 -3 -6 94.29 4.3
-1 -3 -6 90.59 4.1
-1 -3 -6 103.49 5.8
-1 -3 -6 100.89 5.6
-1 3 -6 92.49 3.3
-1 3 -6 95.49 4.1
-1 3 -6 92.79 3.3
-1 3 -6 93.29 3.3
-1 3 -6 92.99 3.3
-1 3 -6 85.99 4.6
-1 3 -6 94.69 4.6
-1 3 -6 91.39 4.1
-2 -3 -6 1.3 0.6
-2 -3 -6 0.1 0.4
-2 -3 -6 4.1 1.6
-2 -3 -6 0.9 0.6
-2 -3 -6 1.6 2
-2 3 -6 0.7 0.4
-2 3 -6 0.9 1
2 3 6 2.4 1.2
-2 3 -6 0.5 1.3
-2 3 -6 0.9 0.4
-2 3 -6 0.5 0.6
2 3 6 7.5 2.5
-2 3 -6 1 0.4
-2 3 -6 1.5 0.4
-2 3 -6 1.2 0.6
3 -3 6 101.89 4.1
-3 -3 -6 101.19 4.9
3 -3 6 101.99 4.1
-3 -3 -6 101.09 6.9
3 -3 6 100.59 5.2
3 -3 6 99.49 6
-3 -3 -6 106.59 5.2
-3 -3 -6 108.09 8.6
3 3 6 113.89 8
-3 3 -6 108.29 4.1
-3 3 -6 93.59 5.5
-3 3 -6 98.19 6.7
-3 3 -6 102.79 4.3
3 3 6 120.79 6.9
4 -3 6 20.8 2.3
4 -3 6 20.2 1.7
4 -3 6 19.7 3.6
-4 -3 -6 17.7 3.6
-4 -3 -6 17.2 5.1
4 -3 6 20.4 2.8
-4 -3 -6 21.9 2.4
-4 -3 -6 17.9 2.5
4 3 6 19 4.3
4 3 6 23.3 3.7
-4 3 -6 18.9 3.1
-4 3 -6 15.7 3.8
4 3 6 20.9 2.9
-4 3 -6 21.3 1.9
-4 3 -6 19 1.6
4 3 6 21.6 2.4
5 -3 6 81.89 5.6
5 -3 6 76.89 7.2
-5 -3 -6 80.49 7.1
-5 -3 -6 86.39 4.8
5 -3 6 81.09 4.2
5 -3 6 84.49 4.2
-5 -3 -6 78.99 5.1
-5 -3 -6 69.39 10
5 3 6 92.19 8.4
-5 3 -6 73.29 4.2
5 3 6 84.29 4.6
-5 3 -6 73.39 8.2
5 3 6 78.49 6.2
5 3 6 92.29 4.9
-5 3 -6 73.79 6
6 -3 6 4 1.1
6 -3 6 3.8 1.8
6 -3 6 3.4 1.1
-6 -3 -6 6.7 5.8
6 -3 6 -2.1 4
-6 3 -6 4.6 2.4
6 3 6 2 1.1
6 3 6 5.8 2.3
6 3 6 0.8 4.1
-6 3 -6 10.3 5.9
6 3 6 4.2 1.4
8 -4 -6 -2.8 8.6
8 -4 -6 1.5 1.4
-8 -4 6 0.3 1.3
-8 -4 6 2.1 8.2
8 -4 -6 1.1 2.2
8 -4 -6 -0.9 0.6
8 4 -6 1.3 1.3
-8 4 6 1.8 2.3
-8 4 6 -0.4 8.2
8 4 -6 8.8 8.4
8 4 -6 -0.1 0.9
7 -4 -6 2.7 4.9
-7 -4 6 4.8 2.9
7 -4 -6 9.1 3.5
-7 -4 6 1.2 6
7 -4 -6 2.4 1.7
7 -4 -6 2.3 1.5
-7 -4 6 8.9 2.3
-7 -4 6 6 1.9
7 4 -6 2.4 2.5
-7 4 6 3.1 1.7
7 4 -6 10.4 6.3
-7 4 6 4.4 2.8
7 4 -6 4 1.8
-7 4 6 7.2 4.8
7 4 -6 4.3 1.7
6 -4 -6 20.5 6.7
-6 -4 6 23.7 3.5
6 -4 -6 34 6.1
6 -4 -6 25.8 3.6
-6 -4 6 16.8 6.3
-6 -4 6 25.2 3.5
6 -4 -6 26.6 3.7
-6 -4 6 24.3 4.8
6 4 -6 15.5 5.9
-6 4 6 23.8 4.7
6 4 -6 22.1 3.3
6 4 -6 24.3 4.9
-6 4 6 23.2 3.4
-6 4 6 28.2 7.1
-6 4 6 32 4.7
6 4 -6 31.3 3.8
5 -4 -6 1.2 1
5 -4 -6 7.1 4.5
-5 -4 6 2.1 1.2
-5 -4 6 2 1.1
-5 -4 6 2.9 2
5 -4 -6 5.3 2.7
-5 -4 6 0 3.1
5 -4 -6 2.9 1.3
5 4 -6 3.7 1.4
-5 4 6 7.9 4
-5 4 6 3 2.1
5 4 -6 2.5 1.2
5 4 -6 -2.8 2.9
5 4 -6 1.4 1.7
-5 4 6 4.3 1.4
-5 4 6 2.7 1.3
4 -4 -6 14 2.3
-4 -4 6 10.9 3.6
-4 -4 6 14.3 2.2
4 -4 -6 9.1 4.1
-4 -4 6 12.7 3.1
4 -4 -6 15.4 2.6
-4 -4 6 16.2 2.4
4 4 -6 10 1.9
4 4 -6 16.9 3.6
-4 4 6 12.4 2.2
-4 4 6 14.7 3.7
-4 4 6 14.7 2.3
4 4 -6 15.6 4.4
4 4 -6 12.6 2.1
3 -4 -6 69.99 5.9
-3 -4 6 91.09 7
3 -4 -6 69.09 4.4
3 -4 -6 83.19 7.7
-3 -4 6 74.09 4.1
-3 -4 6 78.99 4.2
3 -4 -6 81.59 4.8
-3 -4 6 72.99 5.3
-3 4 6 77.79 5.7
3 4 -6 80.69 4.3
-3 4 6 69.09 4.2
-3 4 6 85.99 7.2
3 4 -6 78.49 7
-3 4 6 81.79 4.4
3 4 -6 81.69 5.9
3 4 -6 74.39 4.7
-2 -4 6 165.78 8.7
-2 -4 6 161.18 7.6
2 -4 -6 167.68 8.9
-2 -4 6 158.68 6.3
-2 -4 6 162.38 6.4
2 -4 -6 164.88 7.1
2 -4 -6 167.88 7.1
2 -4 -6 160.58 10.1
2 4 -6 163.48 6.4
-2 4 6 162.68 8.3
2 4 -6 174.08 8.2
2 4 -6 142.49 8.9
-2 4 6 168.38 6.8
-2 4 6 164.48 6.8
-2 4 6 179.08 10
2 4 -6 164.88 6.5
1 -4 -6 6.3 1.8
1 -4 -6 8.1 1.4
-1 -4 6 8.2 1
1 -4 -6 7.8 2.5
1 -4 -6 10.8 1.7
-1 -4 6 8.9 1.7
-1 -4 6 9 1.1
-1 4 6 6.7 1.2
1 4 -6 8 2.1
-1 4 6 9.3 1.5
1 4 -6 7.4 1.3
1 4 -6 7.8 1.1
0 -4 -6 58.59 3.2
0 -4 -6 64.49 3.5
0 -4 -6 67.49 5.5
0 -4 6 64.89 2.5
0 -4 -6 58.09 3.4
0 -4 6 59.89 2.4
0 -4 -6 59.79 4.4
0 4 -6 63.89 2.9
0 4 6 62.19 3.3
0 4 -6 64.09 3.7
0 4 -6 60.99 2.2
0 4 -6 60.69 2.4
0 4 -6 65.19 3.2
0 4 -6 65.19 2.3
0 4 6 56.69 3.2
0 4 -6 61.49 2.2
0 4 -6 67.29 3.4
-1 -4 -6 1.2 1.1
-1 -4 -6 4.8 1
-1 -4 -6 6 1.2
-1 -4 -6 0.8 1.8
-1 -4 -6 6.5 1.7
-1 -4 -6 5 2
-1 -4 -6 4.6 1.1
-1 -4 -6 6.4 1.2
-1 4 -6 4.6 1
-1 4 -6 4.3 0.7
-1 4 -6 5.3 1
-2 -4 -6 17.7 2.1
-2 -4 -6 20.6 2.2
-2 -4 -6 16.7 2.9
-2 -4 -6 18.2 2.2
-2 -4 -6 16.3 1.9
-2 -4 -6 18.5 3.7
-2 4 -6 20.2 1
-2 4 -6 20.3 1
-2 4 -6 19.7 1.7
-2 4 -6 21 2.4
2 4 6 14.1 3.4
2 4 6 19.1 3.1
-2 4 -6 18.8 2
-2 4 -6 17.2 1.4
-2 4 -6 19.3 1.1
-3 -4 -6 0.8 0.8
3 -4 6 0.4 0.4
3 -4 6 0.2 0.3
3 -4 6 0.5 0.6
3 -4 6 -0.6 1.3
-3 -4 -6 0.2 1.2
-3 -4 -6 0.4 0.6
-3 -4 -6 -1.4 2.3
-3 4 -6 0.1 1.7
-3 4 -6 1.4 0.5
3 4 6 -0.2 0.9
-3 4 -6 0.2 0.3
3 4 6 0.8 2
-3 4 -6 1 0.4
-3 4 -6 -0.3 0.6
-3 4 -6 1.2 0.5
-4 -4 -6 1.3 2.9
-4 -4 -6 0.2 0.6
4 -4 6 1 0.9
-4 -4 -6 0.3 0.6
4 -4 6 0.6 0.5
4 -4 6 0.1 0.4
4 -4 6 -1.7 1.8
-4 -4 -6 -0.7 1
4 4 6 0.4 1.2
4 4 6 1.3 0.8
-4 4 -6 0.2 0.4
-4 4 -6 -0.7 0.8
-4 4 -6 1.1 0.6
4 4 6 -1.1 2.7
4 4 6 0.5 0.6
-4 4 -6 0.8 0.6
-4 4 -6 -1 2.3
5 -4 6 1.1 0.6
5 -4 6 0 0.5
-5 -4 -6 -6.9 4.8
5 -4 6 0 2.6
-5 -4 -6 1.6 1.8
5 -4 6 0.9 1.1
-5 -4 -6 1 0.7
-5 -4 -6 0.4 0.7
-5 4 -6 -0.1 0.5
-5 4 -6 1.7 1.4
5 4 6 3.9 3.5
5 4 6 0.8 0.8
-5 4 -6 -0.6 3.2
-5 4 -6 0.3 0.6
5 4 6 0.6 0.7
5 4 6 -1.3 0.6
6 -4 6 -0.1 0.5
6 -4 6 1.1 2.1
-6 -4 -6 -0.1 0.4
-6 -4 -6 0.9 6.8
6 -4 6 0 0.5
6 -4 6 -0.7 4.2
-6 4 -6 1.7 5.1
6 4 6 0.9 0.9
6 4 6 -0.1 0.7
-6 4 -6 -0.4 0.4
6 4 6 -0.5 4.3
6 4 6 -0.3 1.2
7 -5 -6 -1.6 4.9
7 -5 -6 6.9 2.5
-7 -5 6 8 2.2
-7 -5 6 6.6 2
-7 -5 6 2.7 6.4
-7 -5 6 11.4 3.7
7 -5 -6 7.8 2.2
-7 5 6 9 2.6
7 5 -6 11.5 2.6
7 5 -6 1.8 2.1
7 5 -6 10 2.2
7 5 -6 10.9 6.2
-7 5 6 9.8 6.5
-7 5 6 5.6 3.1
-6 -5 6 1.7 1.2
6 -5 -6 0.6 1
6 -5 -6 4.4 1.6
6 -5 -6 2.9 4.9
-6 -5 6 5.7 1.7
6 -5 -6 6.1 3.2
-6 5 6 2.8 2.3
-6 5 6 1.7 1.3
6 5 -6 3.3 1.4
6 5 -6 6.6 1.9
-6 5 6 1.5 1.2
6 5 -6 -0.4 1.5
6 5 -6 0.2 4.3
-6 5 6 6 4.7
-5 -5 6 26.3 6.2
-5 -5 6 23.4 3.1
-5 -5 6 29.3 3.6
-5 -5 6 24.1 4.4
5 -5 -6 17.3 5.6
5 -5 -6 22.9 3.4
5 -5 -6 27.7 5.2
5 -5 -6 22.5 3.4
5 5 -6 35.2 5.6
5 5 -6 24.8 3.2
-5 5 6 29.4 3.5
-5 5 6 27.6 3.3
5 5 -6 19.9 5.6
-5 5 6 25.9 5.8
5 5 -6 31.9 3.5
-5 5 6 21.1 4.1
-4 -5 6 12.8 4.1
4 -5 -6 11.7 2.3
-4 -5 6 21.3 3.9
-4 -5 6 16.3 2.5
4 -5 -6 14.1 2.5
4 -5 -6 13.5 3.4
4 -5 -6 6.4 3.4
-4 -5 6 13.9 2.3
4 5 -6 11.8 3.9
-4 5 6 12.6 3
-4 5 6 11.6 2.1
-4 5 6 14.1 2.3
4 5 -6 15.8 2.3
4 5 -6 10.6 2
-4 5 6 12.2 3.9
3 -5 -6 306.67 12
-3 -5 6 327.27 15.2
3 -5 -6 324.87 16.7
-3 -5 6 303.57 11.3
-3 -5 6 315.57 11.4
3 -5 -6 309.17 14.6
-3 -5 6 325.27 13.6
3 -5 -6 308.87 12
-3 5 6 321.87 15.6
3 5 -6 316.57 15.4
3 5 -6 331.37 13.9
-3 5 6 312.27 11.7
-3 5 6 291.87 13.5
3 5 -6 319.07 11.4
-3 5 6 310.87 11.7
2 -5 -6 716.23 27.7
2 -5 -6 732.73 25.9
-2 -5 6 718.23 25.1
-2 5 6 711.43 25
-2 5 6 699.43 26.6
2 5 -6 719.63 25.8
-1 -5 6 8.2 1.6
-1 -5 6 6.8 0.9
1 -5 -6 9.1 1.6
1 -5 -6 6.8 1.9
1 -5 -6 10.2 2.9
-1 -5 6 6.8 1.3
1 -5 -6 9.8 1.6
-1 -5 6 8.3 1
1 5 -6 8.4 2
-1 5 6 7.2 1.3
1 5 -6 8.1 1
1 5 -6 8.2 1.5
-1 5 6 7.3 1.3
0 -5 -6 236.78 11.6
0 -5 -6 226.78 11.6
0 -5 -6 208.28 8.5
0 -5 -6 242.88 8.7
0 -5 -6 232.18 10.5
0 -5 -6 230.18 10.3
0 -5 -6 232.38 8.3
0 5 -6 225.18 7.9
0 5 6 225.08 8.5
0 5 6 233.28 8.5
0 5 -6 227.08 7.5
0 5 -6 222.58 7.6
-1 -5 -6 61.29 5.5
-1 -5 -6 59.49 3.2
-1 -5 -6 57.79 4.4
-1 -5 -6 58.59 3.3
-1 -5 -6 55.29 3.4
-1 -5 -6 66.69 3.6
-2 -5 -6 45.2 3
-2 -5 -6 51.59 6.6
-2 -5 -6 44.9 3
-2 -5 -6 39.8 2.8
-2 -5 -6 46.6 7.4
2 5 6 48.3 5.2
-2 5 -6 44.4 2.4
-2 5 -6 44.6 1.8
2 5 6 48 4.2
-2 5 -6 42.9 2.2
-2 5 -6 46.9 2.1
3 -5 6 3.3 0.8
-3 -5 -6 1.1 0.8
-3 -5 -6 1.9 1.6
-3 -5 -6 3.4 1.1
-3 -5 -6 1.7 0.8
-3 -5 -6 0.1 2.6
3 -5 6 0.8 1.2
-3 -5 -6 1.5 0.8
3 5 6 2.5 1.5
-3 5 -6 3.5 0.5
-3 5 -6 3.3 0.5
3 5 6 -1.7 1.9
-3 5 -6 3.6 0.5
-3 5 -6 2.6 1.7
-3 5 -6 4.7 1.1
-3 5 -6 3.1 0.5
-4 -5 -6 82.59 7.1
4 -5 6 91.59 5.1
-4 -5 -6 101.29 5.2
4 -5 6 104.29 4.2
-4 -5 -6 88.49 9.4
4 -5 6 102.89 6.4
-4 -5 -6 102.09 5.2
4 -5 6 107.79 4.2
4 5 6 96.79 5.1
-4 5 -6 100.79 3.9
4 5 6 94.09 8.7
-4 5 -6 91.69 5.5
4 5 6 96.29 5
-4 5 -6 97.49 4.1
-4 5 -6 93.49 6.8
4 5 6 104.59 7.2
-4 5 -6 102.19 4.2
-4 5 -6 95.09 3.9
5 -5 6 13.5 3.5
-5 -5 -6 13.9 3.9
-5 -5 -6 22 2.8
-5 -5 -6 12 5.2
5 -5 6 18.7 2.4
5 -5 6 21.9 1.8
5 5 6 24.9 2.8
-5 5 -6 17.7 4.5
5 5 6 20.7 5.3
5 5 6 22.8 4
-5 5 -6 19.9 1.8
-5 5 -6 21.2 1.9
5 5 6 25 2.8
6 -5 6 6.3 4.5
6 -5 6 5.1 1.8
-6 -5 -6 3.2 6.3
6 -5 6 11.7 1.7
6 -5 6 9.9 1.6
-6 5 -6 9.3 1.7
-6 5 -6 15 5.8
6 5 6 7.1 1.7
-6 5 -6 11.1 2.8
6 5 6 8.9 1.9
6 5 6 8.4 2.8
6 5 6 5 4.9
-7 -6 6 17 7.5
-7 -6 6 3 1.6
7 -6 -6 5.4 1.9
7 -6 -6 -3.3 7.1
-7 -6 6 7 2.2
-7 -6 6 4.5 3
7 -6 -6 11.4 4
7 -6 -6 7.1 2.2
-7 6 6 3.4 1.7
-7 6 6 9.9 3.5
7 6 -6 3.7 5.9
7 6 -6 9.8 3.6
7 6 -6 3.7 1.6
-7 6 6 -4 5.7
7 6 -6 3.6 1.6
6 -6 -6 49.6 4.4
6 -6 -6 43.5 7.1
-6 -6 6 43.9 4.9
6 -6 -6 46.9 9.5
6 -6 -6 46.3 5.2
-6 -6 6 45.4 3.9
6 6 -6 39 3.6
-6 6 6 43.5 8
-6 6 6 43.8 3.9
6 6 -6 41.6 3.8
6 6 -6 40.3 8.2
6 6 -6 41.8 6.3
-6 6 6 36.6 4.1
-6 6 6 43 6.5
5 -6 -6 253.07 14.5
-5 -6 6 247.68 10.8
5 -6 -6 247.78 16.6
-5 -6 6 249.08 15.9
-5 -6 6 256.77 13.7
-5 -6 6 254.47 11
5 -6 -6 247.78 11.3
5 -6 -6 264.47 11.4
-5 6 6 259.37 10.9
5 6 -6 248.38 10.7
-5 6 6 254.17 13.6
-5 6 6 250.37 10.9
-5 6 6 259.17 15.5
5 6 -6 265.37 10.7
5 6 -6 258.47 13.8
5 6 -6 256.17 15.9
-4 -6 6 2 0.9
-4 -6 6 4.4 3.2
4 -6 -6 4.6 2.3
4 -6 -6 -1.1 3.1
4 -6 -6 5 1.6
-4 -6 6 2.9 1.8
4 -6 -6 5.5 1.6
-4 -6 6 3.3 1.2
4 6 -6 4 3.1
-4 6 6 5.4 2.3
4 6 -6 1.1 1.4
4 6 -6 3.3 1.1
4 6 -6 5.4 1.4
-4 6 6 5.3 1.4
-4 6 6 1.9 1
-4 6 6 9 3.5
3 -6 -6 1 1.5
-3 -6 6 0.2 0.7
3 -6 -6 0.8 0.9
3 -6 -6 3.9 2.9
-3 -6 6 1 2.2
-3 -6 6 1.3 0.8
-3 -6 6 1.3 1.4
3 6 -6 0.8 0.7
3 6 -6 -0.9 2
3 6 -6 3.2 0.9
-3 6 6 1.4 0.8
3 6 -6 2.6 1.5
-3 6 6 2.5 2.1
-3 6 6 1.3 1.6
-3 6 6 0.4 0.7
-2 -6 6 606.14 20.1
-2 -6 6 571.24 21.2
2 -6 -6 562.74 23.8
2 -6 -6 591.34 22.1
-2 6 6 581.64 23.2
2 6 -6 572.84 20.2
-2 6 6 594.14 21.4
2 6 -6 579.04 21.6
1 -6 -6 93.29 4.9
1 -6 -6 110.29 7.7
1 -6 -6 100.89 7.2
-1 -6 6 101.99 5.1
-1 -6 6 96.99 3.9
1 -6 -6 108.39 5.1
-1 -6 6 96.09 3.8
1 -6 -6 102.39 6.5
-1 -6 6 96.39 4.4
1 -6 -6 102.99 6.3
-1 6 6 98.09 4.8
1 6 -6 101.19 3.7
1 6 -6 100.29 5.5
-1 6 6 97.79 4.8
1 6 -6 96.09 3.6
1 6 -6 96.79 4.7
0 -6 -6 31.1 2.3
0 -6 -6 30.5 2.4
0 -6 -6 34.2 2.6
0 -6 -6 35.6 4.2
0 -6 -6 28.5 4.6
0 -6 -6 21.6 3.8
0 -6 -6 32.9 4.8
0 6 6 32.1 2.4
0 6 6 29.9 2.3
-1 -6 -6 7.9 2.6
-1 -6 -6 3.9 1.5
-1 -6 -6 7.1 2.7
-1 -6 -6 4.3 1.2
-1 -6 -6 6.5 1.3
-1 -6 -6 5.9 1.2
-1 -6 -6 5.9 1.9
-1 -6 -6 9.5 1.6
-2 -6 -6 0.6 0.9
-2 -6 -6 0 0.5
-2 -6 -6 0.1 0.6
-2 -6 -6 -0.2 0.4
-2 -6 -6 -0.2 0.3
-2 -6 -6 0.6 2.1
2 6 6 0.6 1.8
2 6 6 0.2 1
-3 -6 -6 1 0.8
-3 -6 -6 -0.4 0.5
-3 -6 -6 0 0.5
-3 -6 -6 0.8 0.7
3 6 6 0.1 1
3 6 6 1.9 2.3
-3 6 -6 1.3 1.1
-3 6 -6 0.2 0.4
-4 -6 -6 61.49 4.3
4 -6 6 60.79 3.7
-4 -6 -6 67.89 4.1
4 -6 6 63.89 3
-4 -6 -6 56.99 3.9
4 -6 6 58.79 2.9
4 -6 6 62.79 4.8
-4 -6 -6 61.59 4.3
4 6 6 55.89 5.4
-4 6 -6 60.29 3.9
-4 6 -6 68.19 3.2
-4 6 -6 64.29 2.8
-4 6 -6 61.69 2.7
-4 6 -6 68.79 5.4
4 6 6 71.99 4.2
4 6 6 70.39 7.3
-4 6 -6 65.99 2.9
5 -6 6 9.7 3.1
5 -6 6 9.3 1.4
5 -6 6 6.6 1.7
-5 -6 -6 9.6 1.8
5 -6 6 10.1 1.4
-5 -6 -6 10.8 1.9
5 6 6 7.8 1.7
-5 6 -6 12 1.5
-5 6 -6 7 1.9
5 6 6 12.6 3.2
-5 6 -6 3.5 3.3
5 6 6 2.6 3.5
-5 6 -6 10.6 1.5
5 6 6 8.6 1.8
-6 -6 -6 0.2 0.4
6 -6 6 1.9 0.8
6 -6 6 1.2 0.8
6 -6 6 1.1 1.1
-6 6 -6 2.6 1
6 6 6 2 1.1
-6 6 -6 1.5 1.5
6 6 6 2.1 1.8
6 6 6 5.6 5
6 6 6 4.9 1.4
7 -7 -6 1.7 1.5
-7 -7 6 2.8 2.7
-7 -7 6 0.6 1.2
7 -7 -6 0.5 2.2
7 -7 -6 1.2 1.5
-7 -7 6 1.4 5.2
-7 -7 6 2.4 1.5
7 7 -6 1.1 1.8
7 7 -6 1.6 5.8
7 7 -6 1.7 1.2
7 7 -6 -0.1 0.8
-7 7 6 1 1.3
-7 7 6 0.9 1.7
6 -7 -6 1.1 2.1
-6 -7 6 1.1 1.1
6 -7 -6 1.2 1.2
-6 -7 6 3 5
-6 -7 6 -0.3 0.8
6 -7 -6 -0.2 0.8
-6 -7 6 1.4 1.5
6 -7 -6 1.4 5.6
-6 7 6 4.6 4.6
6 7 -6 -2.8 4.1
6 7 -6 1.7 1.2
-6 7 6 0.6 1
-6 7 6 1.6 1.2
6 7 -6 1.7 1.5
-6 7 6 1.6 1.8
5 -7 -6 9.8 3.2
5 -7 -6 9 2.2
-5 -7 6 9.7 2.1
-5 -7 6 10.1 2.1
-5 -7 6 10.1 3
-5 -7 6 8.8 4.7
5 -7 -6 9.7 4.9
5 -7 -6 12.4 2.6
5 7 -6 9.2 1.9
5 7 -6 8.2 4.2
-5 7 6 13.5 2.5
-5 7 6 10.1 2.9
-5 7 6 5.3 4.1
-5 7 6 9.9 2.1
5 7 -6 8.5 1.9
5 7 -6 7.2 2.6
-4 -7 6 49.8 3.8
-4 -7 6 52.69 6.3
4 -7 -6 56.49 4.3
-4 -7 6 67.79 7.2
4 -7 -6 66.99 9.1
4 -7 -6 51.69 4.2
4 -7 -6 50.29 6.8
-4 7 6 54.99 4
-4 7 6 71.79 7.5
-4 7 6 58.59 5.4
4 7 -6 50.79 7
4 7 -6 55.59 3.6
4 7 -6 52.39 5.1
4 7 -6 54.09 3.7
-4 7 6 53.59 3.9
-3 -7 6 69.59 6.7
3 -7 -6 70.99 4.5
-3 -7 6 68.89 3.9
-3 -7 6 65.69 5.2
3 -7 -6 62.69 5.8
3 -7 -6 62.69 4.3
3 -7 -6 65.29 7.4
-3 -7 6 54.39 3.6
3 7 -6 67.69 3.6
-3 7 6 72.09 5.7
3 7 -6 73.49 3.8
3 7 -6 54.29 6
3 7 -6 54.69 4.8
-3 7 6 62.09 4
-3 7 6 64.49 6.4
-3 7 6 65.69 4.2
-2 -7 6 247.88 10.5
2 -7 -6 254.37 10.2
2 -7 -6 255.07 12.4
-2 -7 6 265.07 11.8
-2 -7 6 260.77 9.2
2 -7 -6 258.97 10.2
-2 -7 6 236.18 10.9
2 -7 -6 262.27 14.2
-2 7 6 276.27 12.2
-2 7 6 263.17 10
2 7 -6 258.57 8.9
-2 7 6 251.37 9.9
-2 7 6 257.07 13.6
2 7 -6 263.77 10.7
2 7 -6 245.78 8.8
2 7 -6 286.27 12.2
-1 -7 6 33 2.8
1 -7 -6 30.4 4.1
1 -7 -6 31.4 4.1
1 -7 -6 37 2.8
1 -7 -6 26.8 4.8
-1 -7 6 34.6 1.8
1 -7 -6 28.7 2.5
1 -7 -6 34.2 5
-1 -7 6 31.7 2.2
-1 -7 6 30.7 1.8
1 7 -6 31.4 2.2
-1 7 6 32.4 2.6
1 7 -6 30.5 1.5
-1 7 6 32.8 2.5
1 7 -6 32.1 1.6
1 7 -6 34.9 3
0 -7 -6 30 2.5
0 -7 -6 20.1 3.9
0 -7 -6 27.9 4.6
0 -7 -6 28.8 3.9
0 -7 -6 26.6 2.1
0 -7 -6 22.1 2.5
0 -7 -6 28.7 2.2
0 7 6 23 2.1
0 7 6 23.3 2.1
-1 -7 -6 1.7 0.9
-1 -7 -6 0.7 0.6
-1 -7 -6 1.3 0.7
-1 -7 -6 1.9 1.3
-1 -7 -6 -0.1 0.9
-1 -7 -6 0.3 1.5
-1 -7 -6 1.2 0.7
-1 -7 -6 0.8 1.9
-2 -7 -6 1.1 0.8
-2 -7 -6 1 0.7
-2 -7 -6 1.3 1.3
-2 -7 -6 -2.2 2
-2 -7 -6 0.8 0.6
-2 -7 -6 0 0.5
2 7 6 0.9 1.3
2 7 6 -1.1 1.9
-3 -7 -6 5.3 1.3
-3 -7 -6 4.4 1.3
-3 -7 -6 5.8 2.3
-3 -7 -6 4.2 3.1
-3 -7 -6 3.7 1.2
-3 -7 -6 4.6 1.3
3 7 6 7 2.3
3 7 6 5 2.9
-4 -7 -6 9.1 2
4 -7 6 5.6 1.9
-4 -7 -6 10.3 1.9
-4 -7 -6 9.6 3
4 -7 6 9.1 1.1
4 -7 6 8.1 1
4 -7 6 9 1.4
-4 -7 -6 8.2 1.7
-4 -7 -6 6.8 1.7
-4 -7 -6 16.3 6
-4 7 -6 10.3 2.2
4 7 6 2 3
-4 7 -6 10.2 1.1
-4 7 -6 8.9 1.4
-4 7 -6 10.8 0.7
-4 7 -6 8.9 0.7
4 7 6 8.5 2.5
5 -7 6 4.4 1.3
5 -7 6 3.2 0.9
-5 -7 -6 6.6 1.5
5 -7 6 8.1 1.2
-5 -7 -6 4.7 1.4
-5 -7 -6 0.3 4.5
5 7 6 3.6 1.2
-5 7 -6 3.5 0.8
5 7 6 -0.8 3.9
-5 7 -6 5.2 0.8
5 7 6 5.9 1.5
5 7 6 8.6 2.8
-5 7 -6 3.9 1.4
-5 7 -6 5.7 1
6 -7 6 4.2 3.8
6 -7 6 1.4 0.8
6 -7 6 0.6 1.1
-6 -7 -6 -6.3 6.6
6 -7 6 2.1 0.9
-6 7 -6 1.7 1.4
6 7 6 5.3 5.3
-6 7 -6 1.5 0.8
6 7 6 3 1.3
-6 7 -6 0.6 4.4
6 7 6 2.5 1
-7 -8 6 3.9 1.8
7 -8 -6 0.3 1.1
7 -8 -6 -0.5 1.2
-7 -8 6 0.4 1
-7 -8 6 -4.8 6.9
7 -8 -6 0.9 1.2
7 8 -6 1.5 1.3
-7 8 6 3.2 1.3
7 8 -6 -11.9 5.8
-7 8 6 4.4 7.3
7 8 -6 1.8 1.3
-7 8 6 0.2 1.9
6 -8 -6 0.6 1.5
-6 -8 6 0.2 0.9
6 -8 -6 1 4.4
6 -8 -6 0 0.9
-6 -8 6 -0.4 1.2
6 -8 -6 -0.9 0.8
-6 -8 6 0.4 5.3
-6 -8 6 -0.7 0.7
-6 8 6 -0.3 0.8
6 8 -6 0.9 1
6 8 -6 0.3 1.4
-6 8 6 -0.5 1.4
6 8 -6 0 0.9
-6 8 6 1.2 1.1
-6 8 6 -1.7 4.5
6 8 -6 -1 4.5
-5 -8 6 62.19 4.5
5 -8 -6 89.99 11.6
5 -8 -6 63.49 8.5
5 -8 -6 66.29 5
-5 -8 6 63.29 4.6
-5 8 6 62.29 8.6
-5 8 6 66.79 4.8
5 8 -6 71.49 9.3
-5 8 6 67.29 9.2
5 8 -6 65.59 4.3
-5 8 6 67.99 4.7
5 8 -6 63.69 6.1
5 8 -6 59.89 4.3
4 -8 -6 3.2 1.5
4 -8 -6 3.3 2.1
-4 -8 6 4.1 1.3
-4 -8 6 2.9 1.9
4 -8 -6 1.8 2.6
-4 -8 6 4.3 1.3
-4 -8 6 4.6 3.4
4 -8 -6 4.5 1.6
-4 8 6 3.9 2.8
-4 8 6 1.9 1.1
4 8 -6 2.3 1.6
4 8 -6 2.8 1
-4 8 6 4.8 2.2
-4 8 6 2.6 1.3
4 8 -6 4.6 1.2
4 8 -6 -1.9 2.7
3 -8 -6 6.5 3.9
3 -8 -6 12 3.2
-3 -8 6 13.4 2.9
3 -8 -6 13 2.3
-3 -8 6 12 3.6
-3 -8 6 11.5 1.8
-3 -8 6 13.5 2
3 -8 -6 13.2 2.3
-3 8 6 9.5 2.7
3 8 -6 13 3.3
-3 8 6 16 2.4
-3 8 6 12.9 2
3 8 -6 12.9 1.8
-3 8 6 9.4 3.7
3 8 -6 12.2 1.8
3 8 -6 8.5 2.2
-2 -8 6 42.8 4.6
-2 -8 6 42.9 2.9
2 -8 -6 41.3 6.4
-2 -8 6 43.6 2.7
2 -8 -6 48.2 3.5
-2 -8 6 43.6 3.6
2 -8 -6 43 5.5
2 -8 -6 41.6 4.6
2 8 -6 44.3 2.4
-2 8 6 49.4 5.6
-2 8 6 46.3 3.2
2 8 -6 42.6 3.4
2 8 -6 45.6 4.5
-2 8 6 42.1 6
2 8 -6 39.7 2.4
-2 8 6 42.8 3.2
1 -8 -6 131.19 9
1 -8 -6 113.89 7.4
-1 -8 6 137.19 6.1
1 -8 -6 132.89 7.9
-1 -8 6 127.69 5.3
1 -8 -6 129.49 6.2
1 -8 -6 135.99 6.3
-1 -8 6 137.19 4.8
1 -8 -6 136.69 9.5
-1 -8 6 132.99 4.8
-1 8 6 138.49 6.2
-1 8 6 126.19 6
1 8 -6 131.19 5.9
1 8 -6 133.69 4.3
1 8 -6 130.29 4.4
1 8 -6 128.69 5.3
0 -8 -6 33.3 5.1
0 -8 -6 25.8 2.1
0 -8 -6 29.9 2.6
0 -8 -6 27 2.4
0 -8 -6 25.6 3.9
0 -8 -6 36.5 5.4
0 -8 -6 26.6 5.9
0 -8 -6 24.8 2.2
0 8 6 24.5 2.7
0 8 6 23.9 2.2
-1 -8 -6 21.1 4.3
-1 -8 -6 27.2 2.4
-1 -8 -6 33.2 4.3
-1 -8 -6 29.8 4.3
-1 -8 -6 28.7 2.4
-1 -8 -6 22 4.6
-1 -8 -6 28.4 2.3
-1 -8 -6 28.3 2.5
-2 -8 -6 0.7 1.4
-2 -8 -6 1.5 0.8
-2 -8 -6 1.6 0.8
-2 -8 -6 1.7 0.8
-2 -8 -6 1.4 0.9
-2 -8 -6 2 2.7
2 8 6 2 1.4
2 8 6 -0.6 2.1
-3 -8 -6 45.2 7.3
-3 -8 -6 42.2 5.8
-3 -8 -6 44.1 3.4
-3 -8 -6 43.4 3.3
-3 -8 -6 47.9 3.5
3 8 6 46.1 6.8
3 8 6 45.2 5.6
-4 -8 -6 20.6 2.9
4 -8 6 19.9 1.3
-4 -8 -6 15.9 5.6
-4 -8 -6 21 2.9
4 -8 6 20.9 1.3
-4 -8 -6 20.9 3
4 -8 6 19 1.5
-4 -8 -6 28 5.2
-4 -8 -6 25.4 3.3
4 -8 6 15.6 2.2
-4 8 -6 25.8 2.6
-4 8 -6 18.8 1.5
4 8 6 22.7 4.1
4 8 6 18.7 5
5 -8 6 4.6 0.9
-5 -8 -6 3.7 1.3
5 -8 6 4.3 1.2
5 -8 6 3.6 0.8
5 -8 6 2 2.5
-5 -8 -6 0.1 5.2
-5 -8 -6 0.9 1
-5 8 -6 4.4 0.6
-5 8 -6 3.3 0.6
5 8 6 7.2 5.2
5 8 6 4.5 1.4
5 8 6 2.6 1.2
5 8 6 3.6 2.3
-5 8 -6 3.9 0.7
-5 8 -6 4.4 2.8
-5 8 -6 2.7 1
-6 -8 -6 0.5 1
6 -8 6 0 0.6
-6 -8 -6 9.3 8.5
6 -8 6 -0.1 0.4
6 -8 6 -3.4 3.7
6 -8 6 0.7 1
-6 8 -6 -1.6 4.1
-6 8 -6 -0.6 0.3
6 8 6 0.6 0.9
-6 8 -6 1.2 1.2
6 8 6 4.2 5.5
7 -9 -6 1.5 1.4
-7 -9 6 -0.1 0.8
7 -9 -6 -6.4 7.9
-7 -9 6 0.1 7
-7 -9 6 3.6 1.7
7 -9 -6 2.4 2.9
7 -9 -6 3.8 1.9
7 9 -6 8.2 7.8
7 9 -6 2.9 1.5
-7 9 6 5.3 6.7
7 9 -6 3.2 1.5
-7 9 6 -0.1 1.5
-6 -9 6 57.49 7.9
6 -9 -6 54.39 4.9
6 -9 -6 48.1 5.4
-6 -9 6 51.29 4.4
-6 -9 6 64.59 5
6 -9 -6 47.7 7.6
6 -9 -6 50.99 10.2
-6 -9 6 38.9 8.8
6 9 -6 49.9 6.9
-6 9 6 55.79 4.5
6 9 -6 52.49 4.2
6 9 -6 55.09 4.2
-6 9 6 59.89 7.7
6 9 -6 67.79 10.3
-6 9 6 52.99 8.8
5 -9 -6 0.5 0.9
5 -9 -6 3.4 4.2
-5 -9 6 1.4 1
-5 -9 6 4 4.9
5 -9 -6 0.9 1.2
-5 -9 6 2.7 1.4
-5 9 6 6.7 3.5
-5 9 6 1.7 1.2
5 9 -6 1.2 1
-5 9 6 1.5 1.4
5 9 -6 -1.6 3.1
5 9 -6 2.9 1.2
-4 -9 6 104.59 5.8
-4 -9 6 118.49 8.1
4 -9 -6 125.09 9.2
4 -9 -6 111.99 6.4
4 -9 -6 88.89 9.9
4 -9 -6 124.59 6.8
-4 -9 6 108.79 5.9
-4 -9 6 121.79 9.9
4 9 -6 107.89 5.5
4 9 -6 106.59 9.1
-4 9 6 94.99 9.3
-4 9 6 112.79 8.1
4 9 -6 102.89 5.4
-4 9 6 108.49 6
-4 9 6 106.79 6
4 9 -6 102.49 7.3
3 -9 -6 684.13 26.2
-3 -9 6 644.04 25.9
3 -9 -6 666.53 22.6
-3 -9 6 694.33 24.3
3 -9 -6 673.13 28.5
-3 9 6 613.54 26.7
-3 9 6 658.33 22.1
-3 9 6 653.53 25
-3 9 6 683.13 22.2
3 9 -6 643.34 25.2
3 9 -6 664.33 23.6
-2 -9 6 623.34 22.6
-2 -9 6 596.54 20.9
2 -9 -6 639.54 23.8
2 -9 -6 614.34 25.8
2 9 -6 614.74 21.9
-2 9 6 599.94 22.9
-2 9 6 578.94 24.6
1 -9 -6 353.76 15.1
1 -9 -6 339.77 17
1 -9 -6 353.26 16.8
-1 -9 6 356.76 11.7
1 -9 -6 356.26 13
1 -9 -6 351.96 15.3
1 -9 -6 302.37 15.6
-1 -9 6 362.36 12.5
-1 9 6 355.56 12.7
-1 9 6 345.67 12.7
1 9 -6 359.36 12.2
0 -9 -6 50.99 5.9
0 -9 -6 51.19 4.9
0 -9 -6 55.09 3.7
0 -9 -6 53.99 3.4
0 -9 -6 58.79 3.8
0 -9 -6 68.39 6.6
0 -9 -6 49 4.7
0 -9 -6 54.49 3.3
0 9 6 56.69 3.6
-1 -9 -6 16.9 2.2
-1 -9 -6 12.7 2.9
-1 -9 -6 17.2 4.3
-1 -9 -6 16.6 2.3
-1 -9 -6 13.1 2.9
-1 -9 -6 18.7 2.5
-1 -9 -6 12.2 2
-1 -9 -6 11.6 3.7
-2 -9 -6 51.39 3.6
-2 -9 -6 47.6 3.4
-2 -9 -6 64.39 8.2
-2 -9 -6 49.2 6
-2 -9 -6 39.9 3.2
-3 -9 -6 56.39 3.9
-3 -9 -6 58.79 8.2
-3 -9 -6 49.5 3.8
-3 -9 -6 60.09 4.1
-3 -9 -6 59.39 7.1
3 9 6 61.39 7
3 9 6 52.89 6.3
-4 -9 -6 0.8 0.9
-4 -9 -6 0.3 0.9
-4 -9 -6 0.2 3.9
4 -9 6 0.1 0.2
-4 -9 -6 0.7 0.9
-4 -9 -6 0.5 0.9
-4 -9 -6 0.9 1.7
-4 9 -6 0 0.2
4 9 6 -1 1
4 9 6 0.3 3.2
-5 -9 -6 0.5 1
5 -9 6 8.3 1.2
5 -9 6 6.6 1
5 -9 6 4 1
5 -9 6 6 2.5
-5 -9 -6 8.4 1.9
[truncated: 367,877 more chars]
